# Supplementary material for: A Meta-Analysis of Multiple Matched Copy Number and Transcriptomics Data Sets for Inferring Gene Regulatory Relationships
Source: PLoS One. 2014 Aug 22;9(8):e105522. doi: 10.1371/journal.pone.0105522 (PMC4141782; doi:10.1371/journal.pone.0105522)
Supplement: File S2 — Supporting Results, Potential regulators, Sheets S1 and S2. (XLS) [file pone.0105522.s002.xls]

## Sheet: S1
A meta-analysis of multiple matched copy number and transcriptomics datasets for inferring gene regulatory relationships
Richard Newton & Lorenz Wernisch
E-mail: richard.newton@mrc-bsu.cam.ac.uk
Supplementary File S2
Sheet S1
List of potential regulators from a meta-analysis of 30 datasets
	Gene	Chr	Locus	p-value	N	jons	chap	lenz	bekh	tayl	lin2	ell	zho	parr	ch.s	ch.w	gra.1	toed	lin1	shai	hoac	bott	sirc	mura	myll	coco	gra.2	crow	beck	ooi	vain	micc	brag	junn	med
Pathology						breast	myeloma	lymphoma	breast	prostate	urothelial	breast	myeloma	breast	lung	lung	prostate	glioma	urothelial	pancreatic	oesophag.	mesothel.	breast	breast	gastric	neuroblas.	prostate	breast	leiomyo.	neuroblas.	prostate	vulva	macroglob.	gastric	lung
Number of samples						356	245	203	173	155	131	124	115	97	94	91	85	74	72	68	54	53	51	47	46	36	34	31	18	14	13	12	11	10	8
1	PCM1	8	22-p	5.9e-05	17	0	2e-12	0.051	2.1e-05	0.00064	1.5e-08	0	0.00047	0.00017	3.2e-05	9.7e-06	1.5e-05	NA	0.00099	0	0.98	0.9	5.6e-06	0.12	0.91	0.027	0.35	0.021	0.91	0.26	0.14	1	0	0.12	NA
2	ELP3	8	21.1p	5.9e-05	17	0	1.4e-09	0.0037	3e-09	5e-04	1.7e-08	0	1.7e-05	3.5e-06	2.3e-05	0	0.033	NA	8.1e-06	2.5e-06	0.7	1	0.088	0.31	0.88	0.01	0.086	0.024	0.76	0.75	0	1	0.9	0.82	NA
3	MED4	13	14.12q	5.9e-05	17	1.5e-14	1e-09	0.017	3e-09	0.02	1.6e-09	2.8e-08	0	0.0044	0.071	0.0024	0.0032	3.2e-06	1.7e-07	2e-05	0.76	0.99	0.039	0.38	0.44	NA	0.0051	0.022	1	0.15	0.16	1	0.92	0.33	1
4	GTF2F2	13	14q	5.9e-05	16	4.4e-09	5.5e-18	0.23	6.8e-05	0.026	0	0	0.00051	0.039	8.8e-05	0.11	4.2e-06	0.0011	0	0.00089	0.68	0.52	0.0038	NA	0.76	NA	0.042	0.032	1	0.086	NA	1	0.98	0.17	NA
5	MCPH1	8	23.1p	5.9e-05	16	3.7e-14	9.1e-14	0.0028	4.7e-10	0.00011	0	0	0.0032	0.0086	7.2e-07	3.4e-05	0.012	NA	0.0038	0.04	0.86	1	0.14	0.02	0.7	NA	0.13	0.0029	1	0.38	NA	1	0.98	0.26	1
6	COPS3	17	11.2p	0.0087	16	3.8e-13	1.6e-05	0.043	1.8e-09	0.73	7.8e-07	1.3e-08	0.013	1.3e-06	0.02	0.00029	0.046	0.78	0.013	0.00057	0.87	0.96	0.012	0.42	0.88	0.047	0.15	0.007	1	0.4	0.8	1	0.95	0.2	NA
7	PREP	6	22q	5.9e-05	15	0	5.2e-06	1.1e-10	3e-11	0.0039	3e-06	1.5e-05	0.0076	0.0019	0	0.0012	0.036	NA	0.55	0.003	0.93	0.44	0.015	0.4	0.75	0.53	0.77	0.049	0.87	0.51	0.82	1	0.8	0.4	NA
8	DDX10	11	22-q	5.9e-05	15	0	6.7e-17	0.0088	4.3e-09	0.54	1.6e-06	0	0.0014	0.0065	0.00027	0.0049	0.0071	0.00037	0.17	0.0094	0.9	1	0.0097	0.13	0.79	NA	0.32	0.031	1	0.58	0.28	1	0.98	0.28	NA
9	BCL9	1	21q	5.9e-05	15	0	0.0069	0.17	5.2e-05	0.97	2e-04	2.6e-07	0.043	0.0068	3.7e-06	0.041	0.002	0.014	0.02	0.43	0.82	0.72	0.015	0.0057	0.45	NA	0.62	0.0049	1	0.65	0.35	1	0.88	0.69	1
10	CDC16	13	34q	5.9e-05	15	1.5e-13	9.4e-21	0.067	9.8e-05	0.048	0.03	4.2e-08	0.0026	0.34	0.0055	0	0.00014	0.0014	0.00016	3.3e-05	0.48	0.88	0.00018	0.49	0.68	NA	0.87	0.011	1	0.23	0.63	1	0.98	0.28	1
11	HDAC2	6	21q	5.9e-05	15	0	1.6e-09	0.46	8.9e-12	0.00035	0.00011	0	0.0026	0.0054	0.0028	0.0093	0.26	NA	6.8e-06	1.1e-05	0.66	1	0.0062	0.61	0.95	0.014	0.57	0.00081	1	0.61	0.27	1	0.87	0.58	1
12	AZIN1	8	21.3q	5.9e-05	15	0	2.1e-06	0.0024	0	0.023	8.2e-05	0	0.3	0.0082	0	0	0.067	0.65	3.9e-05	1	0.67	0.99	0.048	0.044	0.71	0.043	0.41	0.00037	1	0.26	0.32	1	0.92	0.26	1
13	SS18L1	20	13.3q	5.9e-05	14	0.0012	0.0061	0.98	5e-09	0.94	0.00032	0	0.0016	0.018	8.2e-08	0.00021	0.0011	0.058	0.0024	0.00014	0.79	1	0.0019	0.38	0.59	NA	0.54	0.017	NA	0.86	NA	1	0.94	0.3	NA
14	TGDS	13	32.1q	5.9e-05	14	5.6e-08	0	0.28	9.3e-15	0.39	0.018	3.2e-05	0.00033	0.1	1.3e-08	9.4e-05	0.048	NA	0.0018	2.8e-06	0.76	0.87	0.016	0.31	0.71	NA	0.52	0.00093	0.96	0.7	NA	1	0.86	0	NA
15	TAF2	8	24q	5.9e-05	14	0	4.3e-08	0.0085	1.3e-11	0.0077	1e-04	0	0.61	0.015	0	0	1	NA	0.56	0.00032	0.42	0.16	3.8e-06	0.039	0.37	NA	0.57	0.0038	0.65	0.43	NA	1	0.96	0.34	NA
16	YTHDF1	20	13.33q	5.9e-05	14	2.5e-10	0.0069	0.4	1.1e-05	0.38	9.6e-06	5.6e-08	0.2	0.019	0	9.8e-05	0.032	NA	9e-04	6.2e-06	0.55	0.78	0.035	0.014	0.82	NA	0.27	0.011	1	0.5	NA	1	0.95	0.2	NA
17	COG2	1	42.2q	5.9e-05	14	0	7.2e-32	1e-04	3.7e-14	0.18	1.2e-07	0	0.0051	1.5e-06	0	4.7e-06	0.36	NA	0.019	0.00064	0.88	0.44	4.7e-05	NA	0.92	NA	1	0.012	1	0.62	0.46	1	0.96	0.26	NA
18	PPP2R2A	8	21.2p	5.9e-05	14	0	1.3e-14	0.0097	4.2e-11	0.082	0	0	9.8e-05	NA	2e-06	0	0.001	NA	5.3e-05	4.5e-05	0.7	0.94	0.00026	0.61	0.66	NA	0.26	0.0086	1	0.43	NA	1	0.91	0.47	1
19	SETDB1	1	21q	5.9e-05	14	0	1.1e-14	0.072	8e-10	0.82	0.0065	0	6.8e-05	3.5e-07	0	8.3e-05	0.29	NA	0.0019	0.001	0.93	0.098	0.00068	NA	0.84	NA	0.048	0.0054	1	0.84	NA	1	0.98	0.37	NA
20	PTDSS1	8	22q	5.9e-05	14	0	0.0013	0.18	3.3e-08	0.038	4.6e-08	0	0.29	0.047	0	1.9e-08	0.033	NA	3.4e-05	1.1e-06	0.82	0.83	0.00051	0.17	0.45	NA	0.53	0.00034	0.89	0.35	0.18	1	0.96	0.35	NA
21	AKAP11	13	NA	5.9e-05	14	0	2.5e-14	0.18	0	0.021	1.6e-05	8.9e-06	0.0071	0.45	9e-04	0.011	0.00046	NA	0.00018	0.036	0.93	1	0.00021	0.072	0.9	NA	0.087	0.016	0.95	0.78	0.28	1	0.97	0.3	NA
22	IKBKB	8	11.2p	5.9e-05	14	0	9.2e-13	0.24	0	0.12	0.00024	1.7e-07	0.019	2.5e-05	3.9e-05	0.0052	0.0015	NA	1.8e-06	0.00016	0.84	1	8.8e-06	0.14	0.94	NA	0.67	0.00076	1	0.48	NA	1	0.94	0.49	1
23	MBTPS1	16	24q	5.9e-05	14	6.3e-09	4.6e-15	0.2	0.23	1.7e-07	0.00039	0	0.0066	1.3e-05	5.3e-06	0.0023	0.0019	NA	0.0014	0.0018	0.58	1	0.31	0.16	0.98	0.69	0.0051	0.00034	0.73	0.11	NA	1	0.92	0.45	0.92
24	UCHL3	13	21.33q	5.9e-05	14	1.1e-05	0	0.0027	4.2e-10	0.0071	0.0034	2.9e-07	9e-05	0.012	0.0066	0.1	3e-04	NA	0.0014	0.0016	0.71	0.99	0.12	0.75	0.84	NA	0.16	0.036	1	0.57	0.18	1	0.99	0.45	1
25	AARS	16	22q	5.9e-05	14	2.9e-09	5e-15	0.21	0	0.0066	0.0023	3e-07	0.00063	4.5e-07	0.043	0.042	0.039	0.078	8e-04	0.0022	0.94	0.93	0.0031	0.14	0.68	NA	0.9	0.42	0.8	0.43	0.53	1	0.96	0.46	NA
26	ATXN10	22	13q	5.9e-05	14	0	1.5e-05	0.27	3.5e-07	0.18	6.3e-06	0	0.039	4.1e-05	3.5e-05	0.0046	0.061	1.3e-05	0.0022	0.034	0.93	0.75	0.0027	0.43	0.98	NA	0.41	0.035	1	0.29	0.25	1	0.92	0.5	NA
27	RAF1	3	25p	5.9e-05	14	1.3e-06	9.8e-13	0.00059	5.8e-12	0.51	0	0.00012	0.097	0.00024	0.017	0.022	0.81	NA	0.0017	9.8e-07	0.91	0.58	0.0013	NA	0.84	0.0062	0.83	0.0098	0.98	0.13	0.25	1	0.87	0.57	1
28	PPP3CC	8	21.3p	5.9e-05	14	0.0011	5.3e-15	0.37	8.8e-05	0.0045	0.0013	0	0	8.3e-05	0.0043	0.0083	2.9e-05	0.018	0.25	2.5e-05	0.99	0.45	0.99	0.29	0.91	0.064	0.11	0.00057	0.98	0.26	NA	1	0.86	0.37	1
29	TBCE	1	42.3q	5.9e-05	14	0	1.6e-27	0.0032	3.3e-10	0.4	0.0024	0	0.047	2.6e-06	0.00098	3.8e-05	0.066	NA	0.13	0.00018	0.71	0.25	0.012	0.35	0.74	0.00059	0.35	0.0031	1	0.79	0.34	1	0.96	0.12	1
30	RIPK2	8	21q	0.0087	14	NA	0.0014	0.00054	0.00013	0.015	0.0015	4.7e-07	0.013	0.046	7.1e-06	0.00057	0.049	NA	0.34	8e-05	0.79	1	0.034	NA	0.96	NA	0.3	0.014	1	0.46	0.48	1	0.89	0.54	1
31	INTS6	13	14.3q	0.0087	14	8.4e-05	2.9e-09	0.0032	4.2e-09	0.15	5.9e-06	3.9e-06	0.0029	0.011	0.023	0.0046	0.00092	NA	0.045	0.11	0.62	1	0.048	0.34	0.9	NA	0.29	0.043	0.98	0.97	0.16	1	0.92	0.38	NA
32	UBAP2	9	11.2p	0.0087	14	7e-08	7.8e-07	0.00024	1.9e-05	0.24	0.0017	0.0016	0.00047	0.014	0.0024	0.00079	0.023	NA	2.7e-05	3.9e-07	0.85	0.6	0.15	0.17	0.47	NA	0.14	0.049	1	0.66	0.27	1	0.92	0.36	NA
33	GNA12	7	22.3p	0.0087	14	5.3e-08	3.3e-08	0.0086	3e-04	0.027	0.018	0.00047	0.95	0.78	1.8e-05	0.01	0.1	0.0042	0.0094	0.003	0.9	1	0.036	0.58	0.7	NA	0.53	0.039	0.66	0.49	0.41	1	0.96	0.65	NA
34	XPC	3	25p	0.0087	14	4.1e-09	1.7e-05	0.12	6e-07	0.68	0.0011	0.022	0.0038	0.037	0.00011	4.5e-05	0.01	NA	0.012	0.00014	0.79	0.79	0.043	0.2	0.85	0.041	0.42	0.18	1	0.77	NA	1	0.97	0.56	1
35	RAD50	5	23-q	0.0087	14	9.8e-10	1e-07	0.0078	7e-17	0.77	0.00014	0.00085	0.0091	0.74	8.7e-05	0.00031	0.0049	NA	0.00087	0.00023	0.72	1	0.0075	0.27	0.85	0.22	1	0.0023	1	0.82	0.58	1	0.94	0.75	1
36	FBXO34	14	22.1q	0.0087	14	6.6e-07	4.1e-05	0.57	1.6e-06	0.82	0.014	0.00057	0.014	0.19	0.00027	0.00017	0.94	NA	0.011	0.015	0.93	0.87	0.023	0.049	0.89	0.00093	0.89	0.022	1	0.6	0.29	1	0.92	0.13	1
37	ELF1	13	13q	0.0087	14	1.6e-10	1.2e-14	0.031	1.1e-06	0.0036	5.5e-05	0.00012	2.7e-05	0.16	0.0023	2.9e-06	0.02	0.054	0.0029	0.00019	0.92	0.27	0.0022	0.29	0.5	0.34	0.079	0.23	0.96	0.39	0.23	1	0.96	0.18	1
38	TDRD3	13	14.3q	0.0087	14	0.00051	1.5e-14	0.013	1.7e-07	0.027	0.00011	0.0018	7.1e-05	0.01	0.00045	1.7e-07	0.041	0.016	0.16	0.022	0.98	0.95	0.12	0.07	0.84	0.54	0.6	0.13	0.98	0.32	0.28	1	0.99	0.82	1
39	BUD13	11	23.3q	4.7e-05	13	0.00067	1.8e-15	0.046	2e-13	0.0026	0.00097	0	0.17	0.0032	NA	NA	0.046	NA	NA	0.00036	NA	NA	6.2e-05	0.19	NA	0.007	0.52	0.048	0.99	0.26	0.65	1	NA	0.21	NA
40	YWHAZ	8	22.3q	5.7e-05	13	NA	0.00015	0.0039	0	0.31	0.00058	0	0.28	0.0027	0	0.00096	0.016	0.2	0.00019	9.7e-05	NA	0.93	0.1	NA	0.74	NA	0.047	0.00075	1	0.5	NA	1	0.95	0.65	NA
41	DDHD2	8	11.23p	5.9e-05	13	NA	0	0.41	0	0.00085	NA	0	0.00081	2.8e-05	0.00024	3e-05	0.021	NA	NA	7e-05	0.51	0.29	6.3e-05	NA	0.59	NA	0.044	0.012	0.93	0.33	NA	1	0.97	0.7	NA
42	KAT6A	8	11p	5.9e-05	13	0	6.9e-11	NA	0	0.088	6.7e-05	NA	0.0071	0.00025	0	6.7e-05	NA	0.16	0.00064	3.6e-05	0.74	0.28	NA	NA	0.7	0.00096	NA	0.0026	1	NA	0	1	0.95	0.2	NA
43	WHSC1L1	8	11.2p	5.9e-05	13	0	1.1e-05	0.077	0	0.052	0	0	0.37	0.099	3.1e-06	0.0011	0.049	0.00012	0.085	1.6e-06	NA	1	0.00094	0.022	0.72	NA	0.44	0.00034	NA	0.17	0.22	1	0.94	0.19	NA
44	AGO2	8	24.3q	5.9e-05	13	0	3.8e-05	0.17	0	0.14	0.0027	0	3.2e-05	0.25	0	0.00022	0.085	NA	0.029	0.00019	0.89	0.84	0.021	0.038	0.59	NA	0.32	0.027	1	0.4	NA	1	0.92	0.65	NA
45	EPHX2	8	21p	5.9e-05	13	0	7e-06	0.75	9.9e-06	3.8e-07	0.0013	2e-07	0.011	0.041	0.0067	0.015	7.5e-05	NA	0.26	0.0024	0.77	1	0.26	0.1	0.85	NA	0.54	0.012	0.83	0.59	NA	1	1	0.38	NA
46	SNX27	1	21.3q	5.9e-05	13	0	3.8e-14	0.069	1.6e-05	0.0017	5.8e-08	0	0.0054	NA	6.8e-08	0.013	0.09	NA	0.0034	0.0015	0.92	1	1.5e-05	0.45	0.81	NA	0.58	0.011	1	0.87	0.35	1	0.92	0.18	NA
47	PSPC1	13	11q	5.9e-05	13	2.2e-05	0	0.11	1.4e-09	0.03	0.0037	0	8.5e-07	NA	0.087	4.4e-05	0.041	NA	0.0032	3.8e-05	0.93	0.56	0.00053	0.41	0.57	NA	0.47	0.0098	0.99	0.37	0.73	1	0.99	0.25	NA
48	GOLGA7	8	11.21p	5.9e-05	13	0	1.6e-17	0.39	0	0.029	0.65	0	0.0072	0.56	2.2e-07	4.5e-05	0.0045	NA	0.12	0.44	0.84	1	0.019	0.025	0.88	NA	0.0051	0.00034	0.98	0.97	NA	1	0.97	0.91	NA
49	CD164	6	21q	5.9e-05	13	0	1.5e-09	2.5e-05	1.9e-06	NA	0.00024	2.1e-07	0.22	0.018	0.0082	0.014	0.78	0.78	0.0022	0.039	0.86	1	0.041	0.15	0.88	0.11	0.28	0.024	NA	0.73	NA	1	0.88	0.54	NA
50	PITPNB	22	12.1q	5.9e-05	13	0	1.2e-05	0.65	0	0.71	4.9e-12	7.5e-09	0.069	NA	5.6e-07	2.8e-05	0.01	NA	0.00014	0.0019	0.9	0.94	0.022	0.015	0.94	NA	0.44	0.031	0.73	0.58	NA	1	0.95	0.66	NA
51	MTMR9	8	23-p	5.9e-05	13	1	1.5e-09	0.11	4.7e-07	0.002	4.5e-08	0	0.21	2.6e-05	2.2e-07	6.8e-06	0.034	NA	0.045	0.003	0.51	0.25	0.0042	0.16	0.64	NA	0.63	0.032	0.96	0.3	0.36	1	0.88	0.65	NA
52	STK3	8	22.2q	5.9e-05	13	0	1.5e-06	0.69	0	0.1	1.7e-08	2.6e-08	0.0062	0.0023	0	4e-06	0.4	NA	0.0053	0.00069	0.62	1	0.0035	0.052	0.78	NA	0.93	0.0013	1	0.51	NA	1	0.99	0.39	1
53	KIAA0196	8	24.13q	5.9e-05	13	0	1.4e-10	0.0087	0	0.25	0.00094	0	0.0026	0.025	0	0	1	0.32	NA	2e-06	0.93	1	0.00054	0.18	0.84	NA	1	0.017	1	0.37	0.35	1	0.8	0.43	NA
54	CHD9	16	12.2q	5.9e-05	13	0	9.3e-07	0.5	0.0082	0.48	0.0049	0	7.1e-05	NA	0.00019	0.0029	0.013	0.042	0.0031	0.0065	0.76	1	0.031	0.24	NA	NA	0.93	0.27	1	0.33	0.11	1	0.97	0.21	1
55	PHKB	16	12-q	5.9e-05	13	0	8.1e-09	0.079	2.7e-13	0.27	2.2e-05	0	0.002	0.81	2.3e-05	1.2e-05	0.068	0.0066	0.046	0.0013	0.66	0.85	0.036	0.01	0.74	0.25	1	0.063	0.93	0.11	NA	1	0.94	0.13	NA
56	GTF2E2	8	12p	5.9e-05	13	3.2e-10	0	0.062	2.4e-09	0.029	0	0	0.002	0.0017	7.3e-08	0	0.051	NA	0.016	0.00013	0.95	0.96	0.13	0.11	0.96	0.17	0.21	0.041	1	0.99	NA	1	0.9	0.26	1
57	TPP2	13	32-q	5.9e-05	13	0	2.7e-10	0.24	1.9e-07	1	4.4e-06	7.5e-05	0.00011	0.57	6.5e-06	0.038	0.19	0.0045	2.7e-07	8.2e-05	0.86	0.96	0.04	0.014	0.52	NA	0.79	0.15	0.84	0.28	0.5	1	0.91	0.39	NA
58	TOPBP1	3	22.1q	5.9e-05	13	0.011	1.1e-05	0.00093	0.00012	0.64	0	0.0011	0.0042	0.044	2.7e-05	2.6e-05	0.011	NA	0.0042	0.0052	0.99	0.77	0.6	0.54	0.79	NA	0.073	0.057	1	0.68	0.81	1	1	0.36	1
59	CRKL	22	11.21q	5.9e-05	13	0	9.5e-11	0.047	0.0014	0.36	0.0021	4.3e-07	0.004	NA	9.5e-05	0.016	1	NA	0.013	0.00014	0.93	0.85	0.00026	0.28	0.71	0.15	1	0.041	1	0.36	0.36	1	0.96	0.14	1
60	MRPS28	8	21.1-q	5.9e-05	13	0	3.1e-05	0.31	5.4e-08	0.027	7.7e-05	0	0.00062	0.31	0	7.5e-05	0.98	0.33	4.5e-05	0.31	0.76	0.99	0.0056	0.0071	0.87	NA	0.37	0.015	1	0.87	0.58	1	0.83	0.37	NA
61	PPFIA1	11	13.3q	5.9e-05	13	0	1.5e-18	0.13	1.3e-21	0.9	3.4e-05	0	0.97	0.66	0.021	0.00056	0.38	NA	0.0018	0.00066	0.93	1	6.2e-05	0.02	0.75	0.0016	0.96	0.028	0.66	0.34	NA	1	0.92	0.13	1
62	NDUFS4	5	11.1q	5.9e-05	13	0	5.1e-23	0.53	0	0.19	0	4.3e-05	0.007	0.85	0.00012	0.012	0.45	0.42	0.0014	0.067	0.89	0.91	0.0029	0.00081	0.72	0.041	0.99	0.0014	0.58	0.5	NA	1	0.97	0.62	NA
63	ARHGEF7	13	33.3q	5.9e-05	13	0	6.1e-05	0.34	0.00097	0.053	1.6e-06	3.9e-06	0.21	0.021	9.4e-06	7.5e-07	0.17	0.021	4.7e-05	0.012	0.97	1	0.12	0.13	0.93	0.026	0.61	0.042	1	0.83	0.83	1	0.92	0.2	NA
64	KPNA3	13	14.3q	5.9e-05	13	0.00011	2.1e-11	6e-05	1.2e-06	0.017	0	0.00062	0.036	0.027	2.8e-06	3.2e-05	0	0.082	0.011	0.064	0.99	1	0.071	0.62	0.74	NA	0.2	0.14	0.93	0.45	0.29	1	0.98	0.38	1
65	ZNF395	8	21p	5.9e-05	13	0	1.4e-19	0.16	6.8e-10	8e-06	0.00016	0	0.056	3.8e-06	2.2e-05	5.8e-06	0.65	0.41	0.037	1.1e-05	0.76	0.77	0.00022	0.23	0.96	NA	0.96	0.017	0.95	0.57	0.16	1	0.97	0.31	1
66	KIF13B	8	21p	5.9e-05	13	5.9e-11	1.4e-15	0.17	6.6e-05	0.0026	0	3.6e-07	0.048	0.0032	0.00025	1.9e-06	0.071	0.39	0.0012	0.00098	0.81	0.78	0.01	0.56	0.94	0.99	0.16	0.098	0.76	0.11	0.19	1	0.92	0.36	1
67	XPO7	8	21p	5.9e-05	13	0	9.9e-17	0.15	1.4e-14	5.8e-05	3.4e-11	0	0.0043	4.7e-05	3.4e-05	5.9e-07	0.47	0.87	1.7e-07	5e-04	0.48	0.62	0.0081	0.069	0.86	0.34	0.37	0.061	1	0.43	0.46	1	0.84	0.29	1
68	RPS6KC1	1	41q	0.0087	13	NA	9e-10	0.019	1.1e-05	1	2e-05	4e-06	0.038	4.5e-05	9.5e-07	4.8e-06	0.015	0.019	NA	0.00015	NA	0.49	0.31	NA	NA	NA	0.85	0.014	0.89	0.47	NA	1	0.98	0.33	NA
69	SEC63	6	21q	0.0087	13	1.2e-10	3.9e-11	0.00068	7.7e-10	0.45	0.063	1.7e-07	0.0088	9e-05	0.00024	0.02	0.006	NA	NA	1.5e-06	0.7	1	0.0083	0.026	0.81	NA	0.57	0.37	0.86	0.38	0.16	1	0.86	0.56	NA
70	SMAP1	6	12-q	0.0087	13	4.4e-07	2.1e-09	9.2e-05	2.3e-10	0.0051	0.047	2e-07	0.023	0.052	0.0082	0.018	0.32	NA	0.0011	4.5e-05	0.89	0.11	0.03	0.49	NA	NA	0.47	0.69	1	0.36	0.31	1	0.86	0.66	NA
71	TTC13	1	42.2q	0.0087	13	1.2e-10	1.8e-21	0.014	5.6e-08	0.22	6.4e-08	5.2e-06	0.15	0.00015	0.00042	0.0042	0.68	NA	0.62	0.00072	0.83	0.52	0.019	0.021	0.86	NA	1	0.025	1	0.9	0.41	1	0.92	0.59	NA
72	IFT52	20	12-q	0.0087	13	4.8e-09	2.7e-05	0.78	0.00014	0.16	3.3e-08	0.00053	0.058	0.041	3e-04	0.011	0.88	0.03	0.0044	0.00082	0.99	0.45	0.017	NA	0.86	NA	0.87	0.029	0.98	0.38	0.42	1	0.94	0.38	NA
73	PARP1	1	41-q	0.0087	13	1.7e-14	3.4e-22	0.041	1.1e-07	0.027	2.3e-06	5.4e-05	0.00043	9.1e-08	0.00078	0.0019	0.81	0.007	0.16	0.14	0.57	1	0.19	0.19	0.6	NA	1	0.0011	0.98	0.93	NA	1	0.97	0.31	NA
74	ZW10	11	23q	0.0087	13	8.4e-13	3.5e-13	0.03	5.7e-18	0.2	5.7e-08	1.1e-10	0.12	0.00076	0.0045	0.0089	0.89	NA	0.003	0.00098	0.68	0.86	0.021	0.53	0.89	0.00012	0.73	0.12	1	0.19	NA	1	0.95	0.074	NA
75	SLC25A17	22	13.2q	0.0087	13	7.4e-07	6.7e-05	0.6	1.8e-07	0.93	0.012	1.9e-06	0.035	0.0016	0.0013	0.013	0.012	NA	0.96	0.039	0.68	0.52	0.01	0.3	0.93	NA	0.86	0.0069	1	0.2	NA	1	0.99	0.81	1
76	SFMBT1	3	21.31p	0.0087	13	7.3e-07	0.00027	0.0032	9.3e-08	0.67	2.8e-05	4.5e-08	0.036	0.042	0.31	0.0099	0.043	NA	0.011	4.8e-06	0.83	0.59	0.049	0.54	0.87	NA	0.37	0.15	0.75	0.5	0.18	1	0.96	0.59	NA
77	HARS	5	31.3q	0.0087	13	6.5e-11	6e-22	0.83	5e-13	0.11	0.00013	0.00018	0.032	0.18	0.00068	9.2e-05	0.81	NA	0.03	0.0061	0.99	0.73	0.0049	0.021	0.93	NA	0.9	0.0016	1	0.65	0.8	1	0.95	0.58	NA
78	ZC3H13	13	14.11q	0.0087	13	NA	1.2e-08	0.026	1.6e-07	1e-04	0.81	1.7e-06	0.0048	0.19	2.1e-06	0.0022	0.0058	NA	0.0049	0.0013	0.85	0.88	0.0043	0.93	0.69	NA	0.11	0.023	1	0.37	0.23	1	0.96	0.35	1
79	SNX19	11	25q	0.0087	13	1.1e-08	1.1e-12	0.032	1.2e-06	0.85	4.1e-07	3.7e-09	0.0071	6.5e-05	0.0038	0.018	0.17	NA	0.029	0.0038	0.74	1	0.029	0.13	0.61	NA	0.35	0.056	0.96	0.8	0.66	1	0.95	0.2	NA
80	PCTP	17	21-q	0.0087	13	0.00032	0.15	0.57	5.6e-09	0.31	0.00085	3.1e-08	0.012	0.027	0.037	0.042	0.81	NA	0.005	4.9e-06	0.99	1	0.0011	0.54	NA	0.023	1	0.045	0.58	0.79	0.75	1	1	0.3	NA
81	FAM20B	1	25.2q	0.0087	13	3.5e-13	1.9e-25	0.0053	2.1e-07	0.3	2.1e-06	0.072	0.029	3.6e-06	0.013	0.026	0.0069	0.12	0.064	0.0049	0.91	0.54	0.0076	0.28	0.7	NA	0.3	0.025	1	0.13	NA	1	0.96	0.41	NA
82	PSMF1	20	13p	0.0087	13	6.4e-10	0.00027	0.0099	4.1e-08	0.26	2.8e-07	7.2e-08	0.024	0.009	0.017	0.00067	0.052	NA	3e-05	2.5e-06	0.9	1	0.45	0.74	0.48	NA	0.6	0.0085	1	0.35	NA	1	0.97	0.46	1
83	FYCO1	3	21.3p	0.0087	13	9.5e-09	6e-06	0.0068	0.00019	0.85	9.7e-06	3.6e-06	0.00011	7.5e-06	0.0014	0.14	0.039	NA	0.012	0.00046	0.7	0.67	0.26	0.37	0.93	0.33	1	0.0014	0.9	0.42	0.37	1	0.96	0.4	NA
84	PEX7	6	21-q	0.0087	13	3.1e-05	9.1e-14	0.0076	7.6e-07	0.15	5.9e-05	4.3e-06	0.00026	0.021	0.002	0.0023	1	0.17	0.0016	0.00022	0.98	0.29	0.084	0.35	0.98	NA	0.96	0.004	1	0.73	0.32	1	0.87	0.22	NA
85	ACTL6A	3	26.33q	0.0087	13	3.9e-11	0.00087	0.016	0.00029	0.6	6.7e-05	0.0028	0.0091	0.00025	0.00049	1e-05	0.54	NA	0.0016	0.044	0.77	1	0.1	0.34	0.73	NA	0.59	0.012	0.98	0.13	0.8	1	0.97	0.61	1
86	PSMB1	6	27q	0.0087	13	7.9e-08	1.1e-13	0.0086	6.6e-10	0.95	3.8e-05	6e-09	0.071	0.00032	3.1e-06	9.4e-06	0.71	0.029	0.0039	7.7e-07	0.9	0.75	0.38	0.076	0.83	NA	0.33	0.0034	0.76	0.15	NA	1	0.86	0.47	1
87	AHI1	6	23.2q	0.0087	13	4e-10	4.8e-08	0.0066	7.7e-06	1	0.0022	0.00052	0.044	0.0064	0.012	0.68	0.64	NA	0.2	0.0057	0.89	0.55	0.02	0.029	0.95	0.0041	0.46	0.071	1	0.33	0.82	1	0.86	0.98	NA
88	AFG3L2	18	11.21p	0.0087	13	2.6e-07	2.4e-07	0.017	5.4e-13	0.089	0.0072	0.0027	0.27	0.051	1.2e-05	0.0017	0.36	0.077	3e-04	8.6e-07	0.63	1	0.0072	0.047	0.85	NA	0.057	0.023	NA	0.69	0.38	1	0.87	0.17	1
89	CETN3	5	14.3q	0.0087	13	1.5e-12	0.00051	0.51	2e-07	0.81	5.1e-06	0.005	0.0031	0.027	0.02	0.021	0.46	0.0068	0.055	0.029	0.88	0.79	0.015	0.063	0.93	0.12	0.8	0.013	1	0.62	NA	1	0.96	0.67	NA
90	CHD1	5	15-q	0.0087	13	1.8e-11	1.6e-10	0.96	2.5e-15	0.0086	2.2e-08	0.0042	0.025	0.064	5.5e-05	0.0011	0.0045	NA	0.0059	8.6e-05	0.89	0.69	0.0024	0.05	0.97	0.093	0.3	0.073	1	0.2	0.14	1	0.97	0.18	1
91	SMARCA2	9	24.3p	0.0087	13	7.5e-06	0.036	0.0092	3e-04	0.52	4.2e-05	1.7e-07	0.039	0.57	6.7e-06	0.029	0.12	0.00041	0.0088	0.039	0.92	1	0.12	0.25	0.91	0.33	0.9	0.025	1	0.24	NA	1	0.98	0.32	1
92	NUMB	14	24.3q	0.0087	13	8.8e-11	2.8e-11	0.54	4.2e-09	0.52	0.00016	2.6e-05	0.014	0.027	0.0063	0.0012	0.43	NA	0.0065	0.0083	0.89	0.69	0.0029	0.25	0.96	0.012	0.88	0.38	0.87	0.49	0.4	1	0.94	0.12	1
93	TRIM44	11	13p	0.0087	13	2.7e-14	3.3e-11	0.16	2.2e-10	1	2.1e-06	7.2e-05	0.011	0.046	0.029	0.0049	0.19	0.25	9.1e-07	6.4e-05	0.76	1	0.0019	0.069	0.66	0.01	0.93	0.5	1	0.31	0.69	1	0.83	0.61	NA
94	NRD1	1	32.2-p	0.0087	13	4.1e-05	2e-07	0.031	1.4e-09	1	0.00014	4.3e-05	0.018	0.0099	0.013	0.065	0.41	0.00068	0.023	4.1e-07	0.73	1	0.033	0.5	0.73	NA	0.35	0.36	0.96	0.17	0.73	1	0.98	0.13	1
95	MYCBP2	13	22q	0.0087	13	5.4e-09	6.5e-27	0.15	0.014	0.053	0.00014	0.003	0.00042	0.28	3.4e-06	9.9e-06	0.00039	0.0033	0.0046	2.6e-06	0.67	0.72	0.21	0.22	0.88	NA	0.17	0.028	0.76	0.61	0.9	1	0.96	0.85	1
96	NCOR1	17	11.2p	0.0087	13	3.9e-10	5.6e-06	0.019	0.00098	0.052	1.4e-06	1.6e-06	0.0035	3.9e-05	0.00012	2.4e-05	0.75	0.32	3.1e-06	0.0016	0.89	0.3	0.089	0.11	0.91	NA	1	0.024	1	0.22	0.41	1	0.97	0.27	1
97	PEX14	1	36.22p	0.0087	13	3.9e-09	0.0029	0.026	4e-05	0.83	0.00028	0.075	0.0022	0.00089	1.5e-05	0.0019	1	0.0014	0.13	0.0011	0.9	0.97	0.012	0.74	0.93	0.00035	1	0.092	1	0.19	0.94	1	0.94	0.35	1
98	MAP3K7	6	15q	0.0087	13	8.1e-12	3.9e-11	0.0015	7.3e-10	0.00084	9e-05	0.013	0.096	5e-04	0.061	0.00032	0.0075	0.12	0.00072	6.4e-06	0.95	0.39	0.19	0.017	0.54	0.057	0.27	0.32	0.94	0.55	0.18	1	0.83	0.5	1
99	MRPS31	13	14.11q	5.7e-05	12	NA	2e-19	0.28	1.6e-07	0.26	6.7e-05	0	0	0.71	0.04	5.7e-05	0.00044	NA	NA	0.005	0.92	0.68	0.021	NA	0.75	NA	0.014	0.008	1	0.32	0.13	1	0.96	0.32	NA
100	HSBP1	16	23.3q	5.7e-05	12	NA	3e-08	0.22	7.9e-10	0.018	NA	9.6e-09	0.027	4.1e-05	5.6e-05	1.8e-05	0.0022	NA	NA	1.4e-05	0.59	1	0.09	NA	0.59	NA	0.21	0.04	1	0.15	0	1	0.95	0.38	1
101	CCDC25	8	21.1p	5.7e-05	12	0.75	2.7e-13	0.027	5.8e-12	0.023	1.2e-08	0	1.3e-05	6e-04	NA	NA	0.0062	NA	NA	0	0.58	0.85	0.02	0.91	0.62	NA	0.16	0.018	0.94	0.98	0.35	1	0.97	0.54	NA
102	CNOT7	8	22-p	5.9e-05	12	NA	1.1e-21	0.014	4.3e-14	0.02	NA	0	2.2e-05	0.062	5.9e-06	0	0.0019	NA	NA	0.001	NA	1	0.0011	NA	0.85	0.21	0.16	0.00059	1	0.86	NA	1	0.95	0.46	NA
103	SKIV2L2	5	11.2q	5.9e-05	12	0	4.6e-11	0.37	0	0.32	2.1e-06	0.00014	0.029	0.87	0	0.0078	0.16	NA	8e-04	0.01	0.73	0.46	0.014	0.18	NA	NA	1	0.007	0.94	0.76	0.87	1	0.95	0.22	NA
104	USPL1	13	12-q	5.9e-05	12	2.4e-10	1.9e-25	0.24	0	1	8.6e-05	8.1e-06	1.2e-05	NA	0.044	0.0081	0.31	NA	0.00017	0.011	0.95	1	8.6e-05	0.12	0.76	NA	0.057	0.014	1	0.84	0.56	1	0.99	0.39	NA
105	MTR	1	43q	5.9e-05	12	3.1e-12	0	0.0034	0.00043	0.69	1.9e-06	7.7e-07	0.0037	NA	0.022	0.015	0.65	NA	0.011	0.00079	0.9	1	0.1	0.14	0.95	NA	0.91	0.044	1	0.74	0.35	1	0.87	0.2	NA
106	IPO9	1	31.3q	5.9e-05	12	2.4e-05	8.8e-13	0.027	0.00078	0.12	2.2e-06	0.00039	0.1	2.3e-05	0.0083	0.051	0	NA	0.22	0.00062	1	0.96	0.0023	NA	0.63	NA	0.35	0.027	1	0.73	0.55	1	0.98	0.14	NA
107	PRPF8	17	13.3p	5.9e-05	12	0	5.8e-14	0.00029	4.4e-14	0.055	0.0037	0.096	0.45	5e-04	1.3e-05	7.9e-05	0.25	NA	0.0045	0.03	0.76	1	0.0034	NA	0.96	NA	0.35	0.033	0.87	0.37	0.54	1	0.99	0.56	NA
108	NDUFB6	9	13.2p	5.9e-05	12	1.3e-08	2.2e-09	0.006	1.1e-06	0.9	0	0.0072	0.018	0.011	2.6e-06	0.0017	0.99	NA	0	2.8e-05	0.91	1	0.47	0.66	0.96	0.33	0.78	0.34	NA	0.37	NA	1	0.98	0.21	NA
109	CHD1L	1	21.1q	5.9e-05	12	0	1.8e-21	0.16	3.8e-06	0.4	3.6e-07	1.3e-05	0.023	0.19	0.00023	3.5e-06	NA	NA	0.013	3.7e-05	0.66	0.96	0.0034	0.16	0.94	0.34	NA	0.013	0.81	0.38	0.56	1	0.96	0.31	NA
110	RALBP1	18	11.22p	5.9e-05	12	NA	2e-05	0.028	4.5e-08	0.25	0.0019	1.7e-06	0.0095	0.023	2.1e-07	3e-04	0.37	0.58	NA	5e-05	0.91	0.72	0.003	NA	0.63	NA	1	0.11	1	0.65	0.56	1	0.95	0	1
111	ATAD2	8	24.13q	5.9e-05	12	0	4.1e-05	0.064	3.3e-13	0.037	0	0	0.28	0.012	3.6e-06	8e-07	0.11	0.55	NA	8.8e-05	0.68	0.53	0.00069	NA	0.77	0.43	0.67	0.00059	1	0.56	NA	1	0.95	0.45	NA
112	KATNA1	6	24.3q	5.9e-05	12	0.00049	7.2e-10	0.00098	2.1e-15	0.41	0.0026	7.4e-07	0.17	6.1e-07	8.8e-08	0.004	0.49	NA	0.024	0	0.91	0.47	0.029	NA	0.91	NA	1	0.19	0.98	0.13	0.19	1	0.83	0.42	NA
113	WRN	8	12p	5.9e-05	12	NA	1.8e-09	0.055	2e-10	0.029	0	0	0.95	3.9e-05	3.4e-07	1.5e-05	0.00047	NA	NA	7.1e-07	0.9	1	0.049	NA	0.95	NA	0.061	0.0046	0.87	0.3	0.18	1	1	0.12	1
114	ALG9	11	23q	5.9e-05	12	0	3.4e-07	0.091	3e-07	0.12	0.00082	0	0.42	0.00037	0.2	0.001	0.15	NA	0.00096	9.8e-05	1	NA	0.012	0.052	0.82	0.0016	0.39	0.0014	1	0.35	NA	1	NA	0.27	NA
115	UBE4A	11	23.3q	5.9e-05	12	NA	3.3e-09	0.002	5.4e-15	0.55	0.0026	0	0.00012	0.0035	4.2e-05	0.00093	0.27	0.17	NA	0.015	0.84	1	0.021	NA	0.91	0.00015	0.63	0.098	NA	0.13	NA	1	0.92	0.3	1
116	SMARCE1	17	21.2q	5.9e-05	12	0	0.038	0.67	1.5e-09	0.97	0.1	2.2e-06	0.8	0.0051	0.032	0.026	1	0.039	0.013	1.3e-05	NA	0.53	0.0036	NA	0.71	NA	0.96	0.0027	1	0.41	NA	1	1	0.37	NA
117	FBXL20	17	21.2q	5.9e-05	12	0	0.00016	0.83	5.1e-20	1	0.01	1.1e-05	1	0.02	NA	NA	0.44	NA	0.00013	0.025	0.95	NA	7.9e-05	0.021	0.52	0.0047	0.85	0.044	0.99	0.18	0.71	1	NA	0.18	1
118	DAP3	1	22q	5.9e-05	12	NA	4.1e-19	0.0014	5.4e-07	0.19	NA	0	0.0025	NA	6e-05	0.025	0.026	0.0078	NA	0.00043	0.79	1	0.12	NA	0.94	0.026	0.25	0.011	1	0.37	0.35	1	0.87	0.18	1
119	POGZ	1	21.1q	5.9e-05	12	0	4.5e-13	0.024	3.9e-06	0.7	0.021	0.002	0.17	NA	0.0074	0.51	0	0.22	1.8e-06	0.0066	0.93	1	0.00023	0.21	0.74	NA	0.52	0.00046	1	0.91	0.28	1	0.95	0.13	NA
120	UBE3A	15	11.2q	5.9e-05	12	0	3.4e-12	0.058	5.4e-10	0.9	8.5e-09	6.7e-08	0.0054	NA	0.0041	0.00021	0.2	NA	0	0.008	0.73	0.99	0.025	0.13	0.84	0.44	0.81	0.022	1	0.63	NA	1	0.95	0.13	1
121	ATP6V1C1	8	22.3p	5.9e-05	12	0	9.2e-11	0.075	0	0.18	1.1e-07	0	0.15	0.059	5.3e-07	1.4e-06	0.83	NA	2.8e-07	1.1e-05	0.71	1	0.018	0.043	0.95	NA	1	0.00034	0.68	0.39	NA	1	0.96	0.46	1
122	BCR	22	11q	5.9e-05	12	2.9e-10	5.6e-05	0.26	0	1	0.012	4.1e-07	0.0079	NA	0.0044	0.0015	1	NA	0.024	1.4e-06	0.76	1	0.0047	0.0071	0.96	NA	1	0.054	0.66	0.24	0.78	1	0.99	0.21	1
123	RCOR3	1	32.3q	5.9e-05	12	0	4.9e-17	0.12	3.5e-10	0.6	0.0072	0	0.0052	1.2e-06	1.6e-06	0.00019	0.88	NA	0.00053	0.014	0.55	1	0.25	0.5	0.91	NA	0.4	0.011	1	0.26	0.7	1	1	0.47	NA
124	TRIM33	1	13.1p	5.9e-05	12	0	3.1e-19	0.049	1.4e-07	1	0.03	1.8e-05	0	0.046	0.26	6.3e-05	0.53	NA	0.077	8.6e-05	0.71	0.84	0.033	0.5	0.84	NA	0.89	0.022	1	0.25	0.25	1	0.97	0.19	NA
125	ARIH1	15	24q	5.9e-05	12	6.5e-10	0	0.22	2.5e-08	0.27	0.0083	6.2e-06	0.027	0.53	0.001	0.01	0.29	NA	0.004	0.001	0.88	0.46	0.0091	0.31	0.81	NA	0.21	0.027	0.98	0.56	NA	1	0.95	0.3	1
126	BIN3	8	21.2p	5.9e-05	12	0.3	0	0.42	9.6e-07	0.0012	0.32	0	0.035	0.0051	0	0	0.015	NA	0.092	0	0.86	0.12	0.024	0.63	0.84	NA	0.8	0.0095	NA	0.62	0.88	1	0.9	0.13	1
127	ATG5	6	21q	5.9e-05	12	NA	2.6e-07	0.0042	1.3e-10	0.011	0.082	7.4e-09	0.022	0.00065	0.00014	0.078	0.38	NA	0.015	0	0.97	0.77	0.022	0.54	0.84	NA	0.32	0.0019	0.98	0.55	0.27	1	0.95	0.13	1
128	ARID4B	1	42.1-q	5.9e-05	12	0	0.00027	0.7	0.00032	0.85	0.0066	0	0.056	0.013	1.8e-05	0.00021	0.83	NA	0.0022	0.046	0.78	1	0.00025	0.46	NA	NA	0.74	0.03	1	0.94	0.57	1	0.99	0.093	1
129	ATP6V0D1	16	22q	5.9e-05	12	0	4e-13	0.13	8e-09	0.012	0.0083	2.2e-06	3e-04	2e-04	0.076	0.22	1	NA	0.0019	0.0013	0.72	1	0.17	0.0071	0.74	NA	0.89	0.018	0.89	0.56	NA	1	0.97	0.21	1
130	MNAT1	14	23q	5.9e-05	12	2.5e-05	2.2e-09	0.014	8.4e-08	1	1.6e-13	0.00018	0.017	0.32	2.7e-06	4.5e-05	1	NA	0.02	0	0.86	1	0.11	0.22	0.66	NA	1	0.03	0.76	0.58	NA	1	0.92	0.38	1
131	MSRA	8	23.1p	5.9e-05	12	NA	1.2e-07	0.011	0.00015	0.026	0	0.021	0.024	0.015	0.0082	0.00015	0.45	0.099	0.0014	0.0025	0.67	0.71	0.34	0.059	0.72	NA	0.37	0.25	0.95	0.89	0.39	1	0.95	0.41	NA
132	STK24	13	31.2-q	5.9e-05	12	0.54	2.3e-27	0.065	2.1e-16	0.89	0.017	1.1e-06	0.00012	0.49	6.1e-05	0.00014	0.056	0.025	2e-04	0	0.55	0.72	0.0091	0.67	0.87	NA	0.32	0.00061	1	0.35	NA	1	0.94	0.29	1
133	DRG1	22	12.2q	5.9e-05	12	1e-11	0.0049	0.71	0	0.18	0.04	2.8e-05	0.21	0.67	2.9e-05	0.0036	0.012	0.0012	NA	0.071	0.89	1	0.0034	0.034	0.84	0.047	0.8	0.086	1	0.73	0.63	1	0.99	0.42	NA
134	DHX8	17	21.31q	5.9e-05	12	0	0.013	0.28	4.1e-13	0.0012	0.026	2.2e-07	0.64	0.0023	8.5e-07	0.0065	0.057	0.031	0.23	4.3e-06	0.81	0.8	0.14	0.34	0.99	NA	0.51	0.022	1	0.26	0.75	1	0.88	0.8	NA
135	PEMT	17	11.2p	5.9e-05	12	0	8.8e-06	0.77	0.0012	0.5	0.0023	0.0016	0.16	0.35	8.8e-05	0.0068	0.0047	NA	0.0031	0.05	0.76	1	0.00097	0.71	0.47	0.0058	0.93	0.014	0.91	0.37	0.58	1	1	0.52	NA
136	IQCE	7	22.3p	5.9e-05	12	0.00022	4.4e-10	0.028	0.0047	0.16	0.027	0.00033	0.0036	0.055	0	0.0017	0.16	0.0031	0.42	0.026	0.39	0.93	0.1	0.5	0.43	NA	0.27	0.0059	1	0.27	0.47	1	0.98	0.37	NA
137	ASCC3	6	16q	5.9e-05	12	0	1.5e-08	2.2e-05	8.7e-14	0.016	0.0067	0.035	0.4	0.37	0.023	0.18	0.079	0.00089	0.027	8.5e-06	0.6	0.93	5e-04	0.47	0.88	NA	0.78	0.22	0.73	0.81	0.63	1	0.92	0.94	NA
138	NUP133	1	42.13q	5.9e-05	12	0	2.3e-16	0.17	4.6e-07	0.16	0.0015	0	0.025	1.6e-06	1.8e-06	2.3e-06	1	NA	0.14	0.015	0.89	0.7	0.62	0.052	0.74	0.0051	1	0.012	0.94	0.99	0.89	1	0.92	0.18	NA
139	LEPROTL1	8	21p	5.9e-05	12	6.1e-06	1.8e-13	0.13	8.4e-07	0.12	7.4e-06	0	3.7e-05	0.00064	2.5e-06	0.00011	0.52	NA	6.4e-05	0	0.76	1	0.14	0.28	0.8	0.15	0.68	0.013	1	0.48	0.34	1	0.92	0.79	NA
140	CLTC	17	11-q	5.9e-05	12	0	0.18	0.23	6.8e-05	0.17	0.0028	8.4e-09	0.45	0.00031	5.8e-06	0.0015	1	0.54	3e-04	0.0011	0.86	1	0.001	0.072	0.85	0.0081	1	0.00034	1	0.85	NA	1	0.94	0.39	NA
141	PRPSAP1	17	24-q	5.9e-05	12	0	3.1e-10	0.38	8.3e-10	0.2	0.012	0	0.055	0.00016	0.00078	0.013	0.1	NA	0.081	0.012	0.74	1	0.027	0.28	0.93	0.016	0.86	0.011	1	0.58	0.44	1	0.96	0.89	NA
142	STX6	1	25.3q	5.9e-05	12	2.8e-13	4.8e-17	0.011	0.00034	0.37	0.037	0.00026	0.00047	0.0086	0	0.0014	0.0012	NA	0.15	0.089	0.91	1	0.5	0.076	0.72	NA	0.46	0.017	1	0.22	0.61	1	0.92	0.093	1
143	MPHOSPH6	16	23.3q	5.9e-05	12	0	9e-08	0.28	1.1e-07	0.033	5.2e-08	5.2e-08	0.092	0.0042	0.0062	0.0088	0.41	NA	0.00029	0.0038	0.91	0.47	0.35	0.38	0.7	0.044	0.27	0.31	1	0.37	0.32	1	0.98	0.26	NA
144	NFATC3	16	22q	5.9e-05	12	1.4e-10	1.1e-09	0.27	0	0.0012	0.0091	7.4e-09	6.3e-05	0.038	0.032	0.0071	0.97	0.58	0.49	0.011	0.98	1	0.0011	0.61	0.65	0.084	0.32	0.3	1	0.28	NA	1	0.95	0.18	1
145	CDC42BPB	14	32.32q	5.9e-05	12	0	0.00011	0.34	0.00017	0.5	0.0025	0.1	0.046	0.00014	0.0011	1.9e-06	0.015	0.46	0.094	0.003	0.67	0.93	0.2	0.035	0.69	NA	0.65	0.029	1	0.4	0.49	1	0.96	0.45	1
146	MAPKAP1	9	34.11q	5.9e-05	12	1.9e-06	7.9e-07	0.00015	0.00063	0.38	0	9e-05	0.046	0.65	0.0041	0.021	0.0085	0.26	0	0.00051	0.77	1	0.35	0.46	0.84	NA	1	0.33	0.9	0.5	0.62	1	0.96	0.28	1
147	TBP	6	27q	5.9e-05	12	9.1e-05	3.4e-05	0.0029	0	0.28	0.038	8.8e-06	0.076	0.00015	0.086	4.3e-05	0.047	NA	0.25	0.024	0.88	1	0.042	0.76	0.7	0.25	0.51	0.024	1	0.25	0.47	1	0.8	0.14	1
148	AATF	17	12q	5.9e-05	12	6.1e-05	0.00091	0.056	4.4e-18	0.3	0.00032	5.5e-07	0.25	0.0017	1.1e-06	0.0024	0.018	NA	0.26	0.027	0.99	0.53	0	0.2	0.94	0.46	0.45	0.0084	0.96	0.29	0.56	1	0.95	0.13	1
149	NUP153	6	22.3p	5.9e-05	12	6.3e-07	0.0022	0.0048	0.0013	0.38	1.5e-05	7.4e-06	0.058	0.0018	0.0013	1.6e-05	0.57	0.56	0.0081	0	0.45	0.094	0.095	0.12	0.94	NA	0.3	0.046	1	0.89	0.5	1	0.89	0.78	1
150	RCL1	9	24.1-p	5.9e-05	12	1.2e-06	2.4e-12	5.6e-08	8.8e-14	0.69	0	2.7e-08	0.055	0.064	0.0031	5.6e-07	0.33	0.00064	0.99	1.8e-06	0.67	0.81	0.00068	0.16	0.93	0.41	1	0.015	0.68	0.39	0.3	1	0.98	0.12	NA
151	CUL1	7	36.1q	5.9e-05	12	1.3e-13	7.7e-15	0.013	8.5e-06	0.62	5.8e-07	1e-05	0.17	0.01	1.8e-05	7.2e-05	0.43	8.5e-05	0.031	0	0.72	0.75	0.081	0.49	0.87	0.13	1	0.21	0.78	0.73	0.56	1	0.84	0.54	1
152	SMAD2	18	21q	5.9e-05	12	0	4.3e-13	5.4e-12	2.5e-12	0.14	0.07	2e-07	0.0022	0.6	1.7e-05	4.8e-05	0.0012	0.015	6.7e-05	3.5e-07	0.35	0.71	0.47	0.18	0.58	0.17	0.28	0.12	0.97	0.44	0.51	1	0.94	0.31	1
153	BIRC2	11	22q	5.9e-05	12	0	2.4e-15	0.36	7.6e-09	0.98	0.0098	1.6e-07	0.0032	0.00018	0.022	0.042	1	0.93	0.00014	0.42	0.86	0.98	0.11	0.89	0.86	0.00012	0.36	0.0024	1	0.23	0.53	1	0.94	0.15	1
154	ACBD6	1	25.1q	5.9e-05	12	0	2.9e-27	0.0014	4.9e-08	0.96	0	0	0.012	0.00048	NA	NA	0.61	0.003	0.00011	0.00095	0.69	NA	0.053	0.29	0.85	NA	0.72	0.003	NA	0.64	0.28	1	NA	0.22	NA
155	VWA8	13	14.11q	5.9e-05	12	0	3.4e-23	NA	7.2e-07	0.0022	0.00019	6.1e-08	0.0016	0.97	0.00049	0.00044	0.0034	0.005	NA	0.054	0.91	0.16	0.027	NA	NA	NA	0.061	NA	0.98	0.61	NA	1	0.99	0.63	1
156	SNX3	6	21q	5.9e-05	12	NA	0	4.2e-06	4.4e-14	0.014	0.014	0	0.051	0.032	0	0.029	0.05	NA	NA	0.00031	0.58	0.77	0.0034	NA	0.88	NA	0.6	0.034	NA	0.99	0.089	1	0.88	0.23	NA
157	DERL1	8	24.13q	5.9e-05	12	NA	0.0034	0.013	1.9e-16	0.027	NA	1.6e-07	0.75	0.0056	6.5e-08	0	0.013	0.79	NA	5.7e-06	0.92	1	0.0043	NA	0.43	NA	0.7	0.00034	0.94	0.52	NA	1	0.83	0.65	NA
158	SCAMP3	1	21q	0.0087	12	NA	4.8e-18	0.014	1.9e-11	0.022	NA	8.4e-07	0.004	NA	0.00078	0.0019	0.015	NA	NA	0.024	0.95	0.3	0.046	NA	0.63	NA	0.54	0.27	0.97	0.01	0.4	1	0.94	0.41	NA
159	TLK2	17	23q	0.0087	12	NA	3.2e-07	0.15	1.1e-21	0.81	0.0012	2.8e-07	0.0038	2.6e-05	0.0029	2.6e-05	0.048	NA	NA	1e-04	NA	0.82	0.0012	NA	0.76	NA	0.24	0.00046	1	0.12	0.62	1	0.8	0.5	NA
160	CDC40	6	22.1q	0.0087	12	NA	0.00074	0.02	2.1e-13	0.0025	NA	2.2e-07	0.044	6.8e-05	0.0041	0.023	0.11	NA	NA	0.026	0.91	0.82	0.016	NA	0.67	NA	0.9	0.023	1	0.23	0.14	1	0.8	0.41	NA
161	KIAA1468	18	21.33q	0.0087	12	2.4e-06	1e-04	4.8e-06	2.9e-08	0.0073	2e-06	1.8e-07	0.13	0.015	NA	NA	0.026	NA	0.013	4.6e-06	0.96	NA	0.091	0.072	0.9	NA	0.68	0.035	0.96	0.83	0.58	1	NA	0.16	NA
162	ACADVL	17	13.1p	0.0087	12	NA	3.9e-07	0.016	3.9e-06	0.046	NA	3.8e-06	0.061	0.0014	3e-05	0.0015	1	NA	NA	0.029	0.84	0.87	0.024	NA	0.94	0.028	0.72	0.0025	0.89	0.28	NA	1	0.92	0.66	1
163	SNX14	6	15q	0.0087	12	5.8e-07	1.9e-08	0.0011	4.7e-08	5.8e-05	0.00072	2.9e-08	0.0024	0.75	NA	NA	0.24	NA	0.0012	0.00033	0.99	NA	0.053	0.8	0.86	0.047	0.23	0.013	0.68	0.47	0.34	1	NA	0.8	NA
164	TUBGCP3	13	34q	0.0087	12	NA	1.2e-05	0.28	0.00036	0.96	0.026	0.0011	0.013	0.59	0.048	0.00081	0.0011	0.0034	NA	2.6e-05	0.76	1	0.0079	NA	0.87	NA	0.89	0.03	0.93	0.18	NA	1	0.92	0.47	NA
165	AP2B1	17	11.2-q	0.0087	12	NA	0.00014	0.0028	1.1e-06	0.76	0.013	0.00098	0.002	0.0097	0.00014	0.018	0.15	0.16	NA	0.003	0.77	1	0.0013	NA	0.68	NA	0.67	0.024	0.7	0.33	NA	1	0.99	0.93	1
166	SNAPC3	9	22.3p	0.0087	12	NA	0.025	0.034	7e-11	0.24	0.0011	1.5e-08	0.0067	0.11	0.044	0.0032	0.032	0.0034	NA	0.71	0.84	1	0.0031	NA	0.87	NA	0.71	0.024	1	0.61	NA	1	0.86	0.43	1
167	FGFR1OP	6	27q	0.0087	12	7.3e-07	1.3e-13	0.01	6.1e-10	0.061	0.00045	3.7e-08	0.011	0.0043	0.27	0.0024	0.015	NA	NA	6.5e-05	0.63	0.94	0.0019	NA	NA	NA	0.53	0.16	1	0.25	0.94	1	0.84	0.84	1
168	KIAA0753	17	13.1p	0.0087	12	0.0029	6.6e-05	0.0018	5.8e-06	0.11	4.6e-06	8.2e-09	0.03	0.00024	0.0078	0.034	0.11	NA	NA	0.00024	0.74	0.87	0.023	0.87	0.89	NA	0.37	0.15	1	0.21	0.34	1	0.98	0.59	NA
169	SMG7	1	25q	0.0087	12	3e-09	3.8e-09	0.39	0.00066	0.81	0.036	0.00081	0.92	0.024	0.53	0.0059	0.0027	NA	1.8e-06	0.019	0.88	1	0.091	0.21	NA	0.02	0.56	0.012	0.9	0.12	NA	1	0.92	0.26	NA
170	CRYL1	13	11q	0.0087	12	2.8e-05	9.9e-09	0.0053	0.00025	0.77	0.0021	0.00037	0.00027	NA	0.046	0.0018	0.54	0.0011	0.5	0.09	0.56	0.61	0.007	0.26	0.84	NA	0.75	0.016	1	0.61	NA	1	0.88	0.65	NA
171	BNIP3L	8	21p	0.0087	12	NA	2.2e-18	0.11	7.4e-08	2.3e-05	0.018	8.3e-08	5.4e-05	0.045	0.00079	0.0053	0.0095	0.11	NA	0.016	0.86	0.8	0.25	NA	0.9	NA	0.52	0.01	1	0.76	0.28	1	0.86	0.79	1
172	SENP2	3	28q	0.0087	12	NA	9.1e-06	0.0024	1.8e-06	0.6	0.012	0.03	0.31	0.013	1e-05	0.017	0.38	NA	0.00028	0.0034	0.95	0.78	0.0087	NA	0.52	NA	1	0.0096	1	0.58	0.5	1	0.98	0.47	1
173	IKBKAP	9	31q	0.0087	12	NA	1.3e-08	0.034	5.5e-05	0.47	2.1e-06	0.00067	0.00031	0.55	0.0096	4.1e-05	0.29	0.0027	5e-04	1.3e-06	0.63	0.37	0.056	NA	0.77	NA	0.8	0.045	0.66	0.37	NA	1	0.88	0.12	1
174	CLPX	15	22.31q	0.0087	12	9.7e-05	6.9e-11	0.00084	2.6e-05	0.52	0.0091	0.0052	0.0087	0.074	0.0035	0.039	0.034	NA	0.0069	0.011	0.81	0.43	0.074	0.97	0.87	NA	0.59	0.68	1	0.77	0.37	1	0.98	0.12	NA
175	CYFIP1	15	11q	0.0087	12	0.00049	0.00016	0.71	0.00017	0.25	0.0012	0.00023	1.8e-05	NA	2.3e-05	1.4e-05	0.02	NA	0.018	0.00022	0.81	0.93	0.096	0.11	0.95	0.23	0.98	0.02	1	0.11	0.28	1	0.84	0.56	NA
176	RYBP	3	14.2p	0.0087	12	1.1e-09	1.2e-05	0.23	9e-10	0.31	0.0025	0.00023	0.19	NA	0.025	0.0036	0.043	0.015	0.027	7e-06	0.86	0.98	0.26	0.16	0.9	NA	0.82	0.028	0.99	0.27	0.37	1	0.99	0.34	NA
177	NGLY1	3	23p	0.0087	12	2.5e-05	2.1e-05	0.015	0.00082	0.82	0.0031	0.00053	0.21	0.052	0.0088	0.0014	0.5	NA	0.034	0.00022	0.95	1	0.014	0.35	0.72	0.23	0.59	0.0064	NA	0.13	0.3	1	0.95	0.26	NA
178	HDDC2	6	13-q	0.0087	12	8.3e-17	5.9e-16	1.4e-05	2e-10	0.86	0.026	0.011	0.00038	1.6e-05	0.0029	0.011	0.21	NA	0.07	0.00011	0.93	1	0.019	0.11	0.82	0.84	0.68	0.25	NA	0.61	0.56	1	0.8	0.31	NA
179	GLG1	16	22-q	0.0087	12	NA	3.8e-11	0.22	8.8e-11	0.0021	0.0021	0.00016	3.6e-05	0.016	0.046	1.9e-06	0.002	0.1	0.0059	0.14	0.96	0.85	0.005	NA	0.7	NA	1	0.29	1	0.41	0.25	1	0.94	0.27	1
180	CNOT2	12	15q	0.0087	12	2.4e-06	0.14	7.1e-05	6.6e-08	0.9	2.3e-05	6.2e-08	0.00021	0.083	0.00049	9.9e-07	0.89	0.021	0.033	0.002	0.85	1	0.17	0.27	0.6	NA	0.99	0.045	0.76	0.36	NA	1	0.89	0.44	NA
181	ATP9B	18	23q	0.0087	12	1.3e-10	3e-08	0.02	0.0017	0.01	0.00067	0.00085	1	0.09	4e-05	0.0041	0.15	0.13	0.0084	0.031	1	0.58	0.085	0.043	0.87	NA	0.16	0.06	1	0.21	NA	1	0.92	0.94	1
182	SNW1	14	22.1-q	0.0087	12	6.4e-09	1e-08	0.2	2.2e-09	0.69	8.6e-06	5.3e-05	0.00038	0.098	0.0019	0.0023	0.017	NA	0.0069	0.007	0.86	0.55	0.56	0.64	0.77	0.003	0.41	0.058	0.87	0.38	0.35	1	0.99	0.18	NA
183	SMARCC1	3	21.31p	0.0087	12	0.0021	0.0071	0.025	4.4e-07	0.96	0.095	0.013	0.28	0.00034	0.53	0.0011	0.016	NA	0.033	0.00015	0.76	0.72	0.27	0.78	0.48	0.0047	0.19	0.0023	0.97	0.39	NA	1	0.92	0.66	1
184	ANKRD10	13	33.3q	0.0087	12	1.4e-10	2.2e-17	0.14	0.00014	0.48	4.4e-07	0.0031	0.00031	0.3	0.022	0.00025	0.85	9e-04	7.9e-05	0.0077	0.85	0.85	0.31	0.21	0.93	NA	1	0.0049	1	0.77	0.6	1	0.97	0.41	NA
185	EXOC2	6	25.3p	0.0087	12	0.012	2.4e-12	0.0064	2.9e-06	0.51	8e-05	0.0089	0.026	0.061	0.012	0.035	0.52	NA	0.041	0.00017	0.86	0.98	0.11	0.0071	0.93	NA	1	0.07	0.91	0.37	0.5	1	0.97	0.23	1
186	GNB1	1	36.33p	0.0087	12	4.1e-11	0.09	0.0053	0.046	0.015	0.028	0.0055	0.041	0.086	0.002	0.0042	0.78	0.016	0.67	9e-05	0.82	0.49	0.055	NA	0.99	0.026	0.28	0.31	0.94	0.084	NA	1	0.98	0.14	1
187	PPP2R5C	14	32.31q	0.0087	12	0.0025	7e-09	0.0095	8.9e-08	0.19	2.1e-09	8.7e-05	0.011	0.069	0.11	0.00021	0.96	NA	0.67	1.3e-05	0.57	0.66	0.0091	0.2	0.96	0.0066	0.2	0.019	1	0.59	NA	1	0.97	0.19	1
188	HSF2	6	22q	0.0087	12	0.013	0.0028	0.01	7.4e-11	0.73	0.0017	0.00038	0.007	0.0044	0.0022	0.09	0.03	NA	0.055	0.00019	0.98	1	0.012	0.12	0.63	NA	0.71	0.13	1	0.21	0.63	1	0.86	0.81	1
189	OXSR1	3	22.2p	0.0087	12	6.3e-06	1.1e-10	0.0074	0.0032	0.48	1e-04	0.0021	0.16	0.00089	0.022	0.0047	0.075	NA	0.063	8.1e-05	0.95	1	0.19	0.47	0.89	0.0044	0.36	0.0017	1	0.16	0.54	1	0.95	0.18	NA
190	KIFAP3	1	24.2q	0.0087	12	8.4e-08	1.9e-19	0.0044	4.1e-05	0.99	1.9e-05	6.5e-06	0.00033	NA	0.013	0.024	1	0.023	0.17	0.0063	0.88	0.6	0.91	0.18	0.86	0.032	1	0.058	0.75	0.97	0.69	1	0.95	0.18	NA
191	LPIN2	18	NA	0.0087	12	0.0075	0.0014	0.0041	0.0019	0.027	0.00032	0.041	0.017	0.15	0.00021	0.0071	0.4	0.29	0.0076	0.00071	0.84	1	0.075	0.28	0.72	NA	1	0.45	1	0.33	0.83	1	0.83	0.38	NA
192	BRD2	6	21.3p	0.0087	12	0.0031	0.019	0.00011	0.00069	1	6.6e-05	0.03	0.004	0.24	0.0018	0.39	0.026	NA	0.00077	0.0053	0.9	1	0.76	0.81	0.47	0.024	0.47	0.72	1	0.28	0.57	1	0.92	0.55	NA
193	FAF1	1	32.3p	0.0087	12	2e-13	0.00025	0.25	0.0024	0.98	0.00028	0.0017	0.18	0.052	0.00017	0.0019	0.32	0.018	NA	4.3e-07	0.64	0.99	0.046	0.084	0.99	0.044	0.27	0.027	1	0.26	0.66	1	0.92	0.19	1
194	PSIP1	9	22.2p	0.0087	12	5e-13	0.011	0.0013	3.7e-06	0.89	0.00032	0.017	0.0011	0.089	0.00046	0.0045	0.85	0.3	0.022	0.0078	0.91	0.59	0.17	0.46	0.78	NA	1	0.011	1	0.44	0.23	1	0.95	0.31	1
195	PDCD6IP	3	22.3p	0.0087	12	9.8e-11	1.7e-08	0.0031	1.3e-14	0.53	0.21	4e-07	0.15	0.006	0.00017	3.7e-05	0.52	NA	0.068	1.2e-06	0.65	1	0.0049	0.46	0.93	0.029	1	0.0067	0.76	0.46	0.36	1	0.99	0.26	1
196	RB1	13	14.2q	0.0087	12	9.6e-08	1.5e-16	0.051	1.4e-06	0.12	7.7e-07	9.8e-05	0.035	0.014	0.096	0.00015	0.017	0.016	0.0054	0.077	0.95	0.27	0.066	0.75	0.43	0.12	0.6	0.032	NA	0.67	0.091	1	0.92	0.59	1
197	KTN1	14	22.1q	0.0087	12	4.5e-08	1.1e-05	0.038	1.4e-05	1	1.1e-06	0.00068	7.6e-05	0.16	0.25	0.00018	1	0.066	0.00018	0.037	0.89	0.48	0.11	0.024	0.95	0.053	1	0.019	0.83	0.37	0.76	1	0.94	0.34	NA
198	USP4	3	21.3p	0.0087	12	5.1e-07	6.5e-17	0.00013	8.1e-07	0.034	0.073	0.0057	0.43	0.013	0.021	0.00089	0.27	NA	0.094	4e-06	0.62	0.29	0.0081	0.3	0.44	0.0063	0.45	0.31	1	0.35	0.44	1	0.87	0.42	1
199	TOP2B	3	24.2p	0.0087	12	8.9e-06	0.00048	0.12	7.2e-05	0.85	0.0082	4.7e-05	0.065	0.0042	1.5e-05	0.0032	1	NA	0.025	5.5e-06	0.95	0.14	0.14	0.3	0.88	0.0012	1	0.046	0.76	0.63	0.24	1	0.99	0.93	1
200	EPN2	17	11.2p	0.0087	12	3.3e-09	0.0036	0.99	2.1e-09	0.41	3.6e-05	2.3e-08	0.88	0.032	0.00042	0.077	0.089	NA	0.00016	0.0089	0.68	1	0.0034	0.26	0.95	1e-04	0.49	0.007	0.66	0.51	0.47	1	0.96	0.37	1
201	RABGAP1	9	34.11q	0.0087	12	2.4e-06	5.3e-05	0.064	1e-05	0.34	3.6e-06	0.00067	0.027	0.73	0.00036	0.0021	0.076	0.0018	4.7e-05	0.035	0.94	0.63	0.07	0.47	0.77	NA	0.55	0.42	1	0.86	0.45	1	0.94	0.035	1
202	GBF1	10	24q	0.0087	12	4.6e-13	0.00031	0.042	0.02	0.037	0.0026	0.024	0.16	0.24	0.00048	0.0021	0.16	2.3e-05	0.0016	1.9e-05	0.72	1	0.11	0.13	0.65	NA	0.56	0.35	1	0.21	0.2	1	0.98	0.12	1
203	STIM1	11	15.5p	0.0087	12	0.0082	0.00012	0.61	0.015	0.64	0.029	0.0071	0.98	0.025	0.00079	0.0073	0.99	0.0042	0.0011	0.00056	0.51	1	0.047	NA	0.74	0.38	0.82	0.57	1	0.16	0.41	1	0.97	0.34	1
204	MARK3	14	32.3q	0.0087	12	2.2e-07	1.4e-08	1.2e-06	0.00018	0.17	0.11	0.0098	7e-04	0.31	0.0014	5.9e-07	0.3	0.01	0.082	0.00021	0.85	0.69	0.016	0.12	0.93	0.01	1	0.3	0.74	0.41	0.42	1	0.98	0.12	1
205	CREBBP	16	13.3p	0.0087	12	1.1e-05	0.015	0.11	1.9e-06	0.47	0.0036	1.8e-07	0.81	0.0055	0.0043	0.0031	0.00028	0.34	0.14	0.0015	0.89	0.65	0.04	0.12	0.93	0.0077	0.47	0.065	1	0.3	0.92	1	0.99	0.39	1
206	LSM1	8	11.2p	4e-05	11	NA	4.2e-14	0.6	0	0.016	NA	0	0.00049	0.0086	8.8e-08	0	NA	NA	NA	0	0.68	0.48	0.0029	NA	0.83	NA	NA	0.00041	1	0.64	NA	1	0.94	0.16	NA
207	KCTD9	8	21.1p	4.7e-05	11	NA	9e-08	0.076	1e-06	0.03	NA	0	0.0015	0.00036	0.0013	6.4e-05	0.005	NA	NA	0.00016	0.97	0.94	0.29	NA	NA	NA	0.29	0.027	NA	0.55	0.081	1	0.86	0.73	NA
208	PSMD7	16	22.3q	4.7e-05	11	NA	0.0011	0.58	4.1e-06	2.3e-05	NA	0	0.0022	0	2.7e-05	0.029	0.017	NA	NA	0.0011	0.95	0.77	0.14	NA	0.99	NA	0.06	0.0069	NA	0.3	NA	1	0.95	0.24	NA
209	ENTPD4	8	21.3p	4.7e-05	11	NA	0	0.12	1.4e-06	0.0015	NA	0	0.032	0.05	0	0.00027	NA	NA	NA	2.4e-05	0.91	1	0.032	NA	0.45	NA	NA	0.0091	0.61	0.87	0.67	1	0.94	0.54	NA
210	SUCLA2	13	12.2-q	5.7e-05	11	NA	8.8e-08	0.062	0	0.058	0	0.00052	0.0017	0.01	0.00061	0.0013	0.00051	0.0078	NA	0.19	0.94	1	0.077	NA	0.63	NA	0.0046	0.13	0.87	0.7	NA	1	0.96	0.49	NA
211	HDHD2	18	21.1q	5.7e-05	11	6.2e-05	2.2e-08	0.031	1.3e-07	0.12	0.0086	0.0029	0.027	0.017	NA	NA	2.4e-05	NA	0.028	0	0.87	NA	0.068	0.63	0.87	NA	0.18	0.3	1	0.5	0.27	1	NA	0.28	1
212	PTS	11	22.3q	5.7e-05	11	NA	5.9e-06	0.62	4.3e-13	0.53	NA	2.5e-06	1	0.0083	0.019	0.0067	5.8e-05	NA	NA	0	0.93	0.51	0.027	NA	0.46	0.0012	0.092	0.018	1	0.26	0.45	1	0.87	0.28	NA
213	MICU2	13	12.11q	5.7e-05	11	6.4e-12	0	0.1	6.8e-08	0.68	9.4e-06	1.6e-09	4.6e-05	NA	3.8e-06	5.1e-05	0.72	0.048	NA	2e-05	0.6	0.95	0.0055	NA	0.71	NA	0.31	0.055	0.91	0.41	NA	1	0.87	0.29	NA
214	GATAD2B	1	21.3q	5.7e-05	11	0	1e-06	0.028	1.5e-05	0.69	0.0058	0.026	8.4e-05	4.7e-05	NA	NA	0.1	0.022	NA	0.11	0.86	NA	0.0064	0.02	0.7	0.58	0.91	0.6	0.73	0.93	0.27	1	NA	0.56	NA
215	R3HCC1L	10	24.2q	5.7e-05	11	1.1e-10	0.00014	NA	2.9e-06	1	0	0.022	0.038	0.029	0.041	0.19	0.024	0.0014	NA	0.00019	0.99	0.95	0.18	0.86	NA	NA	0.7	0.57	NA	0.4	0.21	1	0.86	0.26	NA
216	COX4I1	16	24.1q	5.9e-05	11	NA	4.2e-06	0.69	1e-09	0.58	NA	4.7e-08	0.026	0	7.5e-07	0.022	1.3e-05	NA	NA	0.00057	0.58	0.39	0.011	NA	0.69	NA	0.2	0.0076	NA	0.24	0.53	1	0.97	0.23	NA
217	YTHDF3	8	12.2q	5.9e-05	11	2.7e-09	9.3e-06	0.18	0	0.03	0.0034	5.3e-09	0.67	0.0046	9.8e-07	4e-05	0.24	NA	NA	0.055	0.63	0.9	0.022	NA	NA	NA	0.79	0.03	NA	0.11	NA	1	0.97	0.25	NA
218	INTS10	8	21.3p	5.9e-05	11	1.5e-13	4.3e-07	0.16	1.3e-14	0.0012	2.5e-13	0	0.0071	0	NA	NA	0.11	NA	NA	0	1	NA	0.0071	0.11	NA	0.052	0.51	0.0017	1	0.24	0.35	1	NA	0.31	NA
219	ZNF623	8	24.3q	5.9e-05	11	8.9e-05	0.0026	0.7	1e-07	0.0058	0.61	0	0.53	0.0053	0.0013	1.4e-05	0.076	NA	NA	0.017	0.82	0.7	0.0052	NA	NA	NA	0.35	0.0065	NA	NA	0.4	1	0.96	0.48	NA
220	RWDD1	6	13-q	5.9e-05	11	NA	1e-06	0.029	2.5e-08	0.1	NA	4.7e-08	0	0.00022	2.6e-07	8.5e-06	0.61	NA	NA	0	NA	0.88	0.01	NA	0.86	NA	0.56	0.019	1	0.65	0.87	1	0.91	0.62	NA
221	CASC3	17	21.1q	5.9e-05	11	0	3.5e-06	0.77	1.2e-22	0.037	0.17	0	0.58	0.00022	0.048	0.2	0.45	NA	0.014	0.025	0.9	0.78	1.9e-05	NA	0.69	NA	0.76	0.01	1	0.56	0.19	1	0.95	0.46	NA
222	CHD7	8	12.2q	5.9e-05	11	1.8e-08	0.028	0.55	0.00012	0.53	3.1e-07	0.0035	0.048	0.00046	0	0.0033	0.099	0.078	NA	0.0045	0.78	1	0.0046	NA	0.86	NA	0.87	0.26	1	0.33	0.65	1	0.96	0.46	NA
223	PCNXL4	14	23.1q	5.9e-05	11	1.6e-11	0.015	NA	3e-10	0.78	0	0.0047	0.0027	0.2	0.1	0.00075	1	NA	0.0015	4.6e-05	0.77	0.016	1	0.11	NA	0.43	1	0.041	1	0.56	0.65	1	0.96	0.23	NA
224	FBXO38	5	33.1q	5.9e-05	11	0	1e-07	1e-04	8.5e-10	NA	2.4e-06	0.0086	0.058	0.21	0.0048	1.4e-06	0.88	NA	1e-05	0.0039	0.98	0.9	0.41	0.069	0.85	NA	0.95	0.044	0.99	0.27	0.82	1	1	0.36	NA
225	PHF20L1	8	24.22q	5.9e-05	11	3.3e-11	0.00086	0.067	0	0.66	0.0052	0	0.52	0.4	0.0012	0.00036	0.027	NA	NA	0	0.91	1	0.00054	NA	0.88	0.26	1	0.01	1	0.98	0.64	1	0.97	0.19	NA
226	USP10	16	NA	5.9e-05	11	NA	4.6e-12	0.0029	2.9e-06	0.00035	3.3e-06	0	0.0016	0	0.013	0.0012	0.19	0.83	NA	0.0068	0.87	0.96	0.19	NA	0.84	NA	0.55	0.16	0.96	0.68	0.14	1	0.99	0.65	1
227	BAG4	8	11.23p	5.9e-05	11	0	1.7e-08	0.66	1.4e-06	0.02	1.8e-07	0	0.004	0.16	0.0041	0.0033	0.33	NA	0.012	6e-05	NA	0.66	0.089	NA	0.79	NA	0.89	0.074	0.76	0.33	0.18	1	0.94	0.4	1
228	MDN1	6	15q	5.9e-05	11	0	0.0014	0.00012	0.0071	0	0.022	4.9e-05	0.31	0.00065	6.1e-06	0.0024	0.11	NA	3.9e-07	0.5	0.99	0.85	0.058	0.052	0.9	NA	0.56	0.41	0.85	0.48	NA	1	0.83	0.96	NA
229	MTAP	9	21p	5.9e-05	11	0	0.0011	0.0072	2.2e-06	0.74	0	0.00015	0.22	0.12	3.6e-05	0.0071	0.0082	NA	NA	0	0.9	1	0.1	0.063	0.64	NA	0.77	0.0022	0.97	0.37	0.41	1	0.95	0.13	NA
230	PRKDC	8	11q	5.9e-05	11	NA	0.00014	0.15	0	0.062	0.001	1.3e-07	0.5	NA	1.8e-07	3.4e-05	0.0071	0.91	0.011	3.6e-05	0.91	0.51	0.0037	NA	0.79	0.088	0.6	0.00034	1	0.39	NA	1	1	0.28	1
231	ANKRD27	19	13.12q	5.9e-05	11	0.014	0.0012	0.56	1.7e-07	0.31	0.00099	0.18	0.003	NA	0.00021	2e-05	0.78	NA	0.0075	0.0087	1	0.08	0.0012	0.39	0.54	NA	1	0.31	0.86	0.31	0.73	1	0.92	0	NA
232	SF3B3	16	22q	5.9e-05	11	3.2e-12	6.6e-06	0.56	0	0.0073	0.68	1.2e-06	4.9e-06	0.0049	0.00073	0.0088	0.082	NA	0.14	6e-04	0.76	0.98	0.033	0.13	0.66	NA	0.59	0.14	1	0.56	NA	1	0.94	0.3	NA
233	BRD9	5	15.33p	5.9e-05	11	0.54	6.5e-07	0.012	6.3e-06	0.82	0.015	0.0035	0.038	NA	0	0.0025	0.095	NA	0.25	0.00048	0.94	0.63	0.034	0.35	0.68	NA	1	0.041	NA	0.4	0.54	1	0.99	0.2	NA
234	ADAT1	16	23q	5.9e-05	11	0	1.3e-05	0.068	0.0038	0.028	0.043	0.00025	0.046	0	5.4e-05	0.018	0.62	NA	0.02	0.96	0.8	1	0.38	0.075	0.9	NA	0.85	0.49	NA	0.52	NA	1	1	0.75	NA
235	SIL1	5	31q	5.9e-05	11	0	1.9e-07	0.087	5.8e-07	0.03	0.00024	4e-05	0.76	0.72	2.2e-06	9.4e-06	0.21	NA	NA	0.017	0.46	0.22	0.028	0.15	0.89	NA	0.54	0.043	0.91	0.41	NA	1	0.92	0.26	NA
236	TERF1	8	21.11q	5.9e-05	11	NA	7.4e-06	0.15	0	0.13	0.0036	4.8e-09	0.018	0.48	0	1.5e-05	0.43	NA	NA	0.00019	NA	1	6.5e-06	NA	0.92	0.0014	0.94	0.00037	1	0.28	0.22	1	0.87	0.39	1
237	RAD21	8	24.11q	5.9e-05	11	NA	5e-06	0.07	0	0.016	1.8e-05	0	1	0.14	3.7e-08	0	1	0.25	NA	1.6e-06	0.61	0.29	0.0042	NA	0.69	NA	0.91	0.00089	1	0.89	0	1	0.94	0.4	NA
238	TRIM37	17	NA	5.9e-05	11	4.1e-13	3e-08	0.47	3.5e-14	0.92	0.025	0	0.11	0.26	0.00029	0.0014	0.84	NA	0.0086	0.011	0.79	0.14	0.015	0.066	0.82	NA	0.92	0.0038	0.83	0.77	0.2	1	0.92	0.24	NA
239	PCMT1	6	22.3-q	5.9e-05	11	0	4.4e-20	0.1	1e-15	0.58	0.00012	7.1e-05	0.0014	0.0014	0.00038	0.016	0.13	NA	0.003	0.001	0.89	0.47	0.07	0.44	0.62	NA	0.68	0.37	1	0.54	0.27	1	0.8	0.38	NA
240	UBE2L3	22	11.2q	5.9e-05	11	0	5.6e-07	0.61	0	0.071	0.00041	1.8e-07	0.00085	NA	0	0.0011	0.061	NA	NA	3.1e-06	0.6	1	4.2e-05	0.24	0.77	0.38	0.41	0.0091	1	0.43	0.67	1	0.98	0.57	1
241	ANKRD17	4	21.1-q	5.9e-05	11	5.6e-07	6.4e-06	0.41	5.2e-09	0.64	5.1e-06	0.0012	0.004	0.56	0.0028	0.0031	0.059	NA	1.9e-05	0.00047	0.81	0.37	0	0.49	0.93	NA	0.21	0.069	0.83	0.69	0.19	1	0.97	0.51	NA
242	WDR26	1	42.13q	5.9e-05	11	0	7.5e-23	0.11	7.1e-08	0.55	0.0065	2.1e-07	0.0073	0.0032	0	4.5e-05	0.94	NA	0.0081	0.45	0.91	1	0.23	0.25	0.98	NA	1	0.038	0.81	0.79	0.7	1	0.87	0.29	NA
243	COMMD10	5	23.1q	5.9e-05	11	0	1.1e-08	0.27	6.4e-08	0.29	4.1e-08	4.7e-06	0.028	0.24	0.00063	0.079	0.15	NA	0.004	0.0017	0.84	1	0.19	0.01	0.75	NA	1	0.0017	1	0.68	0.55	1	0.95	0.31	NA
244	KARS	16	23.1q	5.9e-05	11	NA	4.6e-14	0.19	1.2e-26	0.00095	0.00011	1.2e-06	0.0021	0	0.00048	4.1e-05	0.47	NA	2e-04	0.29	0.99	1	0.0076	NA	0.68	0.089	0.18	0.5	1	0.54	0.26	1	0.89	0.39	1
245	E2F5	8	21.2q	5.9e-05	11	0.93	0.0036	0.68	1.5e-10	0.047	0.3	0	0.52	0.00016	8.5e-06	2.3e-05	0.012	0.46	0.02	0.3	0.91	1	0.67	NA	0.96	0.028	0.85	0.0067	1	0.32	NA	1	0.98	0.45	NA
246	COG7	16	12.2p	5.9e-05	11	0	0.00035	0.78	6.2e-09	0.31	0.73	1.8e-07	0.011	0.0026	0.013	0.00093	0.99	NA	0.17	0.0049	0.99	0.84	0.0042	0.48	0.98	NA	0.76	0.047	0.9	0.98	0.57	1	0.87	0.86	NA
247	THOC1	18	11.32p	5.9e-05	11	0.8	1.4e-05	0.11	6.5e-06	0.27	3.6e-07	0.00011	0.0016	0.019	0.024	0.0045	0.11	NA	0	0.18	0.45	0.96	0.012	1	0.92	NA	0.29	0.015	1	0.15	0.44	1	0.84	0.093	NA
248	FBXL4	6	16.1-q	5.9e-05	11	0	2.2e-07	5.4e-05	1e-04	0.037	0.2	3.6e-08	0.0012	NA	0.00073	0.23	0.0054	NA	0.0069	0.0062	0.89	0.93	0.073	0.068	0.98	NA	0.25	0.14	0.89	0.51	0.23	1	0.86	0.49	1
249	PJA2	5	22.1q	5.9e-05	11	7.3e-18	2.8e-05	0.33	3.7e-06	0.6	0	1.9e-06	0.45	NA	0.00017	0.0019	0.00013	NA	0.00071	0.036	1	1	0.23	0.013	0.87	0.093	0.72	0.055	1	0.27	NA	1	0.92	0.12	1
250	LRBA	4	13q	5.9e-05	11	0	0.037	0.028	4.1e-14	0.77	1.1e-05	4.2e-06	0.53	NA	0.00013	0.0041	0.56	0.66	0.00012	4.8e-06	1	0.061	0.0052	0.052	0.83	0.58	0.65	0.25	1	0.34	NA	1	0.93	0.49	1
251	SUV420H1	11	13.2q	5.9e-05	11	1.6e-09	1.8e-06	0.25	0	0.18	0.059	1.7e-08	0.013	0.032	0.027	0.23	0.92	NA	0.0052	0.012	0.68	1	0.021	0.49	0.65	NA	0.18	0.03	1	0.41	0.53	1	0.92	0.58	1
252	SNX5	20	11p	5.9e-05	11	3.3e-12	1.3e-05	0.16	0.0014	0.12	0.0014	0.0016	0.14	0.17	0.092	0.00064	0.24	0.00032	0.0031	4.1e-05	NA	1	0.33	0.53	0.98	NA	0.53	0.043	1	0.4	0.67	1	0.88	0	1
253	DLAT	11	23.1q	5.9e-05	11	0	2.3e-11	0.0079	1e-09	0.49	0.11	0	0.08	0.00036	0.0023	0.04	0.56	NA	0.32	0.00077	0.97	1	0.11	0.68	0.92	0.00019	0.43	0.021	0.68	0.51	0.66	1	0.9	0.17	NA
254	PRPSAP2	17	12-p	5.9e-05	11	0.0017	9.1e-05	0.05	1.4e-09	0.24	9.2e-08	0	0.65	7.8e-06	0.00033	0.03	0.6	0.055	0.62	8.2e-06	0.85	0.95	0.0069	1	0.48	NA	1	0.03	1	0.2	0.56	1	1	0.31	NA
255	NUP93	16	13q	5.9e-05	11	0	1.4e-07	0.0031	2.1e-15	0.16	0.00019	0	0.043	NA	0.017	0.089	0.52	0.08	0.016	0.0074	0.76	0.44	0.24	0.0071	0.9	0.5	0.99	0.76	1	0.31	0.25	1	0.92	0.71	NA
256	NUP214	9	34q	5.9e-05	11	0.018	0.0045	0.034	0.0038	0.62	0	4e-05	0.2	0.25	0.022	0.0012	0.15	NA	0.015	0.00049	0.46	0.65	0.2	0.56	0.71	0.038	0.65	0.16	0.89	0.42	0.45	1	0.83	0.32	1
257	MIPEP	13	12q	5.9e-05	11	1.2e-06	1.5e-05	0.077	4.1e-07	0.8	0	5.8e-06	2.9e-05	0.067	0.04	0.0014	0.76	NA	0.038	0.019	0.28	0.53	0.005	0.11	0.97	0.96	0.81	0.23	1	0.48	0.48	1	0.93	0.26	1
258	CUL4A	13	34q	5.9e-05	11	0	5.6e-09	0.019	0.0087	0.078	0.0012	0	0.19	0.05	0	1.9e-08	0.1	5.9e-05	6e-06	4.1e-05	0.65	0.85	0.13	0.11	0.62	NA	0.32	0.068	0.85	0.54	0.16	1	0.97	0.12	1
259	NDEL1	17	13.1p	5.9e-05	11	2.4e-09	6.9e-09	0.00053	3.7e-07	0.4	0.00019	8.9e-05	2e-04	0	0.14	0.0091	0.92	NA	0.064	0.12	0.74	1	0.036	0.05	0.68	0.076	0.43	0.16	1	0.47	0.64	1	0.92	0.38	1
260	ARFGEF1	8	13q	5.9e-05	11	2e-12	1.6e-07	0.17	0	0.02	0.025	0	0.073	0.12	0	0.00071	0.66	0.19	0.22	0.00014	0.99	1	0.018	0.29	0.84	0.079	0.7	0.001	0.95	0.22	0.73	1	0.87	0.25	NA
261	GRB2	17	24-q	5.9e-05	11	0	7.3e-07	0.31	1.4e-10	0.16	0.0012	3.6e-05	1	0.023	0.79	0.00052	0.17	NA	0.092	0.0059	0.95	0.78	0.0013	0.44	0.37	0.00059	0.59	0.045	0.96	0.28	0.47	1	0.8	0.54	1
262	SPOP	17	21.33q	5.9e-05	11	0	3.7e-05	0.41	7.1e-07	0.43	0.0015	8.2e-09	0.0011	0.23	0.054	0.027	1	NA	0.046	1.1e-05	0.85	0.14	0.0024	0.13	0.87	0.066	0.98	0.0069	0.87	0.15	0.51	1	0.97	0.18	1
263	CUL5	11	22.3q	5.9e-05	11	0.38	1.5e-13	0.0063	3.2e-08	0.06	0.12	0	0.39	0.019	0.0013	0.0051	0.98	NA	0.048	0.2	0.88	0.9	0.026	0.85	0.91	0.00015	0.69	0.011	1	0.29	0.75	1	0.99	0.093	1
264	PTK2	8	24.3q	5.9e-05	11	8.7e-13	0.32	0.067	0	0.14	0.57	0	0.83	0.00014	0	4.7e-06	0.05	0.46	0.018	1.2e-05	0.67	1	0.0013	0.092	0.95	0.18	0.78	0.0085	0.88	0.53	0.47	1	1	0.14	1
265	NBN	8	21-q	5.9e-05	11	0	0.00012	0.0037	2.2e-08	0.072	0.0024	8.8e-08	0.00043	0.12	3.6e-05	0.0032	1	0.16	0.48	0.015	0.92	0.52	0.0069	0.29	0.58	0.25	0.99	0.09	0.57	0.39	0.3	1	0.95	0.39	1
266	CNOT1	16	21q	5.9e-05	11	0	1.1e-09	0.0016	1.7e-15	0.13	0.011	0	0.0044	NA	2.6e-07	0.0024	0.19	NA	NA	0.01	0.83	1	0.0022	NA	0.9	NA	0.8	0.5	0.98	0.62	NA	1	0.92	0.38	NA
267	KLHL12	1	32.1q	5.9e-05	11	NA	0	0.0022	3.8e-08	0.13	0.00046	1.4e-08	0.014	4.6e-06	3.2e-05	0.016	0.93	NA	NA	0.00075	0.86	1	0.33	NA	0.92	NA	0.36	0.0078	NA	0.25	0.75	1	0.97	0.39	NA
268	DCTN6	8	12-p	5.9e-05	11	NA	9.8e-17	0.093	4.5e-10	0.0064	NA	0	0.014	0.011	0	1e-07	0.0018	NA	NA	0.0025	0.69	0.63	0.15	NA	0.83	NA	0.25	0.018	NA	0.64	0.3	1	0.95	0.57	1
269	VPS28	8	24.3q	5.9e-05	11	NA	0.00045	NA	0	0.027	NA	8.7e-10	0.003	0.0077	0.00094	9.8e-05	0.029	NA	NA	0.61	0.59	1	0.0013	NA	0.75	NA	0.9	0.0099	1	0.88	0.13	1	1	0.66	1
270	ZNF7	8	24q	5.9e-05	11	NA	0.0063	0.98	2.2e-05	0.007	NA	0	0.009	0.0022	0	0	0.41	NA	NA	0.00047	0.83	0.79	0.011	NA	0.75	NA	0.9	0.0076	0.87	0.33	0.53	1	0.96	0.18	NA
271	TXNL1	18	21.31q	5.9e-05	11	0	0.002	0.023	0.00074	0.36	0.56	0.54	0.43	0.32	0.043	0.0034	0.00051	NA	0.024	0.014	0.8	0.81	0.0045	0.2	0.82	NA	0.4	0.044	1	0.59	0.68	1	0.88	0.32	NA
272	UTP14C	13	12.2-q	0.0087	11	NA	6.1e-09	NA	9.7e-11	0.00076	NA	5.6e-05	1.8e-05	0.024	0.025	0.028	7.7e-05	NA	NA	9e-04	NA	0.77	0.036	NA	NA	NA	0.19	0.078	NA	0.9	NA	NA	0.88	0.074	1
273	NDFIP2	13	22.1q	0.0087	11	NA	1.5e-17	0.01	3.2e-09	0.21	0.00048	1.3e-07	0.00039	0.0046	NA	NA	0.00026	0.85	NA	0.00046	0.8	NA	0.049	NA	NA	NA	0.15	0.0044	NA	0.25	NA	1	NA	0.38	1
274	SETDB2	13	14q	0.0087	11	NA	3.2e-07	0.036	0.015	0.37	NA	0.051	2.8e-06	0.027	NA	NA	0.0032	0.016	NA	0.043	0.85	NA	0.049	NA	0.69	NA	0.015	0.0084	0.87	0.54	NA	1	NA	0.75	NA
275	EIF2B1	12	24.3q	0.0087	11	NA	0.00066	0.001	9e-04	0.11	NA	1.6e-07	0.041	NA	0.00032	0.00015	0.019	NA	NA	0.00038	0.36	0.6	0.033	NA	0.77	NA	0.12	0.025	0.76	0.35	NA	1	0.88	0.54	NA
276	ZDHHC7	16	23.1q	0.0087	11	NA	1.5e-09	0.14	1.2e-09	5.1e-06	NA	4.3e-05	0.0024	7.6e-06	0.00027	0.013	0.061	NA	NA	0.037	0.85	0.83	0.011	NA	0.81	NA	0.13	0.023	0.82	0.2	NA	1	0.81	0.19	NA
277	TROVE2	1	31q	0.0087	11	NA	3.2e-25	0.049	3.7e-05	1	NA	7.1e-06	8.1e-05	2.6e-07	2.7e-06	7.5e-05	0.0032	NA	NA	0.046	0.64	0.84	0.41	NA	0.84	NA	0.42	0.0056	0.86	0.93	NA	1	0.98	0.76	NA
278	MPC1	6	27q	0.0087	11	NA	1.4e-05	NA	4.9e-06	0.93	NA	0.00016	3e-04	8.7e-07	0.0036	0.02	0.0012	0.17	NA	0.00017	0.99	0.73	0.034	NA	0.74	NA	0.96	0.0011	1	0.25	0.77	1	0.92	0.97	NA
279	VPS4A	16	23.1q	0.0087	11	NA	4.9e-13	0.11	5e-18	0.00079	NA	1.3e-08	0.0032	5.3e-06	0.012	0.019	3.7e-05	NA	NA	0.11	0.85	1	0.011	NA	0.56	NA	0.69	0.033	1	0.6	0.19	1	0.94	0.22	NA
280	SHPRH	6	24.2q	0.0087	11	2.6e-10	1.8e-05	4.2e-06	5.8e-06	0.93	1.9e-05	0.00065	0.00031	0.044	NA	NA	0.17	NA	0.028	5.6e-05	0.89	NA	0.11	0.043	0.96	NA	1	0.55	1	0.57	0.48	1	NA	0.69	NA
281	GOT2	16	21q	0.0087	11	NA	7.7e-10	0.55	3.1e-08	0.00018	0.76	4.3e-07	2e-04	NA	1.9e-06	0.017	0.036	NA	NA	0.00021	0.87	0.85	0.027	NA	0.9	NA	0.28	0.031	1	0.91	NA	1	0.94	0.36	1
282	VPS36	13	14.13q	0.0087	11	4.4e-07	1.6e-15	0.23	3.5e-10	0.006	3.7e-05	7.7e-06	0.013	0.29	NA	NA	0.033	NA	0.0017	0.36	0.72	NA	0.017	0.37	0.82	NA	0.057	0.022	0.9	0.7	0.29	1	NA	0.68	NA
283	SIN3A	15	22.33q	0.0087	11	1.5e-05	9.9e-05	0.13	7.1e-05	0.97	0.042	0.0042	0.0034	0.037	NA	NA	0.61	NA	0.014	0.026	0.86	NA	0.0044	0.21	0.7	0.0018	0.37	0.64	1	0.59	NA	1	NA	0.46	NA
284	CCM2	7	13p	0.0087	11	7.3e-11	6.4e-07	0.0078	0.00015	0.26	0.0074	0.004	0.84	0.79	NA	NA	0.39	0.00027	0.019	0.015	0.99	NA	0.09	0.017	0.91	NA	0.91	0.02	1	0.3	0.25	1	NA	0.59	NA
285	KIAA0513	16	24.1q	0.0087	11	NA	0.00055	0.48	8.5e-06	8e-06	5.3e-05	0.00017	0.002	0.017	5.3e-05	0.0089	0.023	NA	NA	0.12	0.93	0.55	0.0054	NA	0.66	NA	0.13	0.2	1	0.42	0.48	1	0.93	0.58	NA
286	TSHZ1	18	22.3q	0.0087	11	0.00012	0.00061	1.8e-08	6e-05	0.018	1.3e-05	0.003	0.032	0.0029	NA	NA	1	0.058	0.015	0.12	0.96	NA	0.11	0.68	NA	0.089	0.4	0.019	0.94	0.25	0.71	1	NA	0.21	NA
287	NCBP2	3	29q	0.0087	11	NA	8.8e-15	0.00046	1.2e-09	0.41	NA	3.6e-05	0.015	0.006	1.3e-06	0.00014	0.11	NA	NA	0.0015	0.74	0.99	0.004	NA	0.37	0.24	0.11	0.04	0.87	0.83	NA	1	0.94	0.72	1
288	QRSL1	6	21q	0.0087	11	NA	0.0015	0.43	4e-15	0.012	NA	3.3e-05	0.98	0.012	0.0034	0.02	0.33	NA	NA	0.00069	NA	0.45	0.011	NA	0.87	0.039	0.28	0.035	1	0.32	0.63	1	0.78	0.84	1
289	DDX47	12	13.2p	0.0087	11	NA	8.4e-05	0.12	1.8e-10	0.03	NA	1.7e-07	0.0071	0.046	1.2e-06	3.7e-06	1	NA	NA	0.00013	0.91	0.69	0.015	NA	0.94	0.33	0.6	0.0075	0.89	0.64	0.18	1	0.84	0.41	NA
290	ARPC1A	7	22.1q	0.0087	11	NA	5.7e-08	0.0011	1.3e-05	0.28	0.1	0.00011	0.018	0.45	4.1e-08	0.00052	0.0061	0.041	NA	0.0058	0.76	0.2	0.025	NA	NA	NA	0.92	0.24	0.77	0.19	NA	1	0.92	0.44	1
291	FBXO28	1	42.12q	0.0087	11	NA	3.9e-17	0.014	3.5e-06	0.0011	4.3e-08	4.6e-09	0.027	1.3e-07	6.1e-08	3.4e-05	0.88	NA	NA	0.0045	0.95	1	0.25	NA	0.7	NA	1	0.099	1	0.2	0.71	1	1	0.21	NA
292	NDUFV2	18	11.22p	0.0087	11	NA	2e-07	2.8e-08	2.4e-07	0.42	9.2e-05	2.8e-05	0.00089	0.37	0.0073	0.00014	1	NA	NA	2.5e-08	0.97	1	0.31	NA	0.67	0.047	0.75	0.041	1	0.46	NA	1	0.97	0.21	NA
293	TBC1D22A	22	13q	0.0087	11	NA	0.0065	0.091	3.7e-06	0.82	5e-05	2.6e-06	0.0067	NA	0.00088	0.0099	0.16	0.00026	0.00011	4.9e-06	0.7	1	0.023	NA	0.88	NA	0.46	0.22	0.8	0.31	NA	1	0.97	0.39	NA
294	NAT1	8	22p	0.0087	11	NA	0.0024	0.00052	0.029	0.69	0.12	0.00029	0.016	NA	0.0056	0.0011	0.047	NA	0.048	0.029	0.62	0.95	0.013	NA	0.43	NA	0.34	0.16	1	1	0.14	1	0.86	0.69	NA
295	DPAGT1	11	23.3q	0.0087	11	NA	0.00087	0.011	2.7e-15	0.65	NA	0.0013	0.69	0.00091	0.3	0.00028	0.0022	NA	NA	0.00012	0.84	1	0.019	NA	0.89	0.00096	0.41	0.037	0.99	0.23	0.32	1	0.96	0.15	1
296	ADAR	1	21.3q	0.0087	11	9.6e-07	1.6e-14	0.62	0.019	0.074	1.9e-05	0.003	0.00043	NA	1.5e-06	4.1e-05	0.27	NA	0.00055	0.0098	0.66	1	0.066	0.1	0.68	NA	0.31	0.0028	0.73	0.78	NA	1	0.97	0.15	NA
297	PITPNA	17	13.3p	0.0087	11	NA	9.6e-05	0.0019	7.5e-17	0.017	0.0014	0.00027	0.034	0.014	0.074	0.086	0.82	NA	0.0087	0.012	0.72	0.68	0.023	0.96	0.62	NA	0.54	0.27	0.58	0.2	NA	1	0.95	0.31	NA
298	PPP1R8	1	35.3p	0.0087	11	NA	0.002	0.086	4.2e-09	0.082	NA	0.041	0.022	0.018	5.3e-05	0.0058	0.17	0.024	NA	2e-05	0.83	0.88	0.045	NA	0.88	0.045	0.53	0.68	1	0.11	NA	1	1	0.5	1
299	SLC35F2	11	22.3q	0.0087	11	3.8e-08	6.4e-17	0.098	9.2e-07	0.54	0.31	2.7e-05	0.0037	0.0012	1.3e-05	0.00067	0.032	NA	0.59	0.001	1	1	0.15	0.63	0.9	NA	0.61	0.012	NA	0.57	NA	1	0.76	0.13	NA
300	JTB	1	21q	0.0087	11	NA	1.2e-10	0.012	2.6e-09	0.27	NA	1.2e-07	8.2e-06	4e-04	6.5e-05	4.1e-05	0.75	NA	NA	0.0063	0.95	0.85	0.023	NA	0.91	0.088	0.98	0.038	1	0.42	0.8	1	0.98	0.4	1
301	YWHAE	17	13.3p	0.0087	11	NA	5e-05	0.019	7.2e-08	0.59	0.0061	5.7e-05	0.031	NA	0.0054	0.22	0.0035	0.2	NA	0.00024	0.86	1	0.11	NA	0.8	0.00037	0.99	0.0088	0.94	0.38	NA	1	0.92	0.23	1
302	UBE2H	7	32q	0.0087	11	NA	0.00013	0.033	0.0018	0.42	0.028	0.00017	0.23	0.046	0.00046	0.024	0.00051	0.021	NA	0.047	0.94	0.44	0.94	NA	0.45	NA	0.063	0.18	1	0.49	NA	1	0.96	0.7	1
303	RBPMS	8	12p	0.0087	11	3.9e-12	0.19	0.8	3.9e-08	0.00053	0.00046	0.00052	0.26	0.00047	0.011	0.026	1.9e-05	NA	0.025	0.0075	0.67	0.83	0.079	0.17	0.62	NA	0.57	0.15	1	NA	0.63	1	1	0.52	NA
304	SUPT20H	13	13q	0.0087	11	0.00017	2.6e-12	0.26	1.7e-08	0.12	6.1e-05	1.3e-08	0.00056	0.7	0.016	0.0055	0.13	NA	2.8e-05	0.023	0.84	0.67	0.0097	0.6	0.94	NA	0.06	0.053	0.93	0.19	NA	1	1	0.29	NA
305	SC5D	11	23.3q	0.0087	11	1.1e-08	6.9e-08	0.58	0.0017	0.11	0.0033	2e-04	0.0067	0.11	0.00013	0.043	0.64	NA	0.0013	0.00024	0.92	1	0.16	0.48	0.99	NA	0.13	0.011	1	0.41	NA	1	1	0.55	NA
306	COL4A3BP	5	13.3q	0.0087	11	7.4e-10	0.00015	0.38	1.5e-08	0.015	0.0012	0.0013	0.0034	0.63	0.00015	8.7e-05	0.022	NA	0.4	0.00062	0.85	0.83	0.093	0.22	0.98	NA	0.72	0.19	1	0.21	NA	1	0.95	0.49	NA
307	C18orf25	18	21.1q	0.0087	11	1.1e-12	1.1e-06	3e-06	0.00012	0.17	7.2e-05	0.00016	0.14	0.0074	3.9e-06	0.099	0.47	NA	0.004	3.4e-05	0.85	1	0.51	0.19	NA	NA	0.88	0.046	1	0.26	0.29	1	0.95	0.27	NA
308	ITGAE	17	13p	0.0087	11	NA	0.0024	0.0032	7.1e-10	1	0.00014	1.3e-06	0.38	0.059	0.00061	7e-04	0.067	NA	0.00018	0.005	0.65	1	0.025	0.52	0.86	NA	0.8	0.012	1	0.67	NA	1	0.97	0.5	1
309	PSMA1	11	15.1p	0.0087	11	NA	2.7e-07	0.27	0.0025	1	4.6e-05	4.2e-06	0.24	0.034	5.2e-05	0.029	0.97	NA	8e-06	0.00068	0.93	1	0.24	NA	0.86	0.0015	0.92	0.015	1	0.19	NA	1	0.8	0.4	1
310	PCCA	13	32q	0.0087	11	7.8e-07	1e-04	0.38	0.0031	0.068	0.016	9e-08	0.17	0.51	0.1	0.016	0.042	NA	0.043	0.00052	0.64	0.39	0.019	0.41	0.96	NA	0.28	0.0033	1	0.39	NA	1	0.87	0.25	NA
311	DAD1	14	11.2q	0.0087	11	1.4e-11	0.00017	0.39	0.00021	0.85	0.017	0.037	0.00018	NA	0.08	0.006	0.032	NA	0.0062	0.023	0.57	1	0.31	NA	0.77	NA	0.58	0.046	1	0.53	0.4	1	0.8	0.31	1
312	RNGTT	6	16q	0.0087	11	NA	0.063	6e-10	7.3e-11	0.0012	4.6e-08	2.2e-06	0.16	0.00016	0.0048	0.0075	0.023	0.23	0.016	0.00048	0.8	1	0.23	0.3	0.93	NA	0.31	0.33	NA	0.58	0.16	1	0.9	0.43	NA
313	SUCO	1	24q	0.0087	11	1.3e-09	3.9e-07	NA	6.1e-05	0.14	0.023	1.7e-08	0.31	0.41	0.00048	0.00015	0.98	0.43	0.012	0.0068	0.96	1	0.044	0.24	NA	NA	0.59	0.017	1	0.64	0.35	1	0.92	0.42	NA
314	ZCCHC6	9	21q	0.0087	11	5.4e-05	3.1e-08	0.61	0.00092	0.17	2.5e-05	3.4e-08	0.0094	NA	0.0012	0.00012	0.68	NA	5.8e-05	7.2e-06	0.91	1	0.13	0.23	0.77	NA	0.18	0.039	1	0.4	NA	1	0.94	0.13	1
315	TPX2	20	11.2q	0.0087	11	0.42	2.9e-05	0.045	0.00059	0.86	1.8e-06	5e-04	0.19	NA	0.00032	0.0037	0.022	NA	0.00091	1.7e-07	0.45	1	0.063	0.45	0.7	0.75	0.64	0.029	0.93	0.61	NA	1	0.8	0.69	NA
316	AIG1	6	24.1q	0.0087	11	5.4e-06	2.3e-06	0.0043	0.00062	0.76	1.4e-08	2.5e-05	0.038	0.012	NA	NA	0.37	0.0028	0.00025	0.074	0.67	NA	0.32	0.26	0.79	0.12	0.64	0.031	0.76	0.15	0.87	1	NA	0.41	1
317	ADIPOR2	12	13p	0.0087	11	8.1e-08	3.9e-08	0.0013	9.5e-06	0.19	0.0033	0.00067	0.34	0.0092	8e-07	4.3e-05	0.12	0.17	NA	0.0016	0.85	0.72	0.0076	0.43	0.63	NA	0.28	0.17	NA	0.78	0.16	1	0.95	0.73	NA
318	NPHP4	1	36p	0.0087	11	2.6e-05	9.5e-06	0.81	0.0039	1	0.0097	0.047	0.049	0.025	0.00023	0.0024	0.54	0.013	NA	1.8e-05	0.87	1	0.26	NA	NA	0.12	0.9	0.42	0.74	0.45	0.34	1	0.95	0.84	NA
319	ZZZ3	1	31.1p	0.0087	11	3.8e-10	2.4e-06	0.44	0.0031	0.18	0.023	8e-07	0.012	0.3	4.1e-05	0.00074	0.031	NA	0.008	0.00078	0.73	0.63	0.22	0.16	0.78	NA	0.51	0.13	1	0.28	NA	1	0.98	0.17	1
320	AGPAT5	8	23.1p	0.0087	11	1.8e-06	4.5e-06	0.0069	1.8e-07	0.4	1.7e-07	6.6e-08	0.00068	0.08	5e-05	2e-05	0.091	0.58	NA	0.00065	0.55	1	0.3	0.45	0.75	0.24	0.93	0.014	1	0.27	NA	1	0.96	0.56	NA
321	WAC	10	12.1p	0.0087	11	0.036	0.00077	0.025	9.1e-12	0.99	0.014	1.2e-05	0.1	0.73	0.21	0.005	0.086	NA	0.0049	1.1e-05	0.79	1	0.0049	0.78	0.99	NA	0.86	0.031	1	0.41	0.41	1	0.8	0.19	NA
322	CEPT1	1	13p	0.0087	11	2.6e-05	1.2e-07	0.33	2.3e-08	0.85	0.014	6.1e-06	3.1e-06	0.022	0.00064	2.8e-05	0.8	NA	NA	0.044	0.57	0.44	0.023	0.61	0.43	NA	0.62	0.2	0.91	0.25	0.74	1	0.92	0.49	1
323	SENP5	3	29q	0.0087	11	1.3e-07	6.2e-07	0.017	3.9e-06	0.51	1.6e-05	9.5e-06	0.47	0.056	4.2e-05	0.00029	0.073	NA	0.0021	0.00017	0.63	0.91	0.014	0.069	0.73	NA	0.79	0.26	0.93	0.72	0.69	1	0.92	0.31	NA
324	CSNK2A1	20	13p	0.0087	11	3.7e-13	0.0018	0.3	9e-06	0.33	0.013	0.00021	0.1	0.0054	0.0047	5e-04	0.67	NA	0.00052	0.024	NA	1	0.39	0.12	0.68	0.47	0.95	0.013	0.97	0.87	NA	1	0.98	0.36	1
325	SCFD1	14	12q	0.0087	11	6.5e-05	2.8e-06	0.2	1.7e-07	1	3.5e-05	0.00022	0.037	NA	1.3e-08	0.00041	1	0.48	0.003	2.1e-06	0.55	1	0.00052	0.56	0.91	NA	0.98	0.11	0.91	0.55	0.48	1	0.96	0.38	NA
326	RAE1	20	13.31q	0.0087	11	3.4e-12	8e-06	0.3	8.3e-13	0.29	0.009	0.00015	0.0074	0.56	4e-06	0.0051	0.17	NA	0.24	0.0098	0.86	1	0.0045	0.24	0.95	NA	0.76	0.00034	0.79	0.46	0.33	1	0.94	0.13	NA
327	DDX24	14	32q	0.0087	11	6.3e-08	3.2e-09	0.8	1.4e-06	0.87	0.15	0.044	0.0043	0.06	6.2e-05	0.004	0.048	NA	0.015	0.01	0.89	0.95	0.21	0.013	0.83	NA	0.89	0.71	1	0.69	0.27	1	0.98	0.093	NA
328	DYNC1LI1	3	23p	0.0087	11	5.6e-08	5.3e-09	0.012	2.8e-09	0.92	0.042	0.035	0.18	0.16	0.16	0.012	1	NA	0.86	0.00095	0.88	0.93	0.042	0.31	0.93	0.046	0.98	0.013	1	0.52	NA	1	0.86	0.26	NA
329	PAFAH1B1	17	13.3p	0.0087	11	0.083	1.4e-05	0.00025	1.6e-13	0.35	0.013	0.00089	0.019	0.11	9.9e-08	0.018	0.24	0.69	0.99	0.028	0.79	0.68	0.22	NA	0.57	0.00028	0.8	0.012	0.84	0.59	NA	1	0.98	0.69	NA
330	ASXL1	20	11q	0.0087	11	1.4e-05	0.00062	0.52	1.6e-09	0.48	0.00053	0.017	0.00032	NA	0.00024	0.049	0.0058	NA	0.015	0.0027	0.94	1	0.068	0.21	0.78	NA	0.89	0.1	1	0.13	0.72	1	0.92	0.25	1
331	METTL4	18	11.31p	0.0087	11	6.6e-07	3.9e-05	0.26	2.2e-07	1	1.6e-08	0.0033	0.0023	0.042	0.00014	0.031	0.28	NA	0.004	0.034	0.99	0.55	0.16	0.49	0.98	NA	0.95	0.18	0.88	0.63	0.69	1	0.96	0.26	NA
332	DPP8	15	22q	0.0087	11	7.3e-06	5.8e-07	0.038	2.9e-06	0.37	0.00018	0.00038	0.0021	0.4	0.012	2.9e-05	1	NA	0.064	0.00014	0.98	0.59	0.021	0.97	0.73	NA	0.17	0.18	0.76	0.32	0.9	1	0.95	0.31	NA
333	AP3B1	5	14.1q	0.0087	11	5.8e-10	2.5e-08	0.36	0.00029	0.18	1e-07	0.0011	0.027	0.67	0.00071	0.039	0.0085	0.77	5.9e-05	9.2e-05	0.97	1	0.47	0.25	0.89	NA	0.62	0.2	0.95	0.45	NA	1	0.8	0.26	NA
334	GSR	8	21.1p	0.0087	11	2.1e-06	9.6e-10	0.19	3.3e-05	0.0019	3.9e-05	3.9e-06	0.0012	0.53	0.0019	8e-04	0.52	NA	0.0045	4.8e-06	0.85	0.78	0.12	0.34	0.79	NA	0.99	0.071	1	0.3	0.075	1	0.94	0.74	NA
335	TUFT1	1	21q	0.0087	11	1.4e-06	0.075	0.58	2.5e-06	0.11	0.001	8.8e-06	0.043	NA	1e-05	0.036	0.16	0.93	0.024	0.023	0.51	0.39	0.0094	0.17	0.86	NA	0.82	0.017	1	0.57	0.39	1	0.97	0.22	NA
336	VPS13A	9	21q	0.0087	11	0.62	1.4e-07	0.01	0.00017	0.93	0.013	6e-05	0.067	NA	0.011	0.0015	0.72	0.43	0.014	0.0049	0.9	0.098	0.0069	0.42	0.82	NA	1	0.011	1	0.63	0.32	1	0.86	0.27	NA
337	C10orf76	10	24.32q	0.0087	11	7.6e-06	0.004	0.049	1.6e-10	0.31	0.0032	0.0043	0.19	0.19	0.057	0.00019	0.17	4.1e-05	0.028	0.00018	0.63	1	0.021	0.93	NA	NA	0.96	0.42	1	0.53	0.19	1	0.98	0.41	NA
338	MDC1	6	21.3p	0.0087	11	0.00045	0.00032	0.58	3.5e-08	0.12	2.4e-06	0.011	0.029	0.47	0.0088	0.014	0.48	NA	0.0022	3e-05	0.68	0.95	0.4	0.044	0.72	NA	0.51	0.22	1	0.36	0.91	1	0.92	0.97	NA
339	ARHGEF10	8	23p	0.0087	11	5.4e-14	0.0074	0.64	9e-09	6.5e-05	0.0018	0.00014	0.75	0.082	5.3e-06	0.017	0.086	NA	0.02	0.0023	0.76	1	0.12	0.58	0.62	NA	0.99	0.041	0.72	0.14	0.35	1	0.87	0.93	NA
340	RANBP9	6	23p	0.0087	11	1.5e-05	7.3e-05	0.28	3.6e-06	0.76	3.1e-05	1e-05	0.077	1.2e-05	0.0053	0.0035	0.56	NA	2.3e-05	0.00036	0.97	0.7	0.33	0.43	0.88	NA	0.43	0.0038	0.69	0.2	0.97	1	0.95	0.52	NA
341	ZNF133	20	11.23p	0.0087	11	2.4e-07	2.4e-05	0.46	9.1e-05	0.82	0.049	0.00034	0.2	0.022	0.00021	0.00077	0.77	NA	0.62	2.3e-05	0.93	0.39	0.0089	0.21	0.74	NA	0.99	0.037	0.9	0.83	0.51	1	0.98	0.47	NA
342	PIAS2	18	12.1-q	0.0087	11	2.6e-13	4.2e-06	0.00059	6.7e-06	0.01	0.00039	1.1e-05	0.076	NA	0.001	0.0049	0.19	0.16	0.15	4e-04	0.76	0.85	0.27	0.039	0.52	NA	0.73	0.055	1	0.43	NA	1	0.92	0.5	1
343	SDHB	1	36.1-p	0.0087	11	0.11	0.033	0.37	0.0027	0.86	0.024	0.0015	0.076	0.014	6.9e-05	0.1	1	NA	0.04	1.6e-06	0.67	0.83	0.02	NA	0.76	0.0035	0.97	0.013	1	0.087	NA	1	0.98	0.64	1
344	PRKAG2	7	35-q	0.0087	11	1.7e-06	0.026	0.046	0.00059	0.74	0.023	0.019	0.61	0.86	4.4e-05	0.0071	0.0012	NA	0.064	0.0021	0.95	1	0.046	0.076	0.97	NA	0.44	0.44	0.95	0.21	NA	1	0.96	0.97	1
345	AGO3	1	34p	0.0087	11	0.00021	0.36	0.017	0.013	0.82	0.0058	0.036	0.21	0.047	0.00012	0.001	0.49	0.0018	0.012	0.002	0.91	1	0.3	NA	0.78	NA	0.59	0.17	0.8	0.67	NA	1	0.92	0.17	1
346	ZNF451	6	12.1p	0.0087	11	0.0087	0.0068	0.0068	0.0081	0.99	0.079	0.0053	0.01	0.092	0.0012	0.00081	0.88	NA	0.0059	0.00074	0.85	0.94	0.0015	0.87	0.93	NA	1	0.29	NA	0.73	0.4	1	0.99	0.17	1
347	ADRBK2	22	11q	0.0087	11	7.3e-05	0.23	0.18	0.018	0.86	0.7	0.00039	1	NA	0.0026	0.049	0.00025	0.024	0.02	0.011	0.75	1	0.029	0.5	0.78	0.012	0.82	0.39	1	0.29	NA	1	0.96	0.36	NA
348	LMBRD1	6	13q	0.0087	11	0.00032	0.0019	0.3	4.7e-06	0.7	9.8e-07	1.2e-06	0.055	0.039	0.066	0.0013	0.99	NA	0.069	0.017	0.51	1	0.092	0.02	0.84	0.0055	0.87	0.039	1	0.9	0.26	1	0.84	0.23	NA
349	OSBPL2	20	13.3q	0.0087	11	0.002	4.2e-05	0.14	1.9e-06	0.65	0.29	9.5e-09	0.18	0.012	0.003	0.0013	0.006	NA	0.047	0.98	0.67	1	0.013	0.42	0.66	NA	0.2	0.025	0.83	0.62	0.44	1	0.99	0.21	1
350	RAD54B	8	22.1q	0.0087	11	4e-07	0.27	0.38	1.6e-08	0.0083	0.034	2.2e-10	0.24	0.037	0.00092	0.0085	0.94	0.79	0.013	0.051	0.77	1	0.00042	NA	0.62	NA	0.81	0.00061	0.83	0.3	0.34	1	0.84	0.49	1
351	DYM	18	21.1q	0.0087	11	0.0052	1.2e-09	7.3e-07	2e-09	0.011	5.1e-06	2.6e-07	9.8e-05	0.00039	0.24	0.51	0.19	0.0012	NA	2e-05	0.42	1	0.059	0.13	0.81	0.16	0.054	0.13	1	0.75	0.19	1	0.97	0.41	NA
352	C2CD5	12	12.1p	0.0087	11	0.0024	0.14	0.00089	3e-05	0.89	0.34	5.1e-05	0.26	0.92	0.00011	0.00055	0.55	0.0035	NA	0.0016	0.68	1	0.024	0.05	NA	0.038	0.24	0.013	0.93	0.14	0.41	1	0.92	0.39	1
353	NIPBL	5	13.2p	0.0087	11	1.8e-05	1.3e-05	0.042	0.00066	1	0.00033	0.045	0.75	0.75	4e-07	7.4e-05	0.19	NA	0.011	0.001	0.77	1	0.023	0.31	0.71	0.13	0.89	0.096	1	0.79	0.34	1	0.86	0.13	NA
354	SEC23IP	10	26.11-q	0.0087	11	9.7e-10	0.014	0.26	9.1e-05	0.085	6.4e-06	0.01	0.58	0.016	0.00076	0.0046	0.11	0.0011	5.7e-05	1.1e-06	0.88	0.81	0.4	0.14	0.86	NA	0.16	0.87	1	0.16	0.63	1	0.98	0.38	NA
355	SEH1L	18	11.21p	0.0087	11	3.9e-13	2.6e-06	0.00084	1.5e-13	0.16	0.00025	4.4e-06	0.068	0.11	0.012	0.00014	0.24	0.073	1e-05	0.00085	0.96	1	0.069	NA	0.82	NA	0.75	0.022	0.81	0.39	0.23	1	0.92	0.7	1
356	DOCK1	10	26.13-q	0.0087	11	1e-04	0.21	0.48	0.015	0.027	4.2e-07	0.0038	0.2	0.38	0.053	0.01	0.037	2.9e-05	0.018	0.00089	0.93	0.65	0.29	0.44	0.83	NA	0.057	0.046	1	0.19	0.3	1	0.94	0.84	NA
357	FBL	19	13.1q	0.0087	11	3.7e-08	1.2e-06	0.19	8.5e-09	0.74	0.013	0.051	0.0044	0.1	5.5e-06	0.0025	0.8	NA	0.00059	6.1e-05	0.9	0.92	0.0037	0.21	0.78	0.29	0.29	0.012	1	0.58	0.48	1	0.88	0.45	NA
358	USP47	11	15.2p	0.0087	11	5.3e-14	2.4e-11	0.06	6.2e-11	1	0.0011	2.2e-08	0.15	0.4	5.6e-06	0.0021	0.21	0.0061	0.0033	2.5e-05	0.95	1	0.053	0.052	0.93	NA	0.89	0.034	1	0.35	0.75	1	0.98	0.49	NA
359	TRIT1	1	34.2p	0.0087	11	1.3e-10	0.001	0.57	7.3e-11	1	0.088	0.00029	0.026	0.034	0.013	0.0046	0.09	NA	0.02	0.0031	0.62	0.81	0.026	0.096	0.9	NA	0.84	0.098	1	0.26	0.88	1	1	0.78	1
360	CASP8AP2	6	15q	0.0087	11	2.6e-09	0.0017	0.006	5e-14	0.00011	0.93	4.6e-06	0.0042	0.89	0.14	0.098	0.012	NA	0.14	0.008	0.87	0.047	0.017	0.65	0.76	NA	0.79	0.09	0.78	0.65	0.34	1	0.86	0.66	1
361	NUP155	5	13.1p	0.0087	11	0.0041	1.3e-05	0.013	0.00094	0.35	3.1e-09	0.002	1	0.0018	5e-04	0.0085	0.13	NA	0.00091	0.0048	0.85	1	0.27	NA	0.99	0.077	0.87	0.073	0.92	0.67	0.35	1	0.97	0.4	1
362	JARID2	6	24-p	0.0087	11	2e-06	5.3e-06	0.031	8.3e-06	0.63	0.00043	8.2e-05	0.091	0.21	0.0036	0.045	0.57	0.68	0.0052	0.089	0.55	1	0.017	0.47	0.46	0.18	0.25	0.043	NA	0.26	NA	1	0.96	0.51	1
363	STX7	6	23.1q	0.0087	11	1.1e-05	9.2e-05	0.0016	1.9e-07	1	0.013	5.9e-05	0.00058	0.029	0.00036	0.0068	0.4	0.095	NA	0.032	1	1	0.31	0.41	0.76	0.27	0.72	0.15	1	0.8	0.72	1	0.92	0.71	NA
364	ARIH2	3	21p	0.0087	11	0.00011	3.9e-11	4.4e-06	1.7e-07	0.16	0.62	2e-04	0.19	0.0012	0.026	0.00093	0.48	NA	0.47	4.8e-06	0.99	0.84	0.23	0.39	0.37	0.0038	0.61	0.021	1	0.18	0.46	1	0.86	0.14	NA
365	GALC	14	31q	0.0087	11	1.9e-05	0.01	0.33	7e-06	1	2.3e-06	0.00031	0.037	0.04	4.2e-05	0.048	0.81	0.19	0.6	0.00075	0.84	0.32	0.55	0.19	0.92	NA	0.86	0.037	0.48	0.49	0.61	1	0.8	0.45	NA
366	PCNT	21	22.3q	0.0087	11	1.2e-08	2.4e-15	0.73	3.7e-07	0.85	0.00049	0.01	0.0038	0.71	0.011	0.0097	0.52	NA	0.81	0.15	0.79	1	0.033	0.0071	0.92	NA	0.89	0.0031	0.84	0.39	0.49	1	0.92	0.21	1
367	DERA	12	12.3p	0.0087	11	1.3e-07	0.00029	0.068	2e-04	0.42	0.097	2.6e-05	7.5e-06	0.14	5e-08	6.7e-06	1	0.04	NA	2.5e-05	0.62	0.85	0.47	0.27	0.72	0.046	0.95	0.0085	0.87	0.22	0.26	1	0.99	0.23	NA
368	SLC20A2	8	11.21p	0.0087	11	0.0067	0.049	0.59	1.2e-08	0.019	4e-04	5.1e-10	0.87	0.018	0.13	0.15	0.49	0.074	0.033	0.0042	0.58	0.91	0.0059	0.55	0.44	NA	0.12	0.00089	1	0.47	NA	1	0.97	0.35	1
369	TSSC1	2	25.3p	0.0087	11	0.00011	0.044	0.17	4.2e-06	0.37	0.00021	0.26	0.0051	0.65	0.0011	0.0057	0.43	NA	0.0043	1e-05	0.9	1	0.0034	0.029	0.98	NA	0.36	0.4	0.89	0.11	0.19	1	0.95	0.15	1
370	MRPS35	12	11p	0.0087	11	2.6e-09	0.039	0.02	2e-08	0.13	0.0011	0.0019	0.23	0.65	0.0015	0.00031	0.049	NA	0.0041	0.00021	0.81	0.58	0.28	0.21	0.76	NA	1	0.35	0.89	0.19	0.39	1	0.98	0.19	1
371	TMCO3	13	34q	0.0087	11	2.4e-10	0.00036	0.015	0.00012	0.13	0.00053	2.5e-06	0.14	0.0075	0.17	0.22	0.27	NA	0.01	0.0071	0.99	1	0.027	0.16	0.82	0.027	0.79	0.14	0.93	0.84	0.15	1	0.99	0.48	NA
372	PDXK	21	22.3q	0.0087	11	0.00011	0.0028	0.5	2.3e-06	0.87	0.0015	0.00086	0.00062	0.029	0.0042	0.0054	0.34	NA	0.014	0.13	0.82	1	0.013	0.28	0.73	0.41	0.6	0.13	0.86	0.17	NA	1	0.9	0.77	1
373	WAPAL	10	23.31q	0.0087	11	NA	0.0042	0.15	9.4e-05	0.2	0.026	0.0021	0.037	0.087	0.038	0.13	0.0099	0.00023	0.019	5.1e-07	0.89	0.79	0.56	0.44	0.85	NA	0.25	0.022	0.71	0.86	0.19	1	0.97	0.47	1
374	YEATS4	12	13-q	0.0087	11	6.9e-05	0.027	0.087	0.018	0.26	4.8e-05	0.024	0.029	0.27	0.0045	5.8e-05	1	NA	0.0096	0.00017	0.96	0.39	0.13	0.57	0.86	NA	0.97	0.0075	1	0.55	0.96	1	0.97	0.17	1
375	PHF2	9	22q	0.0087	11	5.7e-05	0.64	0.7	0.01	0.41	5e-07	2.9e-07	0.026	0.71	0.0079	0.02	0.78	0.69	0.011	0.00036	0.84	0.85	0.016	0.49	0.58	NA	0.7	0.04	1	0.63	NA	1	0.95	0.26	1
376	WDR37	10	15.3p	0.0087	11	0.00014	0.017	0.4	0.0029	0.3	0.0066	0.0032	0.14	0.83	0.00037	0.017	0.62	NA	0.016	8.7e-06	0.98	0.93	0.014	0.13	0.9	0.45	0.38	0.047	1	0.2	0.41	1	0.8	0.5	NA
377	ZNF184	6	21.3p	0.0087	11	0.0065	0.002	0.00079	0.0038	0.83	0.0044	0.019	0.003	0.55	0.001	0.015	0.025	0.16	0.066	0.0024	0.95	1	0.72	0.28	0.57	NA	0.79	0.12	0.87	0.37	0.24	1	0.94	0.88	NA
378	MAP4	3	21p	0.0087	11	0.017	0.013	4e-04	5.9e-06	0.95	0.23	0.022	0.2	0.6	0.16	0.00013	0.44	0.0095	0.035	0.0026	0.96	1	0.048	0.51	NA	0.069	0.88	0.049	1	0.55	0.58	1	0.95	0.11	NA
379	ASCC1	10	22.1q	0.0087	11	0.00061	0.032	0.095	1.5e-05	0.65	2.9e-05	0.0033	0.41	0.047	0.0015	0.016	0.51	NA	0.04	0.016	0.96	0.53	0.016	0.27	0.78	NA	0.86	0.069	0.98	0.76	0.5	1	0.97	0.97	1
380	SMARCA4	19	13.3p	0.0087	11	8e-07	7.9e-05	0.8	0.0042	0.63	0.015	0.0029	1	0.001	0.024	0.00073	1	0.76	0.028	0.045	0.68	1	0.11	0.03	0.94	NA	0.95	0.11	1	0.65	NA	1	0.96	0.35	1
381	JAK2	9	24p	0.0087	11	NA	0.0042	0.003	0.016	0.84	0.00014	0.0018	0.044	0.74	0.1	0.014	0.23	0.012	0.0065	0.0043	0.86	1	0.31	NA	0.99	0.92	1	0.031	1	0.56	0.35	1	0.99	0.26	1
382	DHX40	17	22q	0.0087	11	1.5e-11	0.00046	0.0011	1.6e-12	0.26	0.064	1.5e-05	0.32	0.00047	0.0081	0.012	0.86	0.38	0.00096	0.067	0.95	0.088	0.001	0.12	0.78	0.13	0.99	0.0025	0.81	0.91	0.67	1	0.94	0.69	NA
383	CUL2	10	11.2p	0.0087	11	8.1e-09	0.015	0.017	3.5e-07	0.13	0.00014	0.01	0.43	0.29	0.0014	0.0068	1	NA	6.5e-05	0.49	0.86	0.31	0.00035	0.46	0.53	0.0093	0.81	0.21	0.97	0.41	0.091	1	0.95	0.73	1
384	UBE4B	1	36.1p	0.0087	11	0.001	0.0017	0.016	1.8e-05	0.0097	0.066	0.00029	0.84	0.00096	0.0092	0.2	1	0.022	0.29	0.0025	0.76	0.99	0.063	0.2	0.67	0.066	0.33	0.0054	1	0.33	NA	1	0.96	0.87	1
385	MAP7	6	23.2q	0.0087	11	2e-08	0.023	0.11	6.2e-14	0.4	0.0048	8.7e-09	0.11	0.11	0.0045	0.034	1	0.27	9.2e-05	0.0025	1	0.73	0.0076	NA	0.89	0.17	0.54	0.029	0.97	0.2	0.48	1	0.8	0.75	1
386	TAF4	20	13.33q	0.0087	11	8.2e-10	0.00016	0.66	2e-09	0.35	0.0012	1e-04	0.21	0.039	1.4e-05	6.8e-05	0.01	0.25	0.011	0.00096	0.55	0.98	0.078	0.47	0.63	0.22	0.73	0.097	1	0.23	NA	1	0.98	0.25	1
387	FBXO21	12	24.23q	0.0087	11	1.3e-07	0.0026	0.027	4.4e-09	0.56	0.022	0.00011	0.58	0.21	0.015	0.0048	1	0.25	0.088	0.00013	0.87	0.95	0.13	0.14	0.89	0.0055	1	0.0092	0.96	0.24	0.25	1	0.96	0.68	NA
388	DCTD	4	35.1q	0.0087	11	6.6e-12	7.6e-09	0.012	5.7e-07	0.035	0.0027	0.051	0.054	0.64	0.00036	3.7e-06	0.89	NA	0.0015	0.00037	0.86	0.96	0.047	0.39	0.96	0.098	0.98	0.58	1	0.15	0.19	1	0.92	0.51	1
389	FOXJ3	1	34.2p	0.0087	11	1.9e-09	8.6e-11	0.012	6.7e-07	0.25	0.014	0.00021	0.97	0.4	0.039	0.042	0.034	0.5	0.00033	0.0029	0.9	0.72	0.14	0.12	0.87	NA	0.71	0.18	1	0.43	0.72	1	0.92	0.47	1
390	RPAP1	15	14q	0.0087	11	2e-05	0.00028	0.64	1.2e-06	0.52	0.021	0.00013	0.0011	0.099	0.038	0.00056	0.74	NA	0.03	0.035	0.94	0.87	0.016	0.064	0.94	0.57	0.95	0.23	1	0.53	0.93	1	1	0.39	1
391	TDP1	14	32.11q	0.0087	11	0.0011	8.1e-05	0.34	0.0011	0.55	0.0044	0.0061	0.016	0.67	0.0016	0.015	0.78	NA	0.092	2.6e-05	0.98	1	0.017	0.6	0.86	0.048	0.28	0.22	1	0.61	0.59	1	0.97	0.14	1
392	MAP3K4	6	26q	0.0087	11	0.97	3.5e-12	1.5e-05	0.00029	0.9	0.34	1e-04	0.012	0.0072	0.011	0.00036	0.62	0.022	0.53	0.00025	0.82	0.35	0.021	0.92	0.84	0.62	0.32	0.57	0.98	0.31	0.63	1	0.83	0.6	1
393	PUM1	1	35.2p	0.0087	11	8.5e-10	0.0014	0.15	1.5e-07	1	0.36	0.00018	0.31	0.011	0.0019	3.7e-05	0.15	0.057	0.021	8.1e-05	0.65	0.73	0.035	0.12	0.93	0.02	0.59	0.27	0.77	0.32	0.58	1	0.95	0.82	1
394	USP14	18	11.32p	0.0087	11	2e-06	7.7e-09	0.00045	3e-04	0.14	0.00014	2.5e-07	0.15	0.0061	9.1e-05	0.011	0.92	9e-04	9.2e-05	0.21	0.81	0.98	0.054	0.7	0.7	0.093	0.68	0.17	1	0.64	0.73	1	0.83	0.093	1
395	ABLIM1	10	25q	0.0087	11	0.0018	0.011	0.0068	0.0053	0.11	4.1e-05	0.038	0.67	0.018	0.03	5.8e-05	0.83	0.0018	0.0047	0.28	0.87	1	0.46	0.64	0.43	0.52	0.44	0.083	1	0.5	0.56	1	0.95	0.22	1
396	CLSTN1	1	36.22p	0.0087	11	4.4e-08	0.36	0.017	9.1e-05	0.036	0.74	0.021	0.46	0.33	0.00029	0.013	0.11	0.0098	0.94	0.046	0.81	0.78	0.029	0.53	0.89	0.00043	0.99	0.56	0.76	0.37	0.7	1	1	0.21	1
397	MAP3K5	6	22.33q	0.0087	11	0.0019	1.5e-06	0.0027	0.00046	0.95	0.013	0.039	0.041	0.018	0.0011	0.095	0.88	0.45	0.064	0.15	0.66	0.9	0.025	0.77	0.99	0.021	0.79	0.49	0.93	0.47	0.51	1	0.89	0.35	1
398	NDUFAF6	8	22.1q	4e-05	10	0	2.1e-07	NA	0	0.0011	3.8e-09	0	0.022	0.012	NA	NA	0.44	NA	NA	0.072	0.62	NA	0.0019	NA	NA	NA	0.15	0.0031	1	0.71	0.16	1	NA	0.43	1
399	ERICH1	8	23.3p	4e-05	10	NA	2e-04	0.018	0.056	0.027	1.7e-07	0.0025	0.01	0.015	NA	NA	0.016	NA	NA	0	0.35	0.2	0.34	NA	0.58	NA	0.63	0.0054	NA	0.25	NA	1	1	0.27	NA
400	PTRH2	17	23.2q	4.7e-05	10	NA	0.0043	0.6	2.7e-08	0.17	NA	1.1e-07	0.014	0	NA	NA	0.014	NA	NA	1.7e-06	NA	1	0.0094	NA	NA	0.01	0.68	0.00041	1	0.37	NA	1	0.94	0.19	NA
401	C6orf203	6	21q	4.7e-05	10	NA	0.00022	0.00052	7.6e-11	0.017	NA	0	0.054	0.00033	NA	NA	0.018	NA	NA	1.8e-05	0.79	NA	4e-04	NA	NA	NA	0.24	0.012	1	0.32	0.26	1	NA	0.18	1
402	CNOT10	3	23p	4.7e-05	10	NA	0.00014	0.00025	5.9e-13	0.3	NA	4.6e-05	1	0.0021	NA	NA	0.0096	NA	NA	0	0.46	NA	0.0019	NA	0.47	0.0014	0.21	0.022	0.95	0.1	NA	1	NA	0.55	NA
403	MAL2	8	23q	4.7e-05	10	0	0.0067	0.35	8.3e-11	0.0046	0.0028	0	0.74	0.073	NA	NA	0.25	NA	0.027	0.00095	0.67	NA	0.00055	0.43	0.62	NA	0.35	0.015	1	NA	NA	1	NA	0.43	NA
404	NUP85	17	25q	5.7e-05	10	1.7e-16	1.6e-08	0.0044	9.2e-20	0.35	5e-04	0	0.61	0.0014	NA	NA	0.13	NA	NA	6.9e-05	0.58	0.84	1.4e-05	0.32	0.99	NA	0.73	0.0011	0.98	0.55	0.4	1	0.94	0.38	NA
405	AP3M2	8	11.2p	5.7e-05	10	NA	0.0021	0.54	0	0.015	NA	0	0.54	0.00037	9.1e-07	0.00016	0.45	0.5	NA	5.1e-05	0.75	0.83	0.00071	NA	0.62	NA	0.5	0.00034	0.87	0.98	NA	1	0.92	0.36	1
406	NFS1	20	11.22q	5.7e-05	10	NA	7.4e-11	0.4	1.4e-08	0.33	NA	0	0.042	0.45	1.4e-05	9.3e-06	0.15	0.0075	NA	0.0057	0.68	1	0.047	NA	0.67	NA	0.91	0.014	0.99	0.2	0.98	1	0.96	0.18	NA
407	TCEB1	8	13.3q	5.7e-05	10	NA	0.0045	0.16	0	0.046	NA	0	0.015	0.13	0.00014	1.3e-07	0.27	0.14	NA	0.4	NA	0.75	0.0011	NA	0.94	0.028	0.51	0.0041	1	0.72	NA	1	0.95	0.52	1
408	ZCCHC14	16	24.2q	5.7e-05	10	0.0017	0.091	0.89	1.5e-05	0.0017	0.0016	0	0.24	0.059	0.023	0.047	0.041	NA	NA	0.00046	0.87	0.9	0.035	NA	0.76	NA	0.89	0.12	0.87	0.26	NA	1	0.99	0.18	NA
409	DUSP12	1	21-q	5.7e-05	10	NA	1e-18	0.23	0	0.37	NA	0	0.027	NA	0.00015	5.3e-07	0.68	NA	NA	0.027	0.55	0.93	0.00011	NA	0.82	0.035	0.93	0.016	0.81	0.42	0.48	1	0.86	0.49	1
410	UBP1	3	22.3p	5.7e-05	10	NA	8.9e-13	9.1e-06	9.3e-11	1	NA	0.0067	0.033	0.012	0.002	0.094	1	NA	NA	0	0.79	1	0.13	NA	0.95	0.00018	0.31	0.0065	1	0.71	0.25	1	0.98	0.38	NA
411	WWP1	8	21q	5.7e-05	10	NA	1.9e-05	0.14	0	0.076	0.3	0	0.0034	2.2e-05	0.0067	1.1e-05	0.49	NA	NA	0.0066	0.68	1	7.7e-05	NA	0.77	NA	1	0.02	0.89	0.24	0.16	1	0.96	0.76	NA
412	MRPL18	6	25.3q	5.7e-05	10	NA	1.1e-16	0.055	3.3e-12	0.63	NA	5.7e-05	1e-04	0.00014	0.00026	0.028	0.022	NA	NA	0	0.86	0.42	0.28	NA	0.47	0.87	0.75	0.017	0.82	0.72	0.37	1	0.92	0.89	NA
413	RFWD2	1	25.1-q	5.9e-05	10	0.96	7.7e-27	1e-04	1.7e-06	0.87	1.3e-05	0	0.015	0.013	NA	NA	0.058	0.0044	NA	0.00021	0.65	NA	0.71	NA	0.71	NA	1	0.0051	1	0.39	0.66	1	NA	0.33	NA
414	TMEM123	11	22.1q	5.9e-05	10	2.4e-12	0	0.055	1.1e-08	0.038	0.13	0	3.6e-05	0.00017	NA	NA	0.57	NA	NA	0.00034	NA	0.75	0.049	0.47	NA	NA	0.73	0.029	1	0.23	0.41	1	0.98	0.19	NA
415	POGK	1	23.2q	5.9e-05	10	NA	3.2e-12	0.66	0.00016	0.62	NA	0	0.044	NA	0	1.5e-05	0.28	0.0041	NA	0.015	0.88	0.74	0.0014	NA	0.72	NA	0.57	0.017	NA	0.23	0.33	1	0.98	0.59	NA
416	PABPC1	8	22.2-q	5.9e-05	10	NA	1e-04	0.52	4.6e-07	0.087	NA	0	0.18	0.038	0.00019	0.00037	0.041	NA	NA	0.00081	0.36	0.76	0.0064	NA	0.68	NA	0.41	0.0069	0.94	0.45	NA	1	0.97	0.54	NA
417	PDPR	16	22.1q	5.9e-05	10	NA	0	0	1.2e-08	4e-05	NA	3.1e-05	2.1e-07	NA	9.8e-06	0.75	0.05	2e-05	NA	1.5e-06	0.57	0.86	0	NA	NA	NA	0.61	0.069	0.93	0.25	0.16	1	0.97	0.074	NA
418	RAB3GAP2	1	36.13-p	5.9e-05	10	1e-10	2.1e-20	0.03	5e-07	0.13	NA	0	0.0019	NA	NA	NA	1	NA	NA	0.021	0.88	1	0.03	0.021	0.91	NA	0.67	0.012	0.81	0.97	0.74	1	0.95	0.18	NA
419	MLYCD	16	24q	5.9e-05	10	NA	4.9e-06	0.65	4.3e-11	0.00048	0.07	5.7e-07	0.0053	1.1e-05	0.13	0.0037	0	NA	0.1	0.0052	0.9	1	0.049	0.27	0.84	NA	0.15	0.068	0.94	0.18	0.19	1	1	0.45	NA
420	EDEM3	1	25q	5.9e-05	10	0	0	0.3	4.8e-08	1	0.015	0	0.2	0.3	1.9e-07	4.4e-05	1	0.15	3.3e-06	7.5e-06	0.79	1	0.7	0.075	NA	NA	1	0.024	1	0.2	NA	1	0.94	0.39	NA
421	NUP205	7	31.32q	5.9e-05	10	0	8.8e-06	0.53	3e-06	0.17	5.5e-07	0.065	0.015	0.68	1.2e-06	7.4e-05	0.23	NA	9.2e-05	0.00023	NA	0.29	0.28	0.29	NA	NA	0.21	0.04	1	0.32	0.4	1	0.9	0.37	1
422	LPGAT1	1	32.3q	5.9e-05	10	9.2e-11	0.00012	0.097	4.9e-06	0.33	0.0012	4.5e-05	0.004	0	0.00024	0.051	0.09	NA	NA	0.01	0.97	0.93	0.41	0.4	0.63	NA	0.68	0.031	0.84	0.29	0.86	1	0.92	0.55	NA
423	EED	11	14.2-q	5.9e-05	10	NA	4.4e-14	0.24	2.8e-13	0.27	0.017	0	0.85	0.001	0.027	0.024	1	NA	0.1	0.96	0.82	0.79	0.034	NA	0.97	0.0021	0.92	0.0021	0.9	0.5	0.53	1	0.98	0.29	NA
424	RAPGEF6	5	31.1q	5.9e-05	10	3.3e-07	1.6e-06	0.56	0	0.5	2.8e-06	0.046	0.018	0.94	0.00016	0.0057	0.2	NA	0.011	1.4e-05	0.83	NA	0.1	0.32	0.5	0.15	1	0.23	1	0.85	0.7	1	NA	0.86	NA
425	STX8	17	13.1p	5.9e-05	10	NA	3.6e-08	0.16	0.014	0.26	1.4e-07	0	0.017	0.0022	0.00089	0.00043	0.15	0.48	NA	0.0031	0.96	0.43	0.22	NA	0.99	NA	0.4	0.01	0.76	0.21	0.19	1	0.92	0.67	1
426	ZNF250	8	24.3q	5.9e-05	10	NA	0.00062	0.1	3.1e-09	0.035	0.2	0	0.093	0.00073	0.00013	0.00013	0.87	NA	0.79	0.0029	0.86	1	0.00022	0.12	0.17	NA	0.55	0.0064	1	0.47	0.47	1	0.97	0.15	NA
427	STAU2	8	21.11q	5.9e-05	10	0	3.8e-05	0.51	0.059	0.0049	0.0043	5.5e-09	0.41	0.0071	8.7e-06	0.00015	0.0022	NA	0.2	0.052	0.82	1	0.13	0.19	0.96	NA	0.63	0.0057	1	0.34	NA	1	0.95	0.34	NA
428	TP53BP2	1	41q	5.9e-05	10	0.00075	5.5e-12	0.094	0.0045	0.83	0.064	0	0.00038	0.028	6.9e-08	0.0058	0.87	NA	0.069	0.0017	NA	1	0.16	NA	0.88	0.071	1	0.044	1	0.68	NA	1	0.94	0.21	1
429	PHF15	5	31.2q	5.9e-05	10	0	0.0023	0.22	0.00011	0.011	0.025	0.00016	0.64	0.027	2.6e-06	0.00017	1	NA	0.11	0.032	0.9	0.44	0.7	NA	0.88	NA	1	0.082	1	0.75	0.95	1	0.96	0.5	NA
430	PSMD3	17	21.2q	5.9e-05	10	0	1.9e-07	0.24	1.3e-22	0.18	0.04	4e-08	0.084	0.066	0.0079	0.14	1	NA	0.00028	9.1e-05	NA	0.96	0	0.0071	0.88	NA	1	0.054	1	0.21	NA	1	0.96	0.26	1
431	C11orf30	11	13.5q	5.9e-05	10	0	1.5e-06	0.00097	1.9e-08	0.84	0.81	8.8e-06	0.25	0.92	0.078	0.012	0.46	NA	3.8e-05	0.00061	0.71	1	0.027	NA	NA	NA	0.61	0.041	1	0.48	0.22	1	0.8	0.49	1
432	AP1G1	16	23q	5.9e-05	10	0	1e-07	0.26	0	9.2e-06	0.11	0	0.0062	1.9e-05	0.00054	0.029	0.00026	0.062	NA	0.66	0.88	0.83	0.13	0.28	0.9	NA	0.65	0.068	0.9	0.77	NA	1	0.95	0.39	NA
433	BZW2	7	21.3p	5.9e-05	10	2.7e-07	1.4e-06	0.033	2.3e-05	0.39	0.014	0.18	0.056	NA	0	4.5e-05	0.048	NA	0.0041	0.044	0.59	0.6	0.34	0.61	0.94	NA	0.89	0.64	NA	0.46	0.62	1	0.97	0.29	NA
434	PARN	16	13p	5.9e-05	10	NA	3.6e-07	0.11	1.1e-11	0.36	0.034	0	0.6	0.00029	4.2e-06	9.8e-05	0.74	0.36	NA	0.0055	0.85	0.78	0.027	NA	0.85	NA	0.98	0.0034	1	0.77	0.68	1	0.98	0.55	NA
435	NARS	18	21.31q	5.9e-05	10	NA	4.5e-05	1.7e-05	1.2e-09	0.0023	NA	2.2e-06	0.11	0.79	0	0	0.025	NA	NA	4.6e-07	0.91	0.7	0.12	NA	0.68	0.0055	0.24	0.064	1	0.55	0.43	1	0.92	0.36	1
436	CLNS1A	11	13.5-q	5.9e-05	10	NA	0	0.24	5.7e-21	0.43	0.098	5e-07	0.022	0.11	0.0083	0.0011	0.17	NA	NA	0.02	0.85	0.88	0	NA	0.68	6e-04	0.26	0.00034	0.69	0.5	NA	1	0.97	0.65	1
437	DNAJA2	16	12.1q	5.9e-05	10	NA	1.6e-07	0.7	6.7e-12	0.022	NA	0	1.7e-06	0	3.6e-05	0.0032	0.004	0.81	NA	0.3	0.86	0.42	0.4	NA	0.81	0.22	0.9	0.0054	0.93	0.38	NA	1	0.97	0.65	1
438	NUFIP1	13	14q	5.9e-05	10	NA	2.8e-11	0.072	0	0.13	0.021	6.6e-08	0.0022	0.43	3e-05	0.00084	0.12	NA	0.00077	0.25	NA	0.24	0.0081	NA	0.69	NA	0.55	0.02	0.99	0.24	0.19	1	0.94	0.44	1
439	SPTLC1	9	22.31q	5.9e-05	10	0.00042	1e-07	0.52	0.011	1	0	0.00018	0.44	0.99	0.00066	0.0076	0.81	NA	0	0.00035	0.58	0.52	0.76	0.34	0.89	NA	1	0.037	0.9	0.86	NA	1	0.92	0.074	1
440	COX10	17	12p	5.9e-05	10	3.3e-05	9.7e-05	0.34	1.5e-06	0.36	0	0.032	0.94	8.5e-05	0.00017	0.0097	0.19	NA	0.069	0.38	0.83	0.91	0.039	0.091	0.61	0.012	0.68	0.21	0.92	0.82	NA	1	0.92	0.52	NA
441	DDX42	17	23q	5.9e-05	10	0	0.0043	0.99	4.4e-08	0.96	0.17	1.3e-07	0.98	1.3e-05	0.0028	0.018	1	NA	0.15	0.027	0.91	0.95	0.064	0.0071	0.72	NA	0.8	0.015	0.96	0.51	0.62	1	0.97	0.27	NA
442	MTMR3	22	12.2q	5.9e-05	10	1.1e-08	3.7e-08	0.8	6.9e-06	0.2	0.2	0	0.85	NA	0.0035	0.27	0.00044	0.0011	0.12	0.0078	0.88	1	0.0063	0.12	0.85	NA	0.66	0.015	0.99	0.11	0.63	1	0.87	0.27	NA
443	TNPO3	7	32.2q	5.9e-05	10	NA	6e-12	0.0038	1.7e-13	0.15	0.0034	0.038	0.56	0.53	0	0.0012	0.94	0.13	0.03	0.00098	0.99	1	0.028	NA	0.96	0.29	0.16	0.52	NA	0.38	0.58	1	0.92	0.77	1
444	COPB2	3	23q	5.9e-05	10	0	8e-06	0.16	9.9e-05	1	7.4e-06	0.003	0.019	0.22	0.066	1.4e-06	1	NA	NA	0.00018	0.99	0.51	0.66	0.3	0.96	0.017	0.98	0.021	0.94	0.19	NA	1	0.96	0.59	1
445	ATP6V1H	8	11.2q	5.9e-05	10	4e-10	0.029	0.6	0	0.67	1.1e-05	0	0.083	0.13	0	0.0049	0.69	0.46	0.0059	0.21	0.94	1	0.00052	0.11	0.98	NA	0.15	0.002	1	0.83	NA	1	0.9	0.75	NA
446	TNFRSF10B	8	22-p	5.9e-05	10	1.2e-07	0.059	0.081	1.7e-05	0.047	0.012	0	0.76	0.0036	0.0023	0.0034	1	NA	0.25	9e-07	0.95	1	0.15	0.78	0.65	NA	0.9	0.0098	1	0.84	NA	1	0.84	0.32	1
447	ATF6	1	22-q	5.9e-05	10	2.6e-14	0.00021	0.062	0.00011	0.97	0	0	0.3	NA	1.6e-06	0.00082	1	0.0073	1.8e-06	0.00049	0.99	0.15	0.17	NA	0.91	NA	0.99	0.12	0.98	0.86	0.52	1	0.99	0.3	1
448	FNDC3A	13	14.12q	5.9e-05	10	NA	8.1e-09	0.64	0.0081	0.018	0	1e-04	0.12	0.1	0.48	0.00093	0.0017	2.1e-06	0.00038	0.013	0.67	0.57	0.099	NA	0.58	NA	0.13	0.097	1	0.2	0.28	1	0.95	0.86	1
449	NVL	1	41-q	5.9e-05	10	0	7.2e-23	0.0061	1e-05	0.13	0.0082	1.2e-07	0.66	2e-05	2.2e-05	0.016	0.33	NA	0.14	0.79	0.58	0.52	0.24	0.38	0.56	NA	0.15	0.001	1	0.98	0.65	1	0.97	0.12	NA
450	RB1CC1	8	11q	5.9e-05	10	3.8e-12	0.058	0.64	0	0.18	6.7e-05	0	0.41	0.03	0	4.1e-06	1	NA	0.021	0.24	1	1	0.0012	0.21	0.9	NA	0.9	0.00034	1	0.22	0.46	1	0.81	0.28	NA
451	NMT1	17	21.31q	5.9e-05	10	4.2e-11	0.0017	0.53	6.9e-16	0.15	0.37	0	0.88	0.019	5.4e-05	0.1	0.031	NA	0.45	1.6e-06	0.8	1	0.0076	NA	0.79	0.088	0.66	0.0057	1	0.47	0.42	1	0.98	0.39	NA
452	FOXK2	17	25q	5.9e-05	10	0	4.4e-05	0.4	3.7e-09	0.95	0.063	0	0.14	NA	7.8e-06	0.0033	0.6	NA	0.12	0.00011	0.82	0.78	0.0037	0.0073	0.65	NA	0.82	0.036	1	0.22	0.44	1	0.99	0.46	1
453	USP32	17	23.3q	5.9e-05	10	0	9.9e-05	0.37	8.6e-11	0.61	0.12	0	0.077	NA	0.072	0.013	0.046	0.58	NA	0.00026	0.92	1	0	0.046	0.86	NA	0.53	9e-04	0.76	0.29	0.77	1	0.95	0.59	1
454	VAC14	16	22.1q	5.9e-05	10	0	1.3e-09	0.028	1.7e-05	2e-04	8.3e-05	3.3e-07	0.017	NA	NA	NA	0.18	0.0071	0.00034	0.088	0.82	0.45	0.14	0.45	0.79	0.25	1	0.1	0.97	0.6	0.72	1	0.97	0.5	1
455	STARD3	17	11-q	5.9e-05	10	0	0.29	0.95	1.8e-23	0.54	4.7e-05	1.2e-05	0.94	0.022	0.0047	0.089	1	0.024	0.00088	0.031	0.93	0.27	0.0033	0.43	0.67	NA	1	0.16	1	0.53	0.28	1	0.95	0.52	NA
456	TNKS	8	23.1p	5.9e-05	10	3.5e-06	6e-07	0.36	0.019	0.0048	0.011	0	0.58	0.045	0.26	0.86	0.00051	0.16	0.12	3.8e-11	0.51	0.64	0.11	0.79	0.76	NA	0.47	0.0033	0.91	0.36	NA	1	0.95	0.79	1
457	CCNC	6	21q	5.9e-05	10	0	2.3e-08	0.43	4.8e-14	0.0015	0.62	1.6e-05	0.16	0.035	6.9e-05	0.017	1	NA	0.00091	0.82	0.87	0.72	5.8e-05	0.92	0.83	NA	0.49	0.22	1	0.79	0.4	1	0.95	0.59	1
458	FH	1	42.1q	5.9e-05	10	5.7e-10	0	0.062	0.00064	0.95	9e-07	3.1e-07	2e-04	0.0079	2.1e-07	5.9e-07	1	NA	0.48	0.78	0.8	1	0.49	0.34	0.95	0.034	0.91	0.2	1	0.86	0.31	1	0.97	0.65	NA
459	FBXW11	5	35.1q	5.9e-05	10	NA	4.6e-08	0.76	6.7e-08	0.89	7.7e-08	3.1e-05	0.57	0.22	0	0.00073	0.33	NA	0.66	0.00071	0.92	0.011	0.42	0.23	0.73	0.0085	1	0.017	1	0.68	0.87	1	0.98	0.74	1
460	IMPA1	8	21.1-q	5.9e-05	10	0.0018	1.2e-08	0.55	0	1.2e-05	5e-04	2e-07	0.079	0.078	0.0014	6.1e-05	1	NA	0.15	0.16	0.48	0.88	0.0026	0.61	0.84	NA	1	0.012	0.91	0.77	0.28	1	0.92	0.56	1
461	UVRAG	11	13q	5.9e-05	10	0	9.4e-15	0.22	8.6e-18	1	3.5e-05	5.9e-09	0.017	NA	0.092	0.36	1	NA	0.00055	0.00013	0.83	1	0.04	0.021	0.83	0.12	0.39	0.34	1	0.39	0.47	1	0.96	0.37	1
462	RPA1	17	13.3p	5.9e-05	10	6.7e-13	2.7e-08	0.077	2.3e-09	0.077	7e-07	0	0.0028	3.1e-05	0.0064	0.15	1	0.58	2.7e-05	0.00039	0.67	1	0.11	0.69	0.75	NA	0.87	0.099	1	0.64	NA	1	0.98	0.61	1
463	ERBB2IP	5	12.3q	5.9e-05	10	0	0.86	0.15	0	0.33	0.0033	0.035	0.53	0.17	0.0017	0.00054	0.016	0.83	0.0075	0.00027	0.87	0.43	0.046	0.17	0.89	NA	0.53	0.065	1	0.26	0.36	1	0.98	0.24	NA
464	CDK5RAP2	9	33.3q	5.9e-05	10	3.2e-08	0.0041	0.055	6.7e-07	0.44	0	2.8e-06	0.26	0.54	0.0058	0.019	0.48	NA	8.1e-06	0.00079	0.9	0.95	0.068	0.47	0.9	0.17	0.57	0.0099	1	0.77	0.26	1	0.86	0.21	1
465	SMAD5	5	31q	5.9e-05	10	0	0.011	0.41	8.8e-10	0.81	0.00086	0.012	0.11	0.24	0.009	0.0018	0.071	NA	3.2e-05	0.013	0.88	1	0.12	0.02	0.96	0.082	1	0.18	0.97	0.78	0.35	1	1	0.36	1
466	PAXIP1	7	36q	5.9e-05	10	0	3e-04	0.48	6.8e-06	0.13	0.042	0.0014	0.038	0.56	0.058	0.013	0.35	NA	0.19	5.7e-06	0.45	1	0.0011	0.12	0.65	0.31	0.21	0.03	0.48	0.59	0.31	1	0.86	0.21	1
467	RAD23B	9	31.2q	5.9e-05	10	7.8e-14	3.1e-11	0.065	0.00015	0.68	0	0.011	0.0033	0.52	0.0066	0.063	0.67	NA	0	0	0.75	0.25	0.42	0.21	0.91	0.064	0.88	0.024	1	0.41	0.49	1	0.87	0.21	1
468	VPS13B	8	22-q	5.9e-05	10	0	8.1e-06	0.64	1.5e-06	0.21	0.016	0	0.26	0.086	5.4e-05	0.082	0.0066	0.51	0.68	9.7e-05	0.59	1	0.0023	0.3	0.96	0.99	0.42	0.0043	NA	0.39	0.56	1	0.92	0.26	1
469	USP7	16	13.3p	5.9e-05	10	0	0.00056	0.49	8.7e-05	0.056	0.0034	0	0.061	0.0029	1.2e-07	0.00024	0.78	0.89	0.0098	0.067	0.92	0.81	0.069	0.64	0.61	NA	1	0.026	0.91	0.47	0.71	1	0.96	0.63	1
470	GTPBP4	10	15-p	5.9e-05	10	9.4e-08	0.25	0.39	1.7e-14	0.11	0.02	0.0033	0.67	0.21	0.039	0.085	1	0	0.003	0.025	0.93	0.72	3.8e-05	0.78	0.79	0.12	1	0.022	0.99	0.23	0.82	1	0.98	0.48	NA
471	SUPT6H	17	11.2q	5.9e-05	10	0	1.7e-07	0.39	2.4e-15	0.97	0.0062	7.9e-08	0.52	0.00029	0.046	0.45	1	NA	1.5e-06	0.14	0.95	0.93	3.6e-06	0.065	0.78	0.0095	0.82	0.11	0.96	0.43	0.25	1	0.99	0.52	1
472	AHCYL1	1	13p	5.9e-05	10	2.6e-07	2.6e-12	0.49	5.5e-06	0.86	0.015	0.00057	0	0.0061	5.4e-05	0.076	0.055	NA	0.75	1.8e-05	0.9	0.44	0.2	0.47	0.77	0.032	0.14	0.17	1	0.17	0.24	1	0.94	0.48	1
473	TRIO	5	14-p	5.9e-05	10	9e-05	0.84	0.0021	0.0079	0.69	2e-04	1e-04	0.74	0.76	0	0.0069	0.23	0.79	0	0.00084	0.79	0.9	0.16	0.24	0.81	0.12	0.86	0.21	0.96	0.28	0.57	1	0.99	0.035	NA
474	RNF121	11	13.3q	5.9e-05	10	4e-08	8.6e-07	0.2	8.7e-11	0.77	9.6e-08	0	0.91	0.16	0.065	0.012	0.046	0.1	0.0077	0.0013	0.93	0.93	0.68	0.41	0.86	0.15	0.81	0.031	1	0.39	0.52	1	0.98	0.79	1
475	ESD	13	14.1-q	5.9e-05	10	NA	0	0.0022	2e-05	0.2	NA	5.1e-05	0.00019	0.0039	0.012	0.001	0.05	NA	NA	0.62	0.76	1	0.093	NA	0.73	NA	0.24	0.0042	1	0.31	0.28	1	0.96	0.74	NA
476	BRD7	16	12.1q	5.9e-05	10	NA	9.9e-13	0.55	1.6e-17	0.053	1.2e-08	0	0	0.88	3.8e-05	0.0016	0.0051	NA	NA	0.00031	NA	0.99	0.043	NA	0.98	NA	0.18	0.11	0.96	0.5	0.3	1	0.98	0.12	NA
477	FNTA	8	11.21p	5.9e-05	10	NA	3.9e-07	0.67	0	0.17	NA	6.2e-08	0.016	0.11	0	2.9e-08	0.0031	NA	NA	1.8e-05	0.92	1	0.00027	NA	0.88	NA	0.16	0.00034	0.76	0.74	NA	1	0.94	0.24	1
478	SLC35B1	17	21.32q	5.9e-05	10	NA	0.0047	0.54	1e-16	0.39	NA	1.6e-07	0.0071	6.3e-05	0.03	1.8e-05	0.56	NA	NA	0.00014	0.85	0.74	0	NA	0.91	NA	0.9	0.0056	1	0.41	NA	1	0.98	0.26	1
479	VDAC3	8	11.21p	5.9e-05	10	NA	3.2e-06	0.33	0	0.14	NA	8.2e-09	0.024	0.0032	0	3.9e-06	0.067	NA	NA	1.3e-05	0.57	1	0.00018	NA	0.89	NA	0.093	0.00075	0.96	0.97	0.18	1	0.8	0.22	NA
480	CEP350	1	25.2q	5.9e-05	10	0	6.7e-17	0.56	0.00039	0.7	1.2e-05	6.2e-09	0.032	0.00016	NA	NA	0.18	0.73	NA	0.0092	NA	0.99	0.0028	0.12	NA	NA	1	0.013	0.91	0.97	0.19	1	0.94	0.25	NA
481	CSNK1A1	5	32q	5.9e-05	10	NA	9.9e-12	0.048	5.2e-08	0.17	0	0.0029	0.019	0.36	0.00037	2e-05	0.58	NA	NA	0.018	0.9	0.56	0.16	NA	0.93	NA	0.98	0.027	1	0.43	NA	1	0.98	0.92	NA
482	PRMT7	16	22.1q	5.9e-05	10	NA	2.6e-05	0.3	0.0091	3e-04	NA	0	0.15	0.0021	0.02	0.0032	0.026	NA	NA	0.084	0.86	0.9	0.034	NA	NA	0.19	0.55	0.019	0.95	0.42	0.19	1	0.84	0.21	NA
483	DDX52	17	21.1q	5.9e-05	10	NA	0.0011	0.2	9.4e-20	0.94	NA	0	0.012	0.025	0.053	0.0029	0.03	NA	NA	9.3e-05	0.92	1	1.8e-06	NA	0.96	NA	0.97	0.00075	0.71	0.4	0.6	1	0.98	0.41	NA
484	ASH2L	8	11.2p	5.9e-05	10	NA	2.1e-14	0.38	0	0.13	NA	0	0.042	NA	0	0.00053	0.0046	0.45	NA	3.3e-06	0.66	1	0.0012	NA	0.43	NA	0.54	0.00034	1	0.75	NA	1	0.94	0.25	1
485	C9orf156	9	31.1q	5.9e-05	10	0.03	1.9e-06	0.3	0.004	0.31	0	0.031	0.43	NA	0.011	0.0068	0.048	0.12	0.0042	0.0068	0.99	0.93	0.31	0.12	NA	NA	0.61	0.18	0.94	0.29	0.56	1	0.98	0.36	1
486	ENAH	1	32.2q	5.9e-05	10	0	0.55	0.45	0.02	0.57	0.017	5.4e-08	0.71	0.047	0.023	0.0011	1	NA	0.15	0.016	0.82	0.49	0.092	0.045	0.81	NA	0.75	0.0057	0.88	0.89	0.89	1	0.98	0.16	NA
487	TAF12	1	35p	5.9e-05	10	0.024	0.035	0.47	5.2e-05	0.34	0.8	0.0031	0.66	0.025	7.1e-05	0.014	0.24	0.00087	0.22	0	0.99	0.59	0.47	0.29	0.98	0.01	0.15	0.49	1	0.15	NA	1	0.97	0.28	1
488	HSPH1	13	12.2-q	5.9e-05	10	0.0086	7.4e-08	0.16	0	0.86	1e-04	0.0042	0.019	NA	0.083	0.0049	0.82	0.035	0.0057	0.79	0.73	1	0.032	0.29	0.93	0.92	0.54	0.3	0.95	0.56	0.65	1	0.94	0.24	1
489	PUS3	11	24.2q	0.0087	10	NA	1.7e-10	NA	2.1e-19	0.14	NA	1.6e-08	0.025	2.9e-06	0.017	4.1e-05	0.69	NA	NA	0.046	NA	0.73	0.023	NA	0.62	NA	0.28	0.039	NA	0.33	NA	1	0.93	0.27	NA
490	LSG1	3	29q	0.0087	10	NA	1e-07	0.036	3.1e-06	0.13	NA	2.8e-05	0.3	0.0028	NA	NA	0.013	NA	NA	7.4e-05	NA	1	0.032	NA	0.4	NA	0.041	0.00037	NA	0.35	0.27	1	0.92	0.12	NA
491	SETD2	3	21.31p	0.0087	10	7.6e-07	5.7e-08	0.001	6e-12	0.95	0.001	0.0023	0.91	0.13	NA	NA	1	NA	NA	3.4e-05	NA	0.66	0.015	NA	NA	NA	0.57	0.037	1	0.13	0.15	1	0.96	0.035	NA
492	SCAF8	6	25.1-q	0.0087	10	1.7e-05	9.8e-08	NA	3.2e-08	0.87	9.6e-05	NA	0.00041	0.00028	1.3e-05	0.0013	NA	NA	0.00049	0.0011	0.99	0.96	NA	0.19	0.72	NA	NA	0.056	1	NA	0.83	1	0.84	0.68	NA
493	GID8	20	13.33q	0.0087	10	NA	4.9e-05	NA	1.8e-07	0.61	NA	4.8e-09	0.042	0.092	2.6e-06	1.7e-06	0.025	NA	NA	0.00064	0.82	1	0.0047	NA	NA	NA	0.83	0.00037	1	0.73	0.52	1	0.84	0.21	NA
494	BET1L	11	15.5p	0.0087	10	NA	4.5e-09	0.0061	0.013	0.47	NA	0.0097	0.25	0.0022	0.0048	0.011	0.048	NA	NA	0.0031	0.84	0.47	0.011	NA	0.85	NA	0.36	0.71	0.97	NA	0.36	NA	0.99	0.26	NA
495	FN3KRP	17	25q	0.0087	10	NA	1.5e-06	0.46	8.8e-11	0.0026	NA	2.3e-08	0.04	0.024	0.00036	0.51	0.16	NA	NA	1.1e-05	0.85	0.53	0.0044	NA	NA	NA	0.79	0.029	1	0.56	0.91	1	0.93	0.69	NA
496	KIAA0907	1	22q	0.0087	10	NA	2.1e-08	0.019	3.2e-07	0.45	NA	1.4e-06	0.0014	NA	6.3e-05	0.026	5.8e-07	NA	NA	0.11	0.85	0.51	0.005	NA	0.84	NA	0.35	0.00034	1	0.67	0.16	1	0.92	0.33	NA
497	CLTA	9	13.3p	0.0087	10	NA	1.9e-14	0.0099	7.6e-07	0.52	NA	0.0015	0.028	0.25	2e-05	0.0032	0.0069	NA	NA	6.2e-05	0.28	1	0.011	NA	0.41	NA	0.89	0.094	1	0.34	NA	1	0.92	0.23	NA
498	KIAA1432	9	24.1p	0.0087	10	NA	2.9e-13	5.7e-06	7.5e-08	0.86	0.0085	0.0033	0.0012	0.22	NA	NA	0.25	0.0044	3.9e-05	0.0064	1	NA	0.15	NA	0.93	NA	1	0.023	1	0.8	0.24	1	NA	0.42	NA
499	TSNAX	1	42.2q	0.0087	10	NA	4.4e-21	NA	3e-07	0.17	NA	8.3e-06	6e-04	0.077	0.0074	4e-04	0.014	NA	NA	0.00021	NA	1	0.043	NA	0.77	0.00068	0.74	0.16	1	0.57	0.61	1	0.97	0.11	NA
500	NOL7	6	23p	0.0087	10	NA	5.5e-08	0.27	9.3e-10	0.41	NA	0.029	0.024	0.011	1.5e-05	0.014	0.00039	NA	NA	3.2e-05	0.81	0.93	0.73	NA	0.91	NA	0.83	0.01	1	0.82	NA	1	0.86	0.33	NA
501	ZFYVE21	14	32.33q	0.0087	10	NA	4.4e-05	0.57	1.4e-07	0.84	NA	0.046	0.0014	0.019	1.3e-05	0.0024	0.039	0.076	NA	0.0025	0.57	0.058	0.11	NA	0.68	NA	0.4	0.019	NA	0.49	NA	1	0.96	0.31	NA
502	CLK2	1	21q	0.0087	10	NA	2.5e-21	0.2	1.8e-08	0.84	NA	5.4e-05	0.0016	NA	0.0036	0.0024	0.02	NA	NA	0.02	0.51	1	0.042	NA	0.85	NA	0.13	0.0067	1	0.72	NA	1	0.92	0.31	1
503	PSMB6	17	13p	0.0087	10	NA	4.6e-05	NA	2.4e-07	0.49	NA	9.1e-05	0.9	7.3e-06	0.00073	0.013	0.043	NA	NA	0.022	0.89	1	0.0053	NA	0.92	NA	0.35	0.019	1	0.17	NA	1	0.92	0.27	1
504	KIAA1737	14	24.3q	0.0087	10	3.4e-05	4.9e-09	0.36	2.3e-05	0.39	0.0021	0.049	0.00097	0.054	NA	NA	1	0.035	0.03	0.015	0.89	NA	0.13	NA	0.87	NA	1	0.0038	NA	0.26	0.58	1	NA	0.91	NA
505	ACTR10	14	22.3q	0.0087	10	NA	1.7e-06	0.08	1.4e-07	0.038	NA	0.0014	0.00096	0.019	2.3e-05	0.00054	1	NA	NA	0.0049	0.96	1	0.14	NA	0.96	NA	0.96	0.03	NA	0.56	0.72	1	0.97	0.2	NA
506	ZNF304	19	13.4q	0.0087	10	NA	0.00015	0.63	1.9e-06	0.85	NA	0.0045	0.021	0.032	0.0012	0.018	0.43	NA	NA	0.00045	0.93	0.049	0.024	NA	0.98	NA	1	0.51	NA	0.23	0.55	1	0.96	0.2	NA
507	DYNLT1	6	25.2-q	0.0087	10	NA	4.3e-09	0.0013	5.9e-09	0.42	NA	2e-05	0.046	0.026	0.0036	0.0014	0.96	9.8e-05	NA	0.55	0.81	1	0.23	NA	0.89	NA	0.96	0.004	0.58	0.59	NA	1	0.83	0.62	NA
508	GOLPH3	5	13.2p	0.0087	10	NA	8.4e-08	0.022	2.7e-12	0.62	NA	0.00023	0.024	0.012	8.7e-06	1e-04	0.14	NA	NA	0.00075	0.62	0.75	0.33	NA	0.93	NA	0.99	0.012	0.96	0.97	0.3	1	0.96	0.14	NA
509	RNF170	8	11.21p	0.0087	10	1.6e-09	9.4e-07	0.32	5.1e-08	0.029	0.031	6e-07	0.2	0.0038	NA	NA	1	NA	NA	0.0025	0.88	1	0.049	NA	0.58	NA	0.44	0.043	0.98	0.81	0.28	1	0.95	0.35	NA
510	HEBP2	6	24q	0.0087	10	NA	1.3e-12	0.17	2.7e-17	0.0073	NA	0.00073	0.017	0.011	0.0023	0.0058	0.76	NA	NA	0.0057	0.86	0.84	0.00079	NA	0.89	NA	0.18	0.1	1	0.18	0.5	1	0.94	0.94	NA
511	RNMT	18	11.21p	0.0087	10	NA	1e-09	0.00045	3.9e-16	0.61	NA	3.2e-05	0.19	0.0066	7.7e-05	1.1e-07	0.034	NA	NA	0.0013	0.74	0.95	0.037	NA	0.71	NA	0.85	0.12	1	0.6	0.76	1	0.99	0.12	NA
512	GEMIN4	17	13.3p	0.0087	10	NA	0.017	0.0018	1.5e-12	0.36	NA	1e-07	0.64	7.1e-08	0.0036	0.016	0.28	NA	NA	9.3e-06	0.9	1	0.044	NA	0.85	0.087	0.67	0.035	0.91	0.66	0.27	NA	0.96	0.55	NA
513	ACAD9	3	21.3q	0.0087	10	2.6e-08	0.0021	0.042	5.8e-05	0.86	0.00045	0.0052	0.34	0.37	NA	NA	0.1	NA	0.003	2e-05	0.81	NA	0.16	0.31	0.8	0.032	0.63	0.0044	0.8	0.46	NA	1	NA	0.31	NA
514	PHF11	13	14.11q	0.0087	10	NA	5.7e-25	0.15	0.00019	0.051	NA	0.001	0.001	0.0018	0.00055	0.00015	5.6e-06	NA	NA	0.0068	0.97	0.83	0.00035	NA	0.85	0.64	0.2	0.29	1	NA	0.81	1	0.92	0.93	NA
515	CLN5	13	21.2-q	0.0087	10	NA	4e-13	0.67	3.7e-05	0.2	NA	0.00015	0.00067	0.00078	0.008	0.0027	0.053	NA	NA	0.015	0.81	1	0.011	NA	0.9	NA	0.64	0.012	1	0.34	NA	1	0.98	0.13	1
516	SRPR	11	24-q	0.0087	10	NA	0.0015	0.71	2.8e-10	0.21	NA	1e-09	0.0014	0.0038	0.0035	0.0068	0.01	NA	NA	8.7e-05	0.84	0.69	0.059	NA	NA	0.73	0.41	0.0021	1	0.62	0.69	1	0.86	0.21	NA
517	WDFY2	13	14.12q	0.0087	10	2.8e-08	0.0016	0.62	5.2e-05	0.0016	1.2e-06	0.014	0.09	0.0044	NA	NA	0.085	NA	0.004	0.15	0.83	NA	0.043	0.27	0.52	NA	0.7	0.016	0.94	0.75	0.19	1	NA	0.38	NA
518	UFD1L	22	11.2q	0.0087	10	NA	0.018	0.0088	2.1e-08	0.84	NA	7.1e-07	0.25	NA	0.0012	0.012	0.047	NA	NA	1.6e-06	0.93	1	0.03	NA	0.64	NA	0.68	0.0072	1	0.47	0.74	1	0.95	0.24	1
519	DRG2	17	13-p	0.0087	10	NA	0.00013	0.043	3e-07	0.58	NA	0.0042	0.35	7.9e-08	0.00036	8.1e-05	0.81	0.43	NA	0.029	NA	1	0.026	NA	0.91	NA	1	0.016	1	0.24	0.57	1	0.95	0.38	NA
520	BECN1	17	21q	0.0087	10	NA	0.016	0.033	6.2e-15	0.89	NA	2.3e-05	0.64	1.7e-05	0.012	0.039	1	0.6	NA	0.012	0.92	0.72	0.0082	NA	0.97	0.23	1	0.024	NA	0.74	NA	1	0.94	0.77	NA
521	DCP1B	12	13.33p	0.0087	10	0.00094	0.00093	0.0044	4.9e-08	0.02	0.39	0.0062	0.028	0.064	NA	NA	0.057	NA	NA	0.0037	0.94	NA	0.032	0.34	0.83	0.54	0.57	0.029	0.96	0.13	0.67	1	NA	0.29	NA
522	MAGEF1	3	13q	0.0087	10	3.3e-06	0.087	NA	0.0016	0.5	0.0052	0.0093	0.83	0.26	0.028	5.4e-05	NA	NA	0.018	0.0011	0.71	1	0.045	0.12	NA	NA	NA	0.029	1	0.6	NA	1	0.96	0.21	1
523	ZNF24	18	12q	0.0087	10	NA	3.9e-06	0.083	3e-04	0.92	NA	0.0019	0.014	0.1	4.7e-07	0.003	0.018	NA	NA	4.3e-07	0.97	1	0.74	NA	0.76	0.028	0.87	0.0096	0.97	0.78	0.39	1	0.8	0.33	NA
524	TERF2IP	16	23.1q	0.0087	10	NA	5.8e-19	0.11	1.1e-11	7.8e-05	NA	2.8e-07	0.0023	1e-04	0.002	0.0036	0.0038	NA	NA	0.064	0.99	1	0.065	NA	0.79	0.27	0.0051	0.36	1	0.8	NA	1	0.97	0.26	1
525	AMD1	6	21q	0.0087	10	NA	1.9e-06	0.0067	4.2e-12	0.011	0.46	0.016	0.0019	0.019	0.0029	0.69	0.053	NA	NA	0.00096	0.39	0.96	0.035	NA	0.61	NA	0.89	0.16	0.87	0.75	0.54	1	0.86	0.81	NA
526	UPF3A	13	34q	0.0087	10	NA	5e-11	0.27	6.1e-07	0.0027	NA	5.9e-05	0.022	0.27	7.2e-05	0.00079	0.0049	NA	NA	0.13	0.58	1	0.0015	NA	0.82	0.014	0.62	0.29	1	0.43	0.72	1	1	0.63	NA
527	APMAP	20	11.2p	0.0087	10	7.4e-08	4e-07	NA	8.5e-09	0.64	0.018	0.00017	0.038	0.11	4.2e-05	0.039	0.98	NA	0.095	1e-05	0.45	1	0.3	NA	NA	NA	0.99	0.00075	0.88	0.55	0.28	1	0.96	0.13	NA
528	POLR3D	8	21q	0.0087	10	NA	8.4e-05	6.5e-06	1.2e-06	0.0036	NA	5e-08	0.00087	0.19	0.00014	2.5e-06	0.83	NA	NA	0.00047	0.59	1	0.36	NA	0.43	0.0027	0.55	0.14	1	0.31	NA	1	0.97	0.27	1
529	PIGN	18	21.33q	0.0087	10	NA	0.0017	5.5e-07	6.2e-09	0.23	2e-07	0.00082	0.2	0.039	0.0029	0.038	0.0031	NA	0.063	0.022	0.81	0.95	0.59	NA	0.95	NA	0.98	0.48	1	0.13	NA	1	0.92	0.27	NA
530	NFX1	9	12p	0.0087	10	NA	6.2e-05	0.28	1e-05	0.27	0.017	2.8e-05	0.012	0.059	0.00076	0.005	0.069	NA	0.0078	4.5e-06	0.95	1	0.00022	0.27	0.89	NA	0.91	0.12	0.85	0.3	NA	NA	0.94	0.23	NA
531	ARCN1	11	23.3q	0.0087	10	NA	2.9e-14	0.074	4.8e-11	0.55	NA	5e-07	0.15	0.0018	5.5e-06	0.00088	0.0064	NA	NA	0.00094	0.9	1	0.0036	NA	0.79	2e-04	1	0.093	1	0.24	0.34	1	0.96	0.17	NA
532	USP16	21	21q	0.0087	10	NA	3.9e-11	0.0053	3.4e-05	0.83	NA	0.001	0.0051	0.37	7.2e-07	0.00081	0.19	NA	NA	0.033	0.98	1	0.021	NA	0.98	NA	1	0.0014	0.85	0.33	0.65	1	0.99	0.39	1
533	IFT74	9	21.1p	0.0087	10	NA	0.00017	0.0011	2.4e-07	0.83	NA	6.6e-05	0.37	0.023	0.00061	0.003	0.31	0.0042	NA	1.8e-05	0.65	0.79	0.0025	NA	0.73	NA	0.5	0.063	0.73	0.68	0.37	1	0.96	0.34	NA
534	LAMP1	13	34q	0.0087	10	NA	3.3e-09	0.38	2.3e-05	0.3	NA	3.3e-08	0.01	0.00015	1.5e-05	0.12	0.022	NA	NA	3.8e-07	0.89	0.71	0.022	NA	0.9	0.46	0.64	0.0056	0.88	0.26	0.56	1	0.97	0.56	NA
535	DYNC1LI2	16	22.1q	0.0087	10	NA	6.3e-10	0.22	3.2e-16	0.036	NA	2.5e-06	8e-05	0.0016	0.02	0.0048	0.03	0.4	NA	0.16	0.81	1	0.0018	NA	0.93	0.21	0.087	0.097	1	0.72	NA	1	0.88	0.21	NA
536	DHDDS	1	35.3p	0.0087	10	NA	0.0061	0.019	1.6e-07	0.022	NA	0.0079	0.31	0.049	6.4e-07	0.0022	0.62	NA	NA	1.4e-06	0.95	1	0.024	NA	0.84	0.27	0.74	0.38	0.99	0.12	0.7	1	0.98	0.22	NA
537	DNAJB6	7	36.3q	0.0087	10	1.6e-10	0.0012	0.56	6.1e-09	0.31	0.033	0.0098	0.081	0.75	0.02	0.002	0.9	NA	NA	0.00092	0.78	1	0.011	NA	NA	NA	0.39	0.0066	0.93	0.11	NA	1	0.94	0.9	1
538	XPR1	1	25.1q	0.0087	10	1.1e-09	3.4e-23	0.025	0.0031	0.66	8.6e-05	2.3e-08	0.01	0.00045	NA	NA	1	0.024	0.31	0.053	0.86	NA	0.18	0.039	0.97	NA	0.95	0.069	1	0.61	0.58	1	NA	0.21	NA
539	UBAP2L	1	21.3q	0.0087	10	7.8e-09	1.9e-23	0.012	1e-09	0.0047	0.8	0.045	0.00012	NA	0.0018	0.042	0.3	NA	NA	0.45	0.81	0.2	0.0053	NA	0.73	NA	1	0.15	1	0.3	0.34	1	0.96	0.58	NA
540	RER1	1	36p	0.0087	10	NA	0.00012	0.00014	0.046	0.18	NA	0.0087	0.23	NA	6.3e-05	3e-04	0.038	0.0025	NA	1.6e-05	0.87	1	0.026	NA	0.92	NA	1	0.081	1	0.46	0.42	1	0.98	0.18	1
541	KIAA0556	16	12.1-p	0.0087	10	2.6e-07	0.0065	0.86	3.4e-06	0.81	0.0042	3.1e-05	0.15	0.0034	0.026	0.0023	0.67	NA	NA	0.00039	0.85	0.9	0.054	NA	NA	NA	0.55	0.022	0.97	0.96	0.9	1	0.92	0.84	NA
542	SLMAP	3	21.2-p	0.0087	10	0.0012	2e-05	0.012	6.8e-06	0.61	0.044	8.2e-08	0.32	0.041	NA	NA	1	NA	0.032	0.011	0.84	NA	0.28	0.81	0.83	0.33	0.25	0.014	1	0.38	0.5	1	NA	0.23	NA
543	DDB1	11	12-q	0.0087	10	NA	5.7e-09	0.67	2.1e-06	0.8	NA	2e-04	0.044	NA	0.0051	0.0068	0.16	0.16	NA	0.029	0.91	0.44	0.034	NA	0.63	0.011	0.44	0.013	1	0.61	NA	1	0.98	0.57	1
544	KPNA4	3	25.33q	0.0087	10	NA	0.13	0.041	0.0043	0.7	0.0044	7e-06	0.49	0.01	0.00021	1.4e-06	0.044	NA	NA	0.00099	0.84	1	0.32	NA	0.95	NA	1	0.004	1	0.4	0.65	1	0.99	0.54	NA
545	CCNE2	8	22.1q	0.0087	10	NA	0.0074	0.31	1.7e-06	0.0073	NA	1.2e-07	0.69	0.032	1.2e-06	2e-04	0.53	0.0015	NA	0.77	0.81	0.63	0.011	NA	0.91	0.48	1	0.048	1	0.42	NA	1	0.87	0.56	1
546	PDSS2	6	21q	0.0087	10	NA	3.7e-07	2.9e-10	8.1e-14	0.0022	0.12	1.1e-06	0.014	0.14	1e-05	1.1e-05	0.4	0.079	0.41	5e-04	0.86	0.53	0.0065	0.17	NA	NA	0.53	0.071	1	0.16	NA	1	0.97	0.5	NA
547	MFN1	3	26.32q	0.0087	10	1e-10	0.0027	0.0072	1.1e-05	0.97	0.12	8.4e-05	0.24	0.032	0.061	0.0064	0.19	NA	NA	0.00035	0.7	0.64	0.044	0.4	0.59	NA	0.66	0.037	1	0.29	NA	1	0.92	0.49	NA
548	THOC5	22	12q	0.0087	10	NA	8.8e-05	0.89	2e-10	0.017	0.00013	0.012	0.34	NA	0.00017	0.011	0.21	0.0015	0.034	0.061	0.92	1	0.5	NA	NA	0.033	0.067	0.31	0.93	0.14	0.4	1	1	0.91	NA
549	SCAP	3	21.31p	0.0087	10	2.2e-08	3.4e-09	0.022	6e-10	1	0.28	0.012	0.39	0.086	0.047	0.0025	1	NA	NA	0.0049	0.99	0.77	0.014	NA	NA	0.0097	0.59	0.13	0.75	0.11	0.4	1	0.23	0.16	NA
550	SNRPB2	20	12.1p	0.0087	10	NA	0.00092	0.5	1.3e-06	0.4	1.5e-06	0.00077	0.65	0.067	0.004	4e-05	0.11	0.0092	NA	7.9e-06	0.48	0.83	0.045	NA	0.35	NA	0.92	0.014	0.96	0.38	0.2	1	0.98	0.16	NA
551	AASDHPPT	11	22q	0.0087	10	NA	8.8e-17	0.0011	4.4e-06	0.83	NA	5.9e-08	0.057	0.33	0.026	0.00013	0.95	NA	NA	0.004	0.88	1	0.046	NA	0.92	0.00058	0.91	0.0051	0.93	0.17	0.28	1	0.92	0.17	1
552	COX5A	15	25q	0.0087	10	NA	1.6e-11	0.091	0.00052	0.09	NA	0.00026	6.3e-07	0.3	0.00047	0.00066	0.061	0.22	NA	0.00037	0.82	0.29	0.038	NA	0.68	0.022	0.89	0.046	0.86	0.19	0.53	1	0.99	0.5	NA
553	TBPL1	6	22.1-q	0.0087	10	NA	2.2e-13	1.7e-05	6.6e-09	0.67	0.00072	5e-05	0.006	3.9e-05	9.5e-06	0.072	1	NA	NA	0.17	0.59	1	0.04	NA	NA	0.13	1	0.018	0.86	0.83	0.55	1	0.83	0.13	1
554	USP8	15	21.1q	0.0087	10	NA	2.4e-08	0.00039	8.9e-09	0.33	0.04	0.0015	0.027	0.69	4.7e-06	0.0078	0.083	NA	NA	7.5e-05	0.75	0.22	0.012	NA	0.53	NA	0.16	0.2	1	0.48	0.48	1	0.92	0.42	1
555	MTMR6	13	12q	0.0087	10	2.6e-07	3.7e-07	0.11	1.1e-08	0.58	1.4e-06	8.5e-05	2.2e-06	NA	0.011	0.002	1	NA	0.034	0.16	0.86	0.34	0.061	0.021	0.71	NA	0.28	0.38	1	0.15	NA	1	0.92	0.44	NA
556	SETD4	21	22.13q	0.0087	10	0.00085	0.0093	0.029	1.7e-05	0.48	0.3	0.00037	0.073	0.29	1.3e-05	0.0025	0.078	NA	NA	4.5e-06	0.84	0.92	0.0027	0.13	NA	0.31	0.52	0.013	1	0.37	NA	1	0.96	0.59	NA
557	SMYD3	1	44q	0.0087	10	1.9e-10	1.9e-07	0.012	3.8e-06	0.17	0.0064	8.4e-05	0.0058	0.0029	6.3e-05	0.12	0.85	NA	NA	0.032	0.6	0.59	0.2	0.45	0.91	NA	0.65	0.15	NA	0.67	0.74	1	0.96	0.19	NA
558	MDM4	1	32q	0.0087	10	NA	3.2e-10	0.0044	2.3e-06	0.52	NA	2.5e-06	0.0031	0.00079	0.015	8.6e-06	0.94	0.038	NA	0.43	0.63	1	0.11	NA	0.69	0.13	1	0.0076	0.61	0.52	NA	1	0.97	0.7	1
559	XPO6	16	11.2p	0.0087	10	NA	0.0058	0.27	5.5e-06	0.0092	8.3e-08	0.00019	0.45	0.00029	0.023	0.0039	0.049	NA	0.00044	0.073	0.71	0.56	0.17	NA	0.94	NA	0.45	0.25	0.99	0.55	0.44	1	0.97	0.72	NA
560	EIF4EBP1	8	12p	0.0087	10	1	0.001	0.0015	2.2e-10	0.13	4.1e-07	1.5e-08	0.0039	0.19	0.031	3e-04	NA	NA	0.21	8.5e-05	0.85	1	0.034	NA	0.44	0.41	NA	0.053	1	0.2	0.27	1	0.8	0.86	NA
561	VCP	9	13p	0.0087	10	NA	1.7e-07	0.0053	8.5e-12	1	0.00021	0.097	5.3e-07	0.031	0.026	3.7e-05	0.35	NA	0.13	0.032	0.83	0.88	0.0047	NA	0.74	NA	0.67	0.15	1	0.34	0.59	1	0.97	0.23	NA
562	TAX1BP1	7	15p	0.0087	10	NA	0.015	0.012	9.1e-05	0.76	NA	1.5e-06	0.42	0.05	1.1e-06	3.2e-05	1	NA	NA	0.004	0.88	0.9	0.022	NA	0.98	0.0032	1	0.0068	1	0.15	0.46	1	0.96	0.69	1
563	FAM49B	8	24q	0.0087	10	NA	0.0011	0.085	4.1e-05	0.0039	7.2e-05	0.0047	0.71	0.0076	0.001	0.016	0.14	NA	0.00011	6.4e-05	0.9	1	0.065	NA	0.31	NA	0.37	0.065	1	0.58	NA	1	0.96	0.26	1
564	RNF138	18	12.1q	0.0087	10	0.019	8.4e-10	0.049	0.00017	0.69	0.0088	0.042	0.026	0.5	6.2e-07	0.001	0.91	NA	NA	0.0022	0.96	1	0.84	NA	0.42	NA	0.27	0.054	1	0.45	0.53	1	0.94	0.55	NA
565	PLAA	9	21p	0.0087	10	NA	0.047	0.0094	2.7e-06	0.094	NA	0.00026	0.004	0.04	2.5e-06	0.0037	0.76	NA	NA	0.035	0.49	1	0.17	NA	0.9	0.47	1	0.0067	0.99	0.91	0.89	1	0.93	0.25	1
566	CSNK1G3	5	23q	0.0087	10	1.1e-10	2e-05	0.29	1.2e-09	0.8	1.8e-10	0.0022	0.014	0.48	1.8e-05	0.55	0.034	NA	0.097	0.018	0.95	1	0.34	0.17	0.91	NA	0.58	0.032	0.95	0.76	NA	1	0.94	0.67	NA
567	TM9SF4	20	11.21q	0.0087	10	6.3e-07	0.26	0.31	6.7e-06	0.11	0.0038	1.7e-06	0.25	NA	0.0031	0.0016	0.61	NA	0.0048	2.8e-05	0.91	1	0.00036	0.65	0.35	NA	0.78	0.015	1	0.5	0.81	1	0.94	0.61	NA
568	RBBP5	1	32q	0.0087	10	NA	2.8e-11	0.47	1.3e-05	0.23	NA	7.8e-05	0.017	1.7e-06	0.021	2.2e-05	0.00048	0.18	NA	0.94	0.75	0.69	0.0042	NA	0.97	0.049	0.94	0.081	0.97	0.26	0.9	1	0.96	0.49	1
569	KIF3B	20	11.21q	0.0087	10	3.3e-06	0.0019	0.49	5.9e-06	0.34	2.5e-06	5e-05	0.96	NA	6.8e-05	0.037	0.016	NA	0.00055	0.31	0.91	0.98	0.0023	0.28	0.86	NA	0.76	0.12	0.96	0.47	0.89	1	0.98	0.28	NA
570	SPTLC2	14	24.3q	0.0087	10	6.1e-13	1.7e-08	0.038	5.3e-07	0.73	0.24	0.00034	0.052	0.0047	3.1e-05	2.5e-05	0.78	NA	0.25	0.0097	0.63	0.86	0.48	0.21	0.46	NA	1	0.036	1	0.66	NA	1	0.95	0.3	NA
571	CDK5RAP1	20	11.21q	0.0087	10	0.00052	0.00012	0.18	3.3e-08	0.79	4e-07	3e-05	0.02	NA	0.0012	5.8e-05	0.084	NA	0.028	0.55	0.83	0.93	0.037	0.21	0.79	NA	0.27	0.076	0.9	0.37	0.5	1	0.96	0.76	NA
572	CSNK1D	17	25q	0.0087	10	3.2e-08	0.0071	0.5	1.7e-09	0.99	0.96	7.4e-08	0.69	0.022	0.00011	0.0071	0.00043	NA	0.071	0.0015	0.86	0.85	0.00013	0.39	0.75	NA	0.32	0.29	0.96	0.21	NA	1	1	0.76	NA
573	CSNK2A2	16	21q	0.0087	10	0.011	1.7e-06	0.00082	7.8e-29	0.028	0.00022	1.3e-05	0.00056	NA	0.0017	0.00018	0.053	NA	0.41	0.13	0.94	0.87	0.056	0.49	0.64	0.84	0.15	0.19	0.83	0.31	NA	1	0.94	0.23	NA
574	BRD3	9	34q	0.0087	10	3.6e-07	0.00011	0.3	0.001	0.55	9e-07	0.00018	0.027	0.5	0.0014	0.041	NA	NA	0.002	0.076	0.62	1	0.021	NA	0.18	0.47	NA	0.17	1	0.5	0.34	1	0.96	0.75	1
575	ZFYVE26	14	23.3q	0.0087	10	9.9e-07	4e-12	0.55	3.5e-07	0.76	3.7e-07	0.022	0.18	0.018	0.0021	7.5e-05	0.23	NA	0.021	0.02	0.58	1	0.16	0.12	0.76	NA	0.42	0.25	1	0.3	NA	1	0.98	0.51	NA
576	PQLC1	18	23q	0.0087	10	0.00069	0.0039	0.02	2e-04	1	8e-07	0.00024	0.58	1.8e-07	0.00046	6.2e-08	1	NA	0.14	0.0048	0.84	0.87	0.089	NA	0.96	NA	1	0.1	0.75	0.25	0.42	1	0.99	0.18	NA
577	NFYC	1	32p	0.0087	10	NA	5.1e-07	0.15	4.5e-06	0.46	0.0055	0.00018	0.043	0.0078	2.2e-05	1.3e-06	1	0.16	0.68	0.01	0.88	1	0.026	NA	0.73	0.072	0.73	0.17	0.66	0.13	NA	1	0.92	0.55	NA
578	LSM14A	19	13.12q	0.0087	10	5.9e-07	1.9e-08	0.012	0.00012	0.21	0.0037	0.074	0.29	NA	0.0028	1.2e-05	0.12	0.072	0.0017	2.5e-05	0.91	1	0.00052	0.21	0.52	NA	0.89	0.49	1	0.37	NA	1	0.98	0.2	NA
579	F11R	1	21.2-q	0.0087	10	2.3e-10	0.37	0.68	2.5e-05	0.0078	3e-05	4e-05	0.45	NA	0.0055	0.032	0.055	0.35	0.00055	8e-05	0.93	0.73	0.059	0.47	0.51	NA	0.3	0.01	1	NA	0.72	1	0.96	0.31	NA
580	SEC24B	4	25q	0.0087	10	1.9e-05	2.5e-07	0.031	2.1e-06	0.73	0.2	0.0068	0.92	0.032	0.023	0.006	0.099	NA	0.0028	5.7e-05	0.71	0.62	0.22	0.45	1	NA	1	0.3	1	0.4	NA	1	0.98	0.34	NA
581	IFT88	13	12.1q	0.0087	10	0.62	0.0044	0.03	0.0083	0.7	0.031	9.1e-08	0.62	NA	0.0094	2.5e-05	0.85	NA	0.0069	0.019	0.78	0.34	0.00051	0.85	0.45	NA	0.33	0.12	1	0.13	0.62	1	0.93	0.28	NA
582	YY1	14	NA	0.0087	10	NA	1e-07	0.32	0.0064	0.29	0.00014	0.00033	0.006	0.033	0.033	0.001	1	NA	NA	0.028	0.88	0.77	0.51	NA	0.77	0.00051	0.42	0.27	0.87	0.64	0.37	1	0.99	0.15	1
583	PPIH	1	34.1p	0.0087	10	NA	0.049	0.8	1.4e-05	0.87	NA	0.0054	0.001	0.0014	0.00077	0.068	1	0.033	NA	2.1e-06	0.62	1	0.038	NA	0.58	0.73	0.15	0.045	0.94	0.13	0.47	1	0.95	0.77	1
584	PPP1R12A	12	15-q	0.0087	10	0.00024	0.0048	0.039	0.00062	1	3e-04	4.9e-05	0.064	0.6	0.00065	0.0084	1	NA	0.0015	0.016	0.94	1	0.25	0.82	0.98	NA	1	0.12	0.68	0.26	NA	1	0.99	0.12	NA
585	BTN2A1	6	22.1p	0.0087	10	0.0013	0.011	1.5e-05	5.5e-07	1	0.034	0.022	0.049	0.48	0.064	0.24	0.95	NA	0.048	0.0027	1	0.39	0.76	0.14	0.69	0.19	0.51	0.019	0.96	NA	NA	1	0.87	0.42	NA
586	MPHOSPH9	12	24q	0.0087	10	6.2e-08	0.0011	0.19	0.00062	0.67	0.006	0.0083	0.014	0.14	0.0066	0.00012	0.32	NA	0.046	0.4	0.99	0.94	0.048	NA	0.76	NA	1	0.054	1	0.41	0.7	1	0.98	0.34	NA
587	RNF13	3	25.1q	0.0087	10	NA	8.5e-08	0.33	1e-05	1	0.0093	0.14	0.09	0.022	0.00047	0.00092	1	0.54	0.024	0.011	0.97	1	0.012	NA	0.85	NA	1	0.048	0.93	0.68	0.47	1	0.94	0.38	NA
588	SMG6	17	13.3p	0.0087	10	1.2e-06	0.041	0.037	0.014	0.23	0.019	0.0047	0.31	0.0019	0.12	0.0092	0.38	0.19	0.00028	0.012	0.89	1	0.29	0.38	NA	NA	0.71	0.14	1	0.3	NA	1	0.94	0.28	NA
589	U2AF1	21	22.3q	0.0087	10	4.9e-06	0.00015	0.24	0.034	0.43	0.0024	0.026	0.95	0.71	1.8e-05	0.0048	0.79	NA	NA	0.017	NA	0.049	0.3	NA	0.93	0.16	0.58	0.012	1	0.92	0.51	1	0.92	0.81	1
590	KIAA1009	6	14.3q	0.0087	10	0.38	0.015	0.0027	0.039	0.033	0.00027	0.0017	0.99	0.75	0.0099	4e-04	0.086	NA	0.73	0.035	0.76	1	0.22	0.95	NA	NA	0.45	0.031	1	0.29	0.79	1	0.97	0.48	NA
591	SCAMP2	15	23-q	0.0087	10	1.4e-05	7.8e-09	0.0032	4.2e-06	0.61	0.015	0.001	2.2e-06	0.33	0.055	0.0041	0.7	NA	0.67	0.01	0.89	1	0.01	0.19	0.82	NA	0.88	0.15	0.8	0.85	0.58	1	0.99	0.42	NA
592	BCKDHB	6	14.1q	0.0087	10	5.6e-06	7.1e-09	0.11	1.6e-05	0.0054	0.016	0.0036	0.018	0.52	0.0098	0.088	0.066	NA	0.051	0.011	0.68	0.39	0.022	0.31	0.89	0.16	0.56	0.11	1	0.61	NA	1	0.98	0.37	NA
593	GGA1	22	13.31q	0.0087	10	9e-08	0.0029	0.38	0.0045	1	0.13	3.3e-09	0.19	0.015	0.013	0.048	0.23	0.007	0.073	0.008	0.84	1	0.97	0.13	0.91	NA	0.54	0.03	0.93	0.3	NA	1	0.98	0.32	NA
594	DNAJC3	13	32q	0.0087	10	1.4e-13	1.1e-09	0.49	6.1e-06	0.16	1.7e-05	0.0085	0.89	0.25	0.00052	0.012	0.26	NA	4.6e-05	0.001	0.97	0.25	0.0038	0.17	0.91	NA	0.3	0.17	1	0.19	NA	1	0.98	0.31	1
595	KIAA0020	9	24.2p	0.0087	10	0.09	1.8e-05	0.37	3.5e-08	0.98	5.3e-09	3.9e-05	0.14	0.15	9.1e-05	0.0014	0.0018	NA	0.072	9.3e-06	0.63	0.67	0.0097	0.93	0.68	0.29	0.93	0.00034	0.88	0.64	NA	1	1	0.26	NA
596	TCF12	15	21q	0.0087	10	0.011	1.2e-10	0.27	2e-04	0.52	0.0015	0.0016	0.00041	0.79	0.026	0.0032	0.82	0.034	0.2	0.048	0.84	0.46	0.68	0.39	0.84	NA	0.1	0.66	1	0.16	NA	1	0.84	0.34	NA
597	IBTK	6	14.3q	0.0087	10	NA	3.9e-06	0.0011	0.00046	0.00095	0.096	1.1e-08	0.0072	0.0037	0.13	0.47	0.23	NA	0.0011	0.026	0.88	0.26	0.015	0.052	0.7	NA	0.81	0.11	0.55	0.22	0.086	1	0.88	0.86	1
598	UBE2D2	5	31.3q	0.0087	10	NA	0.0017	0.18	9.8e-05	0.071	0.0057	0.0017	0.25	0.0061	3.4e-05	0.00016	0.0089	NA	0.72	1.7e-06	0.86	0.85	0.17	0.15	0.92	0.14	0.91	0.022	0.99	0.43	NA	1	0.92	0.8	1
599	CDYL	6	25.1p	0.0087	10	3.1e-07	0.00014	0.085	6.5e-06	0.84	0.00079	0.0031	0.38	0.29	0.0097	0.035	0.38	NA	0.013	3.7e-07	0.89	0.53	0.79	0.03	0.45	0.81	0.65	0.12	NA	0.54	NA	1	0.95	0.63	1
600	PIK3C3	18	12.3q	0.0087	10	0.027	8.7e-05	0.011	0.0013	0.45	0.049	9.6e-07	0.0021	0.13	8.9e-05	3.2e-06	0.1	NA	0.05	9.7e-06	0.48	0.89	0.31	0.15	0.74	NA	0.44	0.18	0.87	0.51	NA	1	0.93	0.15	1
601	DLG1	3	29q	0.0087	10	1.2e-12	3.4e-08	0.013	2.4e-06	0.88	0.14	0.013	0.12	0.48	0.15	0.0018	1	0.049	0.00058	0.00072	0.85	1	0.00018	0.053	0.94	NA	0.83	0.091	0.79	0.73	NA	1	0.94	0.32	NA
602	MTRR	5	15.31p	0.0087	10	8.2e-08	4e-05	0.025	1.3e-07	0.61	0.0015	0.013	0.89	0.35	4.7e-05	0.00057	0.38	NA	0.00017	0.0016	0.96	1	0.057	0.76	0.68	NA	0.99	0.39	1	0.39	0.8	1	0.88	0.42	NA
603	AKAP10	17	11.1p	0.0087	10	1.6e-10	6e-05	0.0025	9.3e-07	0.59	0.054	1e-06	0.58	0.15	0.0016	0.072	0.89	NA	0.0071	0.0057	0.88	0.92	0.013	0.43	0.99	NA	0.99	0.035	0.66	0.23	0.27	1	0.97	0.28	NA
604	ETFA	15	23-q	0.0087	10	5.1e-05	8.1e-14	0.013	0.0015	0.57	0.096	0.0015	0.0026	0.068	0.016	0.029	1	NA	0.037	0.058	0.76	1	0.02	0.45	0.88	0.3	0.96	0.29	0.93	0.83	NA	1	0.99	0.33	NA
605	DECR1	8	21.3q	0.0087	10	3.7e-09	2.1e-05	0.11	4.8e-06	0.12	0.11	2.8e-07	0.034	0.07	3e-04	0.0032	1	0.061	0.099	0.0029	0.98	0.41	0.0028	0.28	0.98	NA	0.9	0.0035	1	0.87	NA	1	0.95	0.72	NA
606	ANAPC5	12	24q	0.0087	10	7.8e-08	0.00053	0.00058	2.9e-06	1	0.5	0.00059	0.34	0.29	0.00016	0.00066	1	NA	0.01	0.00071	0.76	1	0.2	0.42	0.92	NA	0.93	0.002	0.97	0.82	0.82	1	0.97	0.61	NA
607	PPP4R1	18	11.22p	0.0087	10	2.1e-10	0.023	0.26	1e-08	0.099	0.054	3.9e-05	8e-06	0.025	0.088	0.00045	1	NA	0.0053	1e-04	0.99	1	0.097	0.071	0.46	NA	0.41	0.04	1	0.79	NA	1	0.97	0.29	1
608	YTHDC2	5	22.3q	0.0087	10	1.3e-09	1.4e-05	0.11	3e-14	0.75	0.00012	0.023	0.28	0.48	0.76	0.00028	0.066	NA	0.0045	0.0017	0.99	1	0.031	0.02	0.87	NA	1	0.15	0.89	0.91	0.29	1	0.95	0.83	NA
609	TM9SF2	13	32.2q	0.0087	10	1.6e-10	3.7e-09	0.12	5.1e-15	0.024	0.0018	3.2e-08	0.43	0.19	0.1	0.042	1	0.13	7.2e-05	6e-05	0.75	0.99	0.058	NA	0.48	NA	0.45	0.011	1	0.54	0.34	1	0.86	0.37	NA
610	DOPEY1	6	15q	0.0087	10	0.26	5e-06	0.00053	2.5e-05	0.0015	0.0027	3.5e-06	0.51	0.0011	0.00035	0.03	0.041	NA	0.69	0.51	0.83	0.9	0.057	NA	0.89	0.24	0.52	0.84	0.99	0.2	0.24	1	0.92	0.81	NA
611	DCTN4	5	31-q	0.0087	10	1e-13	1.3e-16	0.079	1.1e-06	0.54	4.2e-06	5.5e-05	0.044	0.55	0.0013	0.017	1	NA	NA	0.00015	0.87	0.89	0.5	0.23	0.95	NA	1	0.013	1	0.91	0.9	1	0.92	0.7	1
612	TTC1	5	32-q	0.0087	10	1.9e-08	9.6e-10	0.082	0.00092	1	9.4e-06	7.5e-05	0.087	0.51	2.2e-07	0.00057	0.017	NA	0.024	1.3e-05	0.45	0.61	0.09	0.37	0.97	NA	0.6	0.13	1	0.36	0.75	1	0.99	0.26	NA
613	MLLT10	10	12p	0.0087	10	1.7e-13	0.16	0.11	0.00013	0.61	0.32	0.00038	0.011	0.094	0.2	0.0016	0.63	0.00018	0.043	0.00083	0.89	0.72	0.0055	0.33	0.83	NA	0.53	0.0015	1	0.58	NA	1	0.94	0.26	NA
614	MTO1	6	14.1q	0.0087	10	4.7e-07	1.4e-10	4.8e-06	1.9e-07	0.076	0.8	0.00031	0.00037	0.0084	0.0048	0.17	0.94	NA	0.15	8.9e-05	0.95	1	0.043	0.62	0.73	NA	0.97	0.18	1	0.51	0.28	1	0.89	0.56	NA
615	ALG6	1	31.3p	0.0087	10	0.00038	0.00053	0.55	7.3e-08	0.81	0.0063	0.0057	0.89	0.0013	1.6e-05	0.0033	1	NA	0.17	0.026	0.92	0.89	0.011	0.5	0.89	NA	0.93	0.067	0.94	0.13	NA	1	0.86	0.29	1
616	SND1	7	31.3q	0.0087	10	9.4e-08	9e-11	0.0066	1.5e-07	0.27	0.0014	0.00085	0.099	0.23	0.00013	0.0065	0.55	0.091	NA	0.027	0.88	0.71	0.019	NA	NA	0.24	0.15	0.68	0.57	0.11	0.85	1	0.94	0.41	1
617	CDK8	13	12q	0.0087	10	5.1e-06	3.8e-09	0.29	1.4e-06	0.84	8.2e-05	0.14	0.019	NA	0.011	0.0075	0.56	0.0082	0.02	0.042	0.39	0.14	0.24	0.5	0.68	NA	0.39	0.38	0.61	0.41	0.56	1	0.96	0.29	NA
618	WDR41	5	14q	0.0087	10	2.3e-06	3e-08	0.0012	0.091	0.43	0.0073	0.12	0.13	0.54	0.0098	0.001	0.00046	NA	0.0058	0.014	0.97	1	0.2	0.26	0.87	NA	0.49	0.013	0.81	0.85	0.39	1	0.96	0.91	NA
619	ATG7	3	25.3-p	0.0087	10	NA	3.8e-05	0.39	0.00027	0.54	2.6e-06	9.2e-05	0.82	0.57	0.0019	0.18	0.00061	NA	0.046	0.00079	0.96	0.77	0.0049	NA	0.95	4e-04	0.86	0.15	1	0.28	0.65	1	0.95	0.41	1
620	HLCS	21	22.1q	0.0087	10	4.3e-06	0.0054	0.63	7.9e-05	0.62	0.0013	0.0017	0.86	0.79	1.6e-05	9.5e-05	0.32	NA	0.025	0.00033	0.96	1	0.086	0.65	0.35	NA	0.86	0.0069	0.83	0.38	0.68	1	0.98	0.62	NA
621	UBL3	13	12-q	0.0087	10	1.9e-06	6.4e-09	0.8	9.3e-05	0.71	0.0012	5.6e-05	0.011	NA	0.0051	0.00032	0.36	NA	0.15	0.00086	0.62	0.89	0.15	0.044	0.99	NA	0.44	0.083	1	0.13	0.27	1	0.94	0.17	1
622	AUH	9	22q	0.0087	10	4.4e-08	6.6e-16	2.6e-05	0.029	1	0.082	1.7e-06	0.00022	NA	0.0013	0.00023	1	NA	2.7e-05	0.012	0.91	0.64	0.15	0.2	0.48	NA	0.54	0.31	0.61	0.23	0.31	1	0.92	0.15	1
623	SCMH1	1	34p	0.0087	10	3e-04	0.00094	0.047	6.2e-12	0.84	0.12	0.0092	0.076	0.87	0.0024	0.01	0.1	0.19	0.018	0.0061	0.66	0.92	0.0071	0.34	0.84	NA	0.85	0.31	NA	0.22	0.72	1	0.97	0.97	NA
624	PEX5	12	NA	0.0087	10	0.00011	0.00028	0.39	1.5e-07	0.032	0.00021	0.18	1	0.68	0.0054	0.00073	0.24	NA	1.9e-05	0.041	0.76	1	0.0023	0.53	0.98	NA	0.79	0.4	0.96	0.94	0.38	1	0.94	0.51	NA
625	CLASP2	3	24.3p	0.0087	10	1.6e-08	0.033	0.022	4.2e-08	0.87	0.39	6.1e-05	0.62	0.027	0.0085	0.074	1	NA	0.2	0.00016	0.85	0.9	0.018	0.16	0.79	NA	1	0.035	1	0.37	0.81	1	0.86	0.3	NA
626	SLC30A5	5	13.1q	0.0087	10	2.8e-07	0.011	0.21	2.9e-05	0.019	1.8e-05	0.0026	0.54	0.37	0.01	0.0037	0.14	NA	0.28	0.00075	0.77	0.62	0.62	0.48	0.89	0.055	0.69	0.012	0.97	0.56	NA	1	0.99	0.71	NA
627	YEATS2	3	27.3q	0.0087	10	0.0044	2.2e-08	0.03	0.012	0.45	0.16	0.016	0.012	2.3e-05	0.0023	0.01	0.013	NA	0.32	0.051	0.77	0.73	0.52	0.14	0.57	NA	0.42	0.19	1	0.64	0.53	1	0.96	0.67	NA
628	ATXN7	3	21.1-p	0.0087	10	5.1e-11	4.5e-06	0.044	0.0023	0.43	0.0037	0.0032	0.071	0.91	0.0094	0.02	0.21	0.26	0.022	0.12	0.82	1	0.35	NA	0.81	NA	0.84	0.027	1	0.98	0.53	1	0.97	0.25	NA
629	LEMD3	12	14q	0.0087	10	2.4e-07	0.27	0.025	5.1e-05	0.96	0.0031	0.00013	1	0.23	2.2e-05	0.0085	0.11	NA	NA	4e-04	0.94	0.61	0.036	0.3	0.76	NA	1	0.0075	1	0.7	0.47	1	1	0.38	1
630	PIGL	17	12-p	0.0087	10	0.00045	0.00013	0.28	0.0011	0.025	0.073	2.4e-05	0.19	0.0065	0.00078	0.03	0.67	0.06	8e-04	0.024	0.99	1	0.11	0.3	0.66	NA	0.79	0.36	0.86	0.62	NA	1	0.94	0.37	NA
631	TMEM14A	6	12.3p	0.0087	10	4.6e-05	1.7e-08	0.3	0.017	0.8	0.23	0.047	0.019	0.13	0.00076	0.045	0.042	0.069	0.029	6.2e-05	0.55	0.75	0.4	0.35	0.87	NA	1	0.21	NA	0.95	0.63	1	0.92	0.7	NA
632	RAB40C	16	13.3p	0.0087	10	6.2e-05	0.0033	0.37	0.0071	1	0.0047	3.8e-06	0.29	0.0024	0.0057	0.0074	0.17	NA	0.0049	0.043	0.64	0.62	0.77	0.25	0.85	0.4	0.57	0.42	1	0.49	NA	1	0.99	0.3	NA
633	MFHAS1	8	23.1p	0.0087	10	0.00073	0.0077	4.2e-05	0.037	2e-04	0.055	0.042	0.41	0.44	0.036	0.0097	0.6	NA	0.0024	0.0076	0.87	0.85	0.21	0.24	0.54	NA	1	0.16	1	0.77	0.43	1	0.96	0.38	NA
634	TM7SF3	12	11-q	0.0087	10	0.0012	0.018	0.00018	0.00093	0.36	0.23	0.017	0.15	0.22	0.0046	0.022	0.55	NA	0.082	0.012	0.6	1	0.018	0.18	0.57	NA	1	0.033	0.96	0.7	0.23	1	0.92	0.55	NA
635	RTN3	11	13q	0.0087	10	NA	0.96	0.016	0.0024	0.21	0.0059	0.00012	0.81	0.11	0.008	0.0065	0.36	NA	0.027	0.0018	0.95	1	0.47	NA	0.92	0.0024	0.63	0.0031	1	0.31	0.65	1	0.97	0.65	1
636	SSBP3	1	32.3p	0.0087	10	NA	0.043	0.95	0.00013	0.95	0.11	0.0018	0.047	0.023	4.3e-05	0.0058	0.67	NA	0.038	0.32	0.36	0.85	0.033	NA	0.96	0.016	0.84	0.52	0.98	0.12	0.16	1	1	0.6	1
637	GALK2	15	NA	0.0087	10	0.05	8.2e-05	0.025	0.038	0.2	0.0027	0.0017	0.16	0.88	0.00034	0.022	0.2	NA	0.02	0.033	0.99	1	0.38	0.36	0.98	NA	0.75	0.29	0.98	0.82	0.53	1	0.96	0.22	NA
638	TRIM14	9	31.1q	0.0087	10	0.012	0.0091	0.22	0.016	0.27	0.043	0.022	0.022	0.94	0.00053	0.041	0.41	NA	0.0077	0.00015	0.64	0.91	0.34	0.12	0.68	NA	0.99	0.26	1	0.78	NA	1	0.9	0.38	1
639	STX3	11	12.1q	0.0087	10	2.5e-10	0.73	0.56	0.00056	1	0.011	4.2e-07	0.15	0.058	0.0034	0.0094	0.038	NA	0.012	0.32	0.67	0.92	0.0038	0.28	0.88	NA	0.81	0.0072	1	0.17	0.78	1	0.83	0.69	1
640	MTMR2	11	22q	0.0087	10	4.9e-05	1.6e-10	0.039	4.5e-08	1	5e-04	0.00038	0.39	0.15	0.36	0.18	0.26	NA	0.32	0.002	0.91	1	0.022	0.62	0.81	0.0061	0.34	0.005	1	0.21	0.16	1	0.96	0.18	NA
641	ATR	3	23q	0.0087	10	7.6e-10	1.6e-09	0.00039	5.2e-06	0.73	0.24	0.0013	0.66	0.71	0.00011	6.6e-05	1	NA	0.045	0.085	0.84	0.27	0.014	0.4	0.99	0.15	0.9	0.022	0.78	0.55	0.67	1	0.98	0.32	NA
642	TRRAP	7	21.2-q	0.0087	10	3.1e-05	9e-05	0.0081	0.00043	0.059	0.046	0.0054	0.0012	0.53	1.2e-05	2.3e-05	0.053	NA	0.22	0.001	0.62	0.48	0.12	0.64	0.37	NA	0.61	0.26	0.9	0.67	0.9	1	0.95	0.51	1
643	NCOA6	20	11q	0.0087	10	1.2e-08	8.1e-09	0.76	7.5e-08	0.55	7.3e-06	0.0022	0.094	0.029	1.3e-05	0.0015	0.33	NA	0.0062	0.2	1	1	0.00091	0.65	0.43	NA	0.52	0.35	1	0.13	0.43	1	0.96	0.17	1
644	PDZD8	10	26.12q	0.0087	10	1.1e-09	0.046	0.1	0.032	0.13	0.0022	3.5e-05	0.28	0.69	0.00019	0.002	0.58	0.00052	0.03	0.064	0.84	0.79	0.48	0.088	0.89	NA	0.54	0.037	1	0.15	0.42	1	0.95	0.68	NA
645	PARD3	10	11.22p	0.0087	10	NA	0.00098	0.62	0.059	0.64	0.0031	0.035	0.017	0.74	1.3e-07	2.3e-05	0.42	5e-06	0.017	0.0021	0.72	0.29	0.017	0.83	0.78	0.74	0.68	0.39	0.74	0.31	0.17	1	0.97	0.13	NA
646	ANKFY1	17	13.3p	0.0087	10	1.3e-09	0.00073	0.58	6.6e-06	0.00062	0.099	0.002	0.66	0.00032	0.0014	0.013	0.92	0.39	NA	0.026	0.57	1	0.13	0.92	0.94	0.00011	0.89	0.27	1	0.13	0.5	1	0.97	0.36	NA
647	SNX4	3	21.2q	0.0087	10	0.0031	0.00046	0.0016	3.6e-07	0.56	0.0027	0.095	0.04	0.62	3.5e-05	6.9e-08	1	NA	0.0075	0.24	0.91	0.58	0.098	0.49	0.89	0.029	1	0.54	0.95	0.79	0.36	1	0.95	0.63	NA
648	GNL2	1	34p	0.0087	10	4.2e-10	0.099	0.2	1.3e-05	0.82	0.00058	0.0078	0.065	0.0024	1.2e-08	0.018	0.93	0.0016	NA	0.011	0.51	0.67	0.36	0.03	0.72	NA	0.67	0.53	1	0.18	0.081	1	0.98	0.4	1
649	ARNT	1	21q	0.0087	10	1.7e-07	9.2e-23	0.53	0.00014	1	0.022	4.6e-07	0.034	0.00077	0.031	0.00011	0.27	NA	2.6e-07	0.057	0.86	0.94	0.41	NA	0.95	0.85	0.72	0.23	1	0.39	0.85	1	0.86	0.33	1
650	EXTL3	8	22-p	0.0087	10	0.007	0.0034	0.36	8.1e-07	0.00022	0.034	4.5e-09	0.028	0.013	0.067	0.052	0.19	0.68	0.16	0.0015	0.57	0.8	0.37	0.31	0.96	NA	0.63	0.0044	0.99	0.21	0.99	1	0.97	0.86	NA
651	CDS2	20	13p	0.0087	10	2.2e-05	0.00085	0.54	3.7e-05	0.26	3.9e-06	3.2e-05	0.0029	0.067	6e-05	0.0037	0.058	NA	0.0032	0.00054	0.92	1	0.25	0.53	0.89	NA	1	0.061	1	0.26	0.64	1	0.8	0.3	1
652	CTDP1	18	23q	0.0087	10	2.9e-09	0.0069	2.1e-07	3e-06	0.053	0.0038	0.00067	0.58	0.074	0.0014	2.3e-05	0.51	0.085	0.12	1.8e-05	0.95	1	0.04	0.3	0.66	0.24	0.8	0.64	0.93	0.5	NA	1	0.95	0.51	NA
653	NUP107	12	14q	0.0087	10	0.013	0.0021	0.014	0.0021	0.62	0.00013	0.0017	0.37	0.17	6.6e-05	5.6e-07	0.94	NA	0.0035	0.0015	0.83	0.64	0.052	0.49	0.94	0.99	0.47	0.05	1	0.63	0.55	1	0.92	0.27	NA
654	BCLAF1	6	22-q	0.0087	10	2.6e-05	1.9e-05	0.065	0.00034	1	0.013	0.0088	0.00031	0.087	0.14	0.036	0.25	NA	0.0024	0.00076	0.99	1	0.25	0.49	0.82	0.18	1	0.014	0.85	0.16	0.42	1	0.84	0.95	NA
655	ABL1	9	34.1q	0.0087	10	0.019	8.1e-05	0.42	0.0012	0.061	0.0011	0.0064	0.01	0.86	0.00054	0.036	0.2	0.69	3.5e-06	0.0097	0.55	0.63	0.062	NA	0.63	NA	0.28	0.62	0.93	0.44	0.23	1	0.92	0.66	1
656	MALT1	18	21q	0.0087	10	1.3e-05	7e-07	0.0016	4.1e-06	0.77	0.0071	2.3e-05	0.18	0.32	0.0037	0.013	0.4	NA	0.037	0.046	0.74	0.9	0.52	0.14	0.92	NA	0.82	0.3	1	0.17	0.83	1	0.96	0.43	1
657	SNTB2	16	22.1q	0.0087	10	8.3e-07	0.28	0.4	0.00018	0.0061	0.00098	0.0059	0.74	0.14	0.00014	0.68	0.37	0.16	0.019	0.011	0.65	1	0.018	0.033	0.96	NA	0.41	0.17	0.82	0.3	NA	1	0.97	0.32	1
658	LARS2	3	21.3p	0.0087	10	0.59	0.007	0.021	0.0041	0.76	2e-04	2.9e-05	0.63	0.046	0.58	0.44	0.23	0.55	0.00058	5e-04	0.9	0.8	0.29	0.47	0.82	0.036	0.35	0.0013	1	0.44	NA	1	0.78	0.42	NA
659	SNRK	3	22.1p	0.0087	10	3e-05	0.0033	0.0042	0.034	0.31	0.013	0.043	0.75	0.12	0.058	0.024	0.97	0.00052	NA	0.00079	0.84	1	0.62	0.23	0.99	0.034	0.83	0.39	0.98	0.23	0.48	1	0.84	0.26	NA
660	MBNL2	13	31.1q	0.0087	10	1.7e-08	6.5e-08	0.16	7.9e-06	0.8	0.00018	4.9e-06	0.18	0.62	0.13	0.0017	0.099	NA	7.6e-05	0.002	0.95	1	0.014	0.065	0.96	0.73	0.26	0.039	1	0.74	0.48	1	0.83	0.31	1
661	ATRN	20	13p	0.0087	10	2.3e-12	0.015	0.28	0.00021	0.47	2.2e-05	1.4e-06	0.5	0.46	0.0054	0.001	0.86	0.13	0.00077	0.003	0.86	1	0.88	0.05	0.99	0.3	1	0.016	0.98	0.5	0.84	1	0.97	0.26	NA
662	PANX1	11	14-q	0.0087	10	2.6e-13	1.8e-07	0.73	5.5e-11	0.72	0.00038	1.5e-06	0.37	0.15	0.00079	0.017	0.16	NA	0.082	0.0016	0.89	1	0.0058	0.4	0.93	0.15	0.77	0.0014	0.96	0.26	0.83	1	0.99	0.62	1
663	RPA3	7	NA	0.0087	10	1.3e-05	9e-06	0.00072	0.0056	0.66	0.006	0.00018	0.061	0.17	0.00091	0.00013	0.85	0.022	0.0021	0.051	0.59	0.92	0.36	0.28	0.68	0.87	0.91	0.4	0.84	0.13	NA	1	0.95	0.21	1
664	USP3	15	22.3q	0.0087	10	1.4e-10	4.6e-10	0.7	1.3e-09	0.77	0.031	0.00022	0.017	0.0017	0.0017	0.066	0.77	NA	0.37	0.00029	0.95	0.59	0.0034	0.71	0.98	0.29	0.45	0.25	0.88	0.64	0.6	1	0.94	0.11	1
665	MRPS30	5	11q	0.0087	10	0.00055	4.4e-12	0.23	5e-07	0.18	3.3e-08	0.2	0.02	0.73	3.4e-05	0.0066	0.92	NA	0.00011	0.035	0.83	1	0.0087	0.98	0.95	0.24	0.99	0.22	1	0.23	0.44	1	0.95	0.54	1
666	UCHL5	1	32q	0.0087	10	1e-06	4.3e-20	0.014	0.022	0.63	3.3e-08	5.1e-07	0.3	0.0016	0.0017	0.027	1	0.013	0.059	0.86	0.66	1	0.52	0.072	0.43	NA	0.98	0.17	0.58	0.47	0.5	1	0.93	0.58	1
667	SMAD4	18	21.1q	0.0087	10	1.6e-11	2e-04	0.00052	2e-05	0.093	0.0032	3.9e-05	0.59	0.0029	2.7e-06	0.098	0.2	NA	0.08	6.9e-07	0.84	0.76	0.12	0.27	0.89	0.01	0.79	0.65	0.81	0.71	0.5	1	0.91	0.24	1
668	NDFIP1	5	31.3q	0.0087	10	4.8e-13	1e-08	0.52	1.8e-10	0.63	9.6e-05	9.5e-08	0.00065	0.34	0.03	7e-04	0.73	NA	0.0024	0.15	0.77	0.55	0.42	0.14	0.84	0.41	1	0.0054	1	0.28	0.74	1	0.96	0.37	1
669	DIDO1	20	13.33q	0.0087	10	0.52	5e-05	0.53	0.0017	0.66	0.043	9.3e-09	0.011	0.2	0.0027	6.8e-06	0.92	0.0022	0.23	0.0051	0.89	0.66	0.0044	0.63	NA	0.077	0.98	0.38	0.83	0.46	0.78	1	0.93	0.17	1
670	DAAM1	14	22.3q	0.0087	10	4.5e-06	2e-05	0.0066	8.8e-09	0.51	8.9e-09	0.077	0.0012	0.12	0.025	0.0046	0.36	0.69	9.2e-05	2.2e-06	0.66	0.85	0.069	0.49	0.75	NA	1	0.052	1	0.38	0.43	1	0.92	0.72	1
671	IGF2R	6	25-q	0.0087	10	8.5e-07	5.8e-12	0.31	4.8e-11	0.0099	0.099	4.3e-05	0.078	0.0016	0.0061	0.0086	1	NA	0.26	1.2e-05	0.6	1	0.038	0.55	0.73	0.22	1	0.86	1	0.14	0.6	1	0.76	0.71	1
672	GAK	4	16p	0.0087	10	8.2e-08	0.0013	0.1	9.3e-05	1	0.54	0.016	0.011	NA	0.0045	0.0049	1	0.089	0.13	7.6e-07	0.78	1	0.15	0.033	0.89	0.0055	1	0.14	0.73	0.38	0.28	1	0.92	0.19	1
673	MPDZ	9	23p	0.0087	10	1.7e-05	0.3	0.0095	0.0014	0.98	4.4e-05	0.071	0.66	0.34	0.0038	0.021	5.7e-05	NA	0.0012	0.94	0.88	0.88	0.23	0.38	0.91	0.022	1	0.028	0.95	0.18	0.079	1	0.98	0.79	1
674	RANBP3	19	13.3p	0.0087	10	0.008	1e-08	0.24	0.091	0.64	0.028	0.0096	0.73	0.12	4.7e-06	0.039	1	NA	0.0038	0.075	0.76	0.65	0.031	0.78	0.51	0.045	1	0.025	1	0.48	0.28	1	0.95	0.13	1
675	LRRFIP2	3	22.1p	0.0087	10	NA	0.12	0.045	0.00025	1	1.9e-05	0.00047	0.45	0.053	0.19	0.0037	0.62	0.53	0.027	0.0046	0.9	1	0.0013	0.54	0.74	0.028	0.56	0.011	1	0.13	0.74	1	0.9	0.13	1
676	PTBP2	1	21.3p	0.0087	10	0.0081	0.0043	0.11	0.00026	0.79	0.064	9.2e-05	0.00053	0.021	0.65	0.0049	0.14	0.049	0.75	0.15	0.67	0.7	0.015	0.35	0.93	0.002	0.92	0.22	0.95	0.16	0.56	1	0.96	0.55	NA
677	ZNF331	19	13q	0.0087	10	0.0017	0.003	0.38	0.00022	1	5e-04	0.0022	0.85	0.089	0.86	0.025	1	0.0078	0.0022	0.012	0.89	0.81	0.0032	0.17	0.66	NA	0.52	0.1	0.99	0.65	0.74	1	0.92	0.67	1
678	JMJD1C	10	22.1q	0.0087	10	0.0016	0.00077	0.04	0.01	0.74	0.00037	0.068	0.28	0.77	0.029	0.12	0.72	NA	0.0033	0.0089	0.99	0.23	0.44	0.28	0.58	0.02	0.027	0.2	0.99	0.65	0.28	1	0.99	0.49	1
679	CAB39L	13	14.11q	0.0087	10	0.016	0.032	0.074	0.013	0.64	1.1e-07	0.008	0.87	0.024	0.28	0.7	0.0076	0.039	0.031	0.16	0.98	1	0.14	0.23	0.75	NA	0.47	0.043	0.89	0.41	0.16	1	0.96	0.8	1
680	EHBP1	2	15p	0.0087	10	0.00052	0.18	0.0012	0.0028	0.8	1.7e-05	0.019	0.12	0.86	0.0011	0.027	0.32	NA	0.35	0.00051	0.67	1	0.04	0.32	0.96	0.024	0.71	0.73	1	0.65	0.97	1	0.98	0.51	1
681	DAP	5	15.2p	0.0087	10	1.7e-10	0.0017	0.036	3.4e-08	0.9	4.5e-07	0.012	0.47	0.18	0.0021	5.8e-05	0.66	0.11	1.7e-05	0.41	0.94	1	0.36	0.02	0.77	0.96	0.64	0.71	0.93	0.26	0.84	1	1	0.55	1
682	SIPA1L1	14	24.1q	0.0087	10	1.1e-06	8.3e-11	9e-04	0.015	0.23	0.039	0.11	0.15	0.84	0.076	0.0075	0.0022	0.036	0.0045	0.00025	0.99	1	0.64	0.55	0.82	0.83	1	0.21	0.92	0.41	0.34	1	0.94	0.23	1
683	RBM6	3	21.3p	0.0087	10	1.6e-06	0.025	0.14	7.1e-05	0.74	0.11	0.027	0.00043	0.018	0.36	0.01	1	0.86	0.0014	0.0064	0.59	1	0.12	0.32	0.82	0.015	0.61	0.16	0.88	0.31	0.44	1	1	0.26	1
684	TSC1	9	34q	0.0087	10	1e-05	0.00034	0.37	0.045	0.73	0.00011	0.044	0.12	0.91	0.0056	0.0011	0.83	0.0093	0.043	0.00033	0.86	0.99	0.059	0.24	0.66	0.42	0.85	0.085	1	0.84	0.5	1	0.92	0.21	1
685	IGF1R	15	26.3q	0.0087	10	0.016	0.75	0.8	0.0028	0.0082	4.8e-06	0.00066	0.9	0.73	0.048	0.038	0.17	0.0096	0.017	0.2	0.95	0.43	0.069	0.6	0.62	0.17	1	0.033	1	0.29	0.49	1	0.92	0.54	1
686	UHRF2	9	24.1p	4e-05	9	NA	0	7.6e-05	3.1e-08	0.23	0.0039	2.1e-06	0.0052	0.75	NA	NA	0.51	NA	NA	0.00038	0.95	NA	0.01	NA	0.7	NA	0.32	0.0027	0.96	0.47	NA	1	NA	0.23	1
687	PSMD4	1	21.2q	4e-05	9	NA	5e-31	0.38	1.1e-06	0.43	NA	0	0.00015	0.0024	0.0013	7.9e-05	0.26	NA	NA	0.00094	0.88	1	0.073	NA	NA	NA	0.89	0.0079	NA	0.7	NA	1	0.95	0.23	NA
688	CCDC12	3	21.31p	4e-05	9	NA	3.9e-09	0.00026	5.1e-06	0.94	NA	6.9e-06	0.057	0.037	NA	NA	0.85	NA	NA	0	0.93	NA	0.018	NA	0.66	0.047	1	0.029	0.5	0.082	0.086	1	NA	0.3	NA
689	COG3	13	14.11q	4e-05	9	NA	9.1e-20	0.095	0	5.2e-06	NA	8.7e-06	5.6e-05	0.099	NA	NA	0.0071	1.4e-05	NA	2e-05	0.58	NA	0.0019	NA	0.89	NA	0.13	0.15	1	0.18	0.16	1	NA	0.59	NA
690	FAM96B	16	22.1q	4e-05	9	NA	4.8e-12	0.69	0	0.0082	NA	1.9e-12	5.3e-07	2.3e-07	NA	NA	0.0038	NA	NA	0.029	0.65	0.39	0.07	NA	0.63	NA	0.79	0.036	0.78	0.44	NA	1	0.98	0.72	NA
691	KDM4C	9	24-p	4.7e-05	9	2.8e-12	NA	3e-05	NA	0.6	3.4e-07	NA	NA	0.44	3.2e-06	0.00027	NA	NA	0.0011	0.0022	0.84	NA	NA	0.11	0.88	NA	NA	0.0085	1	NA	NA	NA	NA	0	1
692	ANKRD46	8	22.3q	4.7e-05	9	NA	6.1e-07	0.15	6.1e-11	0.0086	NA	0	0.29	0.026	NA	NA	0.0011	NA	NA	0.00092	0.98	1	0.048	NA	0.81	NA	0.29	0.021	NA	0.7	NA	1	0.97	0.21	NA
693	C8orf76	8	24.13q	4.7e-05	9	NA	8.7e-07	0.33	1.3e-11	0.012	NA	0	0.21	0.0061	NA	NA	0.031	NA	NA	2e-05	NA	NA	0.0014	NA	NA	0.42	0.16	0.00034	0.94	0.57	0.25	1	NA	0.13	1
694	ATP5A1	18	21q	4.7e-05	9	NA	0.01	0.55	0.00094	0.6	NA	0.00022	0.78	0.042	0	4e-04	0.02	NA	NA	3.2e-06	NA	1	0.69	NA	0.98	NA	0.51	0.027	NA	0.71	NA	1	0.99	0.37	NA
695	COG6	13	13.2q	4.7e-05	9	NA	5.2e-07	0.52	0	0.062	0	0.0081	2e-04	0.052	NA	NA	0.042	NA	1.8e-06	4.6e-05	0.91	NA	0.014	NA	0.93	NA	0.37	0.12	1	0.41	0.15	1	NA	0.84	NA
696	SPRYD7	13	14.3q	5.5e-05	9	NA	5e-04	NA	3.4e-05	0.016	0	NA	0.27	0.00034	0.044	0.3	NA	0.002	0.023	0.19	0.82	0.26	NA	NA	NA	NA	NA	0.023	0.71	NA	0.16	1	0.94	0.56	NA
697	FUT10	8	12p	5.5e-05	9	0.0032	0.025	0.17	0.0016	0.00033	0.019	0	0.009	0.059	NA	NA	0.00051	NA	0.08	0.0018	0.77	NA	0.68	NA	0.77	NA	0.62	0.29	0.77	0.83	NA	1	NA	0.23	NA
698	SMIM19	8	11.21p	5.7e-05	9	NA	3.2e-09	0.7	0	0.033	NA	0	0.015	0.007	NA	NA	0.57	NA	NA	0.00053	0.58	NA	0.013	NA	NA	NA	0.21	0.0038	1	0.13	0.45	1	NA	0.23	NA
699	VPS37A	8	22p	5.7e-05	9	NA	6.9e-09	0.036	1e-07	0.0019	NA	0	7.1e-05	0.3	NA	NA	0.031	NA	NA	3.2e-05	0.82	NA	0.069	NA	NA	NA	0.23	0.0037	1	0.75	0.34	1	NA	0.46	NA
700	GON4L	1	22q	5.7e-05	9	0	4.3e-23	0.31	1.6e-08	0.87	0.002	4.2e-06	0.0076	NA	NA	NA	0.37	0.29	NA	0	0.89	0.82	0.00011	0.66	0.91	NA	0.2	0.0011	1	0.3	0.59	1	0.95	0.18	NA
701	DNAJA3	16	13.3p	5.7e-05	9	NA	0.0037	0.049	0.00074	0.43	NA	3.3e-08	0.014	0.00032	0	0.0013	0.42	0.41	NA	0.042	0.74	0.37	0.2	NA	0.93	0.14	0.68	0.26	NA	0.73	NA	1	0.96	0.35	1
702	NARG2	15	22.2q	5.7e-05	9	NA	0	0.4	5.5e-06	0.29	0.0077	0.00014	0.0036	0.83	0.11	0.0033	0.038	NA	NA	0.0063	0.39	1	0.036	NA	0.72	NA	0.45	0.18	0.73	0.44	0.71	1	0.76	0.19	NA
703	MRPL13	8	22.1-q	5.7e-05	9	NA	9.4e-07	0.15	9.7e-11	0.062	NA	0	0.024	0.15	0	4.5e-06	1	NA	NA	0.0073	0.68	1	0.021	NA	0.6	NA	0.36	0.00037	0.97	0.58	0.18	1	0.99	0.21	1
704	ALG8	11	14.1q	5.7e-05	9	NA	0.64	0.0036	4.6e-16	0.67	NA	0	0.98	0.29	0.00024	0.003	0.25	0.98	NA	0.0032	NA	0.38	0.00025	NA	0.81	0.0014	0.33	0.00034	1	0.41	NA	1	0.97	0.17	1
705	TCEA1	8	11.2q	5.7e-05	9	NA	0.062	0.26	2.1e-07	0.18	0.00042	0	0.92	0.97	1.9e-06	0.00045	0.05	NA	NA	0.062	0.88	0.31	0.037	NA	NA	0.0057	0.57	0.0027	0.75	0.21	NA	1	0.87	0.56	1
706	GNPAT	1	42q	5.7e-05	9	NA	0	0.082	2e-09	0.17	NA	0	0.13	4.6e-05	1.5e-07	4.3e-06	0.22	0.21	NA	0.00013	0.85	1	0.017	NA	0.69	NA	0.89	0.02	0.61	0.55	0.21	1	0.95	0.14	NA
707	ZC3H3	8	24.3q	5.7e-05	9	NA	0.048	0.67	1.8e-06	0.0019	0.0022	0	0.52	0.0083	0	1.9e-07	0.086	NA	0.17	0.39	0.78	1	0.00051	NA	0.96	NA	0.6	0.44	NA	0.15	0.16	1	0.99	0.9	NA
708	YAP1	11	13q	5.7e-05	9	NA	0.016	0.61	1.2e-09	0.4	0.012	0	0.66	0.018	0.00052	0.00067	1	NA	NA	3.6e-06	0.93	0.91	0.082	NA	0.92	NA	0.67	0.0021	0.89	0.49	NA	1	0.96	0.19	1
709	MIS12	17	13.3p	5.7e-05	9	NA	0.0011	0.0045	0.00052	0.2	NA	3.1e-08	0.79	0	0.0016	0.068	0.87	0.5	NA	0.0021	0.55	0.022	0.032	NA	0.95	NA	0.54	0.067	1	0.6	NA	1	0.97	0.77	1
710	TATDN2	3	25.3p	5.7e-05	9	NA	1.6e-10	0.18	9.6e-06	0.44	NA	8.3e-05	0.26	0.4	0.03	0.00077	0.096	NA	NA	0	0.92	1	0.029	NA	0.88	0.0019	0.43	0.02	1	0.47	0.82	1	0.92	0.87	NA
711	DHX38	16	22q	5.7e-05	9	NA	2e-09	0.71	0	0.018	NA	0.00042	0.0012	0.0019	0.023	0.2	0.0049	0.22	NA	0.9	0.67	0.48	0.0067	NA	0.74	NA	0.32	0.83	1	0.39	0.4	1	0.94	0.37	NA
712	RNPEP	1	32q	5.7e-05	9	NA	0	0.15	8.2e-12	0.2	NA	0.041	1e-04	2.2e-06	6.6e-05	0.0026	0.27	NA	NA	0.0075	0.58	1	0.0096	NA	0.79	NA	0.2	0.3	0.96	0.47	0.68	1	0.94	0.51	1
713	FDFT1	8	23.1-p	5.7e-05	9	NA	1.8e-12	0.68	5.7e-09	1.7e-05	NA	0	0.088	0.004	0.0014	0.001	0.011	NA	NA	0.0019	0.28	0.99	0.52	NA	0.83	0.46	0.21	0.068	1	0.56	0.79	1	0.95	0.48	NA
714	TSG101	11	15p	5.7e-05	9	NA	2.1e-11	0.22	2.7e-09	0.91	NA	4.2e-05	0.017	0.027	1.9e-05	0.0032	1	NA	NA	0.00014	1	1	0.21	NA	0.84	NA	0.93	0.2	1	0.43	0.47	1	0.98	0	1
715	FADD	11	13.3q	5.7e-05	9	NA	0.00048	NA	2.5e-20	1	NA	0	0.84	0.71	0.006	0.001	0.76	NA	NA	0.00073	0.84	0.85	0.00032	NA	0.58	0.016	0.99	0.011	1	0.34	0.44	1	1	0.69	1
716	ZNF410	14	24.3q	5.7e-05	9	NA	5.9e-17	0.047	3.6e-11	0.5	NA	0.002	0.00037	3.9e-05	9e-07	0	0.62	NA	NA	0.0018	0.78	1	0.43	NA	0.89	0.075	0.68	0.16	0.76	0.25	0.35	1	0.98	0.22	NA
717	CPNE3	8	21q	5.7e-05	9	NA	1.2e-05	0.035	0	0.072	NA	0	0.4	0.058	0.00019	1.5e-05	0.32	0.31	NA	0.0013	0.41	0.81	9.2e-05	NA	0.96	NA	0.92	0.00075	1	0.37	0.45	1	0.98	0.62	NA
718	NUPL2	7	15p	5.7e-05	9	NA	4.1e-09	0.00074	0.0029	0.028	NA	0.037	0.027	0.43	3.4e-06	0	0.96	NA	NA	0.0089	0.92	0.69	0.09	NA	0.89	0.08	0.85	0.23	1	0.61	0.32	1	0.94	0.4	NA
719	POLR3C	1	21q	5.7e-05	9	NA	1.6e-21	0.24	8.6e-08	0.99	NA	0	9.8e-05	0.78	7.6e-07	0.00054	0.95	0.043	NA	0.0095	0.78	1	0.87	NA	0.71	NA	0.43	0.0048	0.61	0.32	0.39	1	0.95	0.7	NA
720	NUDT21	16	12.2q	5.7e-05	9	NA	0.002	0.02	7.7e-06	0.27	NA	0	0.0014	NA	0.038	0.0099	0.0091	NA	NA	0.85	0.88	1	0.7	NA	0.85	0.072	0.51	0.0018	0.89	0.67	0.18	1	0.99	0.15	1
721	PRCC	1	21.1q	5.7e-05	9	NA	0	0.011	1e-08	0.2	NA	3e-07	0.01	NA	0.0011	0.00055	0.24	NA	NA	0.019	0.95	0.7	0.34	NA	0.54	0.09	0.24	0.023	0.87	0.19	0.63	1	0.98	0.33	1
722	DCP1A	3	21.1p	5.7e-05	9	NA	4.9e-07	2.3e-05	5e-16	0.33	NA	2.6e-05	0.58	0.0048	1.7e-05	6.1e-05	0.73	NA	NA	0	0.85	1	0.13	NA	0.73	0.0021	0.47	0.12	1	0.28	0.16	1	0.95	0.12	NA
723	RAC1	7	22p	5.9e-05	9	NA	4.8e-13	0.11	8.4e-06	0.41	NA	0.012	0.069	0.63	0	0	0.041	NA	NA	0.05	NA	0.95	0.26	NA	0.73	0.0014	0.67	0.0088	1	0.32	NA	1	0.95	0.31	NA
724	ZDHHC5	11	13.1q	5.9e-05	9	8.4e-07	2.1e-09	0.4	0	0.93	0.35	0.0016	9.2e-05	NA	NA	NA	0.44	NA	0.024	0.013	0.9	NA	0.0034	0.084	0.91	NA	0.84	0.0096	0.96	0.67	NA	1	NA	0.41	1
725	B4GALT3	1	21-q	5.9e-05	9	NA	3.9e-10	0.094	1.4e-05	0.034	NA	1.7e-08	0.12	NA	0	4.4e-05	0.35	NA	NA	0.00095	0.62	1	0.00015	NA	0.35	0.39	0.83	0.022	0.91	0.23	NA	1	0.95	0.21	NA
726	COG4	16	NA	5.9e-05	9	NA	3.5e-10	0.79	0	0.00033	NA	6.1e-08	0.42	4.6e-05	0.00078	0.00025	0.089	NA	NA	0.0076	0.77	0.94	0.015	NA	0.93	NA	0.15	0.65	NA	0.26	0.16	1	0.95	0.38	NA
727	C1orf27	1	25q	5.9e-05	9	NA	5.8e-19	0.19	1.2e-09	0.94	NA	0	0.32	0.0045	0.00022	9.4e-05	0.93	NA	NA	0.0027	0.67	1	1.9e-05	NA	NA	NA	1	0.003	1	0.6	0.25	1	0.98	0.4	NA
728	PAPD5	16	12.1q	5.9e-05	9	2.7e-12	1.2e-08	0.21	2.1e-08	0.37	0.0061	2.4e-09	0	NA	NA	NA	0.018	NA	0.0054	0.83	1	NA	0.22	NA	0.91	NA	0.37	0.072	0.96	0.33	0.026	1	NA	0.54	1
729	HMBOX1	8	12p	5.9e-05	9	0	1.3e-05	0.91	0.00013	0.0015	1.8e-06	5.7e-05	0.44	0.0017	NA	NA	0.012	NA	NA	0.017	NA	0.98	0.077	NA	NA	NA	0.72	0.14	0.94	0.17	0.72	1	0.96	0.33	1
730	ARMC1	8	12.3q	5.9e-05	9	NA	7.3e-07	0.35	0	0.25	NA	5.8e-07	0.013	0.043	0	0	0.78	NA	NA	0.57	NA	0.91	0.009	NA	0.4	NA	1	0.00059	0.96	0.64	0.27	1	0.92	0.76	NA
731	EMC8	16	24q	5.9e-05	9	NA	2.3e-14	NA	0	0.13	NA	0	0.00063	7.4e-05	NA	NA	0.0012	0.45	NA	0.012	0.82	0.79	0.011	NA	0.75	NA	0.89	0.0094	1	0.26	0.2	1	0.98	0.31	1
732	NCSTN	1	22-q	5.9e-05	9	NA	0	0.27	1.1e-10	0.24	NA	0.00016	0.027	NA	7.7e-07	0.0018	0.76	NA	NA	0.032	0.6	1	0.011	NA	NA	0.15	0.095	0.048	1	0.41	0.8	1	0.98	0.15	NA
733	CIAPIN1	16	21q	5.9e-05	9	NA	0.0044	0.14	3.4e-17	0.0097	3.1e-05	0	0.082	NA	0.0016	0.017	0.17	NA	NA	0.026	0.94	0.78	0.32	NA	NA	NA	0.7	0.12	1	0.44	0	1	0.88	0.26	NA
734	C12orf4	12	13.3p	5.9e-05	9	NA	0.00083	0.0012	6.1e-08	0.67	NA	0.0017	0.69	0.04	2.7e-06	0	0.49	NA	NA	0.0052	0.95	0.63	0.045	NA	NA	NA	0.57	0.056	0.93	0.3	0.44	1	0.96	0.5	NA
735	INTS3	1	21.3q	5.9e-05	9	0	1.1e-18	0.91	1e-05	0.46	0.042	0.00029	0.00022	NA	NA	NA	0.16	NA	NA	0.41	0.76	1	0.0055	0.045	NA	NA	0.3	0.014	0.96	0.79	0.51	1	0.96	0.26	NA
736	RAB22A	20	13q	5.9e-05	9	NA	0.0056	0.47	5.1e-12	0.79	NA	0	0.0056	NA	6.8e-05	4.7e-06	0.36	NA	NA	2.8e-05	0.55	1	0.043	NA	0.84	NA	0.84	0.0074	1	0.66	NA	1	0.96	0.74	1
737	CEP57	11	21q	5.9e-05	9	NA	0	0.012	4.8e-11	0.82	NA	1.8e-06	0.22	0.049	NA	NA	0.011	NA	NA	5.2e-05	0.93	0.97	0.058	NA	0.92	0.012	0.45	0.0046	1	0.13	0.92	1	0.8	0.65	NA
738	SNRPD3	22	11.23q	5.9e-05	9	NA	4e-05	0.46	4.2e-10	0.78	NA	0	0.0013	NA	0.0047	0.00014	0.13	NA	NA	3e-04	0.91	0.85	0.0024	NA	0.52	NA	0.9	0.0018	1	0.23	0.66	1	0.96	0.17	NA
739	COX7C	5	14q	5.9e-05	9	NA	1.2e-10	NA	0.013	0.42	0	2e-05	0.0048	0.42	0.00035	1.9e-06	0.17	NA	NA	1.7e-06	0.97	1	0.28	NA	NA	NA	0.54	0.044	0.88	0.36	0.25	1	0.96	0.33	NA
740	TCF25	16	24.3q	5.9e-05	9	NA	1.9e-16	0.63	3.3e-07	3.8e-07	0.64	1.8e-05	0.0034	0.0011	NA	NA	0.78	2e-04	NA	0.025	NA	0.85	0.25	NA	NA	NA	0.65	0.089	1	0	0.11	1	0.94	0.19	1
741	KLHL9	9	22p	5.9e-05	9	0	0.0033	0.25	2.3e-12	0.9	0	0.0012	0.018	0.069	0.38	0.075	0.45	0.0036	NA	2.6e-05	0.86	1	0.0072	NA	NA	NA	0.94	0.15	1	0.12	0.45	1	0.98	0.11	1
742	RAB4A	1	42-q	5.9e-05	9	NA	0	0.029	5.4e-10	0.59	0.0017	0	0.091	0.015	0.00038	0.0051	0.16	0.072	NA	0.023	0.67	1	0.38	NA	0.92	0.65	0.93	0.27	1	0.51	NA	1	0.98	0.33	1
743	SH2D4A	8	21p	5.9e-05	9	1.2e-10	0.2	0.79	0.00028	0.013	0	3e-05	0.11	0.086	0.00062	0.00088	0.59	NA	0.0019	0.0016	0.95	0.36	0.14	0.33	0.68	NA	1	0.15	1	NA	0.53	1	0.88	0.55	NA
744	ZBTB43	9	33.3q	5.9e-05	9	NA	0.0016	0.81	1e-05	0.69	8e-06	1e-04	0.6	0.91	0.016	0.064	0	NA	0.014	0.0063	0.97	0.83	0.12	NA	0.89	NA	0.15	0.012	0.95	0.35	0.38	1	0.86	0.32	1
745	NADSYN1	11	13.4q	5.9e-05	9	0.013	2.7e-05	0.44	6.3e-09	1	0.091	0	0.26	0.048	0.5	0.017	0.4	NA	NA	0.022	0.77	0.6	0.022	NA	0.88	NA	0.38	0.00034	0.49	0.6	0.73	1	0.94	0.58	1
746	ZZEF1	17	13.3p	5.9e-05	9	NA	0.0075	0.061	0.49	0.014	8.5e-06	2e-04	1	2.5e-06	0.022	0.031	0.32	0.22	0	0.028	0.53	1	0.29	0.078	0.63	NA	0.58	0.12	1	0.19	NA	1	0.88	0.34	NA
747	URI1	19	12q	5.9e-05	9	4.1e-06	0	NA	8.3e-06	1	3.1e-05	0.0071	0.86	NA	0.0076	0.00073	0.18	0.14	0.00038	0.025	0.28	1	NA	0.23	NA	0.13	1	0.16	1	0.57	0.96	1	0.98	0.2	1
748	CTNNBL1	20	11.23-q	5.9e-05	9	NA	4e-04	0.0018	2.4e-07	0.52	0	3.7e-08	0.00032	0.098	0.00011	0.0085	1	0.1	NA	0.1	0.75	1	0.0031	NA	0.82	0.91	0.85	0.37	1	0.13	NA	1	0.97	0.27	1
749	ZNF394	7	22.1q	5.9e-05	9	NA	0	0.012	0.0015	0.029	NA	5.3e-05	0.048	0.99	0.0022	0.2	0.00046	NA	NA	2.8e-06	0.95	0.92	0.12	NA	0.74	NA	1	0.26	NA	0.23	0.75	1	0.98	0.73	NA
750	MTUS1	8	22p	5.9e-05	9	NA	0.00011	0.27	0.0015	0.0036	0.71	0	0.0011	0.35	0.002	0.0046	0.0075	NA	0.28	8e-05	0.76	0.96	0.16	NA	0.84	NA	0.8	0.13	1	0.2	0.49	1	0.97	0.17	NA
751	ZNF16	8	24q	5.9e-05	9	NA	0.00088	0.11	0	0.11	NA	1.3e-09	0.1	0.0091	6.5e-06	7.5e-05	1	0.09	NA	0.0023	0.94	0.66	0.0021	NA	0.86	0.7	0.54	0.058	0.83	0.54	0.41	1	0.87	0.035	NA
752	N4BP1	16	12.1q	5.9e-05	9	4e-07	0.00017	0.086	1.6e-16	0.018	0.67	0	1.9e-06	0.63	0.24	2.5e-07	0.0046	NA	NA	0.082	0.91	1	0.082	NA	NA	0.21	0.76	0.064	0.96	0.6	0	1	0.95	0.38	NA
753	COPS5	8	13.1q	5.9e-05	9	NA	6.1e-05	0.059	0	0.0073	NA	0	0.22	0.44	0	0	0.065	0.084	NA	0.041	0.91	1	0.0067	NA	0.81	0.28	0.96	0.00047	0.67	0.59	0.27	1	0.96	0.46	NA
754	VPS35	16	12q	5.9e-05	9	NA	0.00025	0.19	3.2e-20	0.5	NA	0	5.9e-06	5.6e-08	5.3e-06	0.00032	0.36	0.67	NA	0.0036	0.74	0.46	0.14	NA	0.68	NA	0.99	0.00091	0.88	0.43	0.18	1	0.96	0.22	1
755	UBE2V2	8	11.21q	5.9e-05	9	NA	0.0093	0.069	0	0.48	0.00029	0	0.54	NA	3.3e-07	3.4e-05	1	NA	0.07	0.0013	0.57	0.59	0.0033	NA	0.81	NA	0.6	0.0017	0.9	0.35	0.36	1	0.99	0.62	1
756	RTFDC1	20	13q	5.9e-05	9	0	4.8e-06	0.42	4.6e-08	0.2	0.092	4.3e-05	0.052	0.043	6.7e-06	1.5e-05	1	NA	0.15	0.00089	0.57	0.81	0.22	NA	NA	NA	0.9	0.00034	0.9	0.49	0.38	1	0.93	0.4	NA
757	CDK7	5	12.1q	5.9e-05	9	NA	1.5e-07	0.2	8.1e-07	0.03	0.95	3.2e-05	0.18	0.22	0.0089	0.036	0.21	NA	NA	0	0.84	0.63	0.0058	NA	0.85	0.2	0.56	0.037	1	0.47	NA	1	0.97	0.94	1
758	SRPK2	7	22-q	5.9e-05	9	NA	1.1e-06	0.031	0.028	0.31	0.039	0.0031	0.008	0.21	0	0.033	1	0.58	NA	0.15	0.28	1	0.28	NA	NA	0.05	1	0.2	0.94	0.38	0.58	1	0.97	0.74	1
759	PDCL	9	12-q	5.9e-05	9	NA	0.00012	0.92	6e-04	0.71	0	0.00026	0.62	0.32	0.0035	0.039	0.046	NA	0.00027	0.0013	0.9	1	0.79	NA	0.83	NA	0.79	0.22	1	0.51	0.74	1	0.99	0.17	1
760	SLC39A9	14	24.1q	5.9e-05	9	0	7.4e-06	0.19	0.0046	0.58	0.0041	0.00051	0.24	0.012	0.013	0.71	0.17	NA	0.00028	0.00026	0.85	1	0.9	NA	0.82	NA	1	0.16	1	0.52	NA	1	0.92	0.49	1
761	RAB11FIP1	8	11.22p	5.9e-05	9	0	7.8e-09	0.39	0	0.64	3.7e-08	0	0.054	0.11	0.12	0.032	0.061	NA	NA	0.0038	0.94	0.091	0.00051	0.064	0.66	0.8	0.53	0.0044	1	0.64	0.7	1	0.94	0.17	NA
762	PSD3	8	21.3p	5.9e-05	9	0	0.27	0.08	0.00039	0.051	1.6e-09	0.00067	0.19	0.91	0.024	7.7e-05	0.45	0.16	0.00052	0.0015	0.71	1	0.22	NA	0.89	NA	0.7	0.013	1	0.29	0.29	1	0.92	0.31	NA
763	ACACA	17	21q	5.9e-05	9	0	0.00024	0.047	9.9e-07	0.76	7.7e-07	0.0012	0.33	0.066	0.00089	0.05	0.19	0.073	0.081	0.25	0.79	0.85	3.8e-06	NA	0.79	NA	1	0.7	1	0.42	0.29	1	0.95	0.59	NA
764	ZMYM1	1	34.3p	5.9e-05	9	1e-07	0.0016	0.75	0.00011	0.23	0.0079	0.005	0.37	0.16	0.13	0.0021	1	NA	0.06	0.0013	0.88	0.38	0.018	0.93	0.82	0.091	0.88	0.71	1	0	NA	1	1	0.16	NA
765	GAN	16	24.1q	5.9e-05	9	1e-07	0.48	0.12	4.6e-05	0.00032	0.17	1.5e-05	0.024	0.22	0.8	0.12	0.029	NA	0.0075	0.0083	0.96	1	0.86	0.25	0.84	NA	0.5	0.24	1	0.91	0	1	0.93	0.45	NA
766	PSMB7	9	34.11-q	5.9e-05	9	2.3e-07	1.3e-08	0.11	2.7e-07	1	0	4.1e-06	0.19	0.6	0.00037	9e-04	0.55	NA	1.2e-05	0.66	0.85	0.87	0.055	0.54	0.42	NA	0.55	0.0044	0.94	0.73	NA	1	0.98	0.13	1
767	MAP2K4	17	12p	5.9e-05	9	NA	7.5e-05	0.0013	5.4e-09	0.92	1.3e-08	0	0.49	4e-04	8.5e-07	0.00075	0.24	0.71	NA	8.7e-05	0.86	0.53	0.43	NA	0.85	0.14	0.68	0.075	0.99	0.52	0.34	1	0.92	0.5	1
768	CD46	1	32q	5.9e-05	9	0	1.1e-07	0.6	4e-06	1	7.9e-08	3.4e-07	0.32	1.2e-07	2.7e-06	0.14	0.81	NA	0.00073	0.01	0.95	0.91	0.58	0.072	0.9	NA	0.42	0.25	0.96	0.56	NA	1	1	0.63	1
769	LIMK2	22	12q	5.9e-05	9	2.7e-12	0.0026	0.97	0	0.17	0.025	0.00038	0.14	0.71	0.17	0.13	0.75	0.049	NA	0.04	0.9	0.92	0.14	0.49	0.85	0.042	0.83	0.01	0.96	0.81	0.75	1	0.8	0.31	NA
770	RANBP10	16	22q	5.9e-05	9	5.3e-06	0.00011	0.36	0	0.35	0.083	0	0.13	1.1e-05	0.13	0.0085	0.21	NA	0.0055	0.0027	0.85	0.89	0.00091	0.36	0.9	NA	0.87	0.16	1	0.62	0.19	1	0.92	0.21	1
771	WDR7	18	21.31q	5.9e-05	9	0.00021	7e-05	0.07	6.4e-05	0.22	0.0027	0	0.071	0.22	8.3e-06	0.00033	0.0055	0.38	0.52	2e-05	0.57	0.71	0.39	0.11	0.87	NA	0.3	0.097	0.76	0.14	0.56	1	0.98	0.19	NA
772	WBP4	13	13.3q	5.9e-05	9	0.00037	2.2e-10	0.15	0	0.33	0.0061	1.8e-05	1.2e-06	0.087	0.26	0.018	0.47	NA	0.27	0.044	0.96	0.21	4e-05	0.12	0.81	0.29	0.075	0.13	0.99	0.44	0.34	1	0.9	0.43	NA
773	NUP88	17	13p	5.9e-05	9	0.028	0.00029	0.00022	0.0011	0.22	0	2.2e-08	0.085	0	5.6e-05	0.077	0.31	NA	0.082	0	0.78	1	0.24	0.23	0.87	0.1	0.85	0.069	0.67	0.39	0.56	1	0.87	0.78	NA
774	MCCC2	5	12-q	5.9e-05	9	0	1.5e-08	0.27	6.1e-11	0.8	0.42	0.014	0.041	0.67	0.048	0.00012	0.66	NA	0.61	0.00031	0.99	0.46	0.017	0.056	0.87	0.52	0.73	0.11	1	0.8	0.92	1	1	0.37	NA
775	CDH1	16	22.1q	5.9e-05	9	6.7e-09	0.82	0.36	0.0049	0.00024	0.4	0	0.98	0.00064	0.022	0.024	0.026	0.29	0.33	0.44	0.49	0.82	0.3	0.056	0.78	1	1	0.0013	0.96	NA	NA	1	0.95	0.24	1
776	CAST	5	15q	5.9e-05	9	3.5e-10	1.6e-14	0.87	0.00014	0.12	0	0.00014	0.051	0.99	0.51	0.15	0.24	NA	0	0.00013	0.63	1	0.69	0.027	0.94	0.17	0.67	0.0057	1	0.81	0.65	1	0.98	0.15	1
777	PICALM	11	14q	5.9e-05	9	0.00033	0	0.073	4.4e-05	1	0.00011	3.2e-07	0.027	0.089	0.0023	0.32	1	0.86	0.0018	0.0051	0.86	1	0.37	0.29	0.92	NA	0.61	0.076	0.95	0.32	0.92	1	0.96	0.31	1
778	MSH3	5	11-q	5.9e-05	9	0.2	0.028	0.43	4e-07	0.078	1.6e-05	0.00062	0.13	0.23	0.00068	0.01	0.12	0.66	3.9e-05	0	0.56	1	0.13	0.7	0.63	NA	1	0.0034	0.89	0.39	0.69	1	0.95	0.68	1
779	RRN3	16	13.11p	5.9e-05	9	0	0.023	0.5	2.1e-10	0.78	0.0071	0.00025	0.039	0.051	0.0012	0.0014	1	NA	0.0095	0.095	0.82	1	0.17	0.24	0.55	0.097	1	0.15	0.87	0.24	0.41	1	0.86	0.58	1
780	NCOA2	8	13.3q	5.9e-05	9	0	0.012	0.3	5e-08	0.036	0.072	0	0.83	0.38	6.4e-05	0.002	0.69	0.27	0.073	0.17	0.99	1	0.00064	0.21	0.87	0.43	0.81	0.026	1	0.16	0.21	1	0.98	0.51	NA
781	REPS1	6	24.1q	5.9e-05	9	1	1.5e-06	6.9e-06	8e-06	0.84	0.92	0	0.35	0.24	0.29	0.031	0.47	8.5e-05	0.71	0.00087	0.91	0.99	0.00074	0.63	NA	0.098	0.65	0.0075	1	0.36	0.62	1	0.9	0.35	1
782	ALG5	13	13.1q	5.9e-05	9	NA	5.1e-09	0.43	0.093	0.012	NA	0	0.025	0.69	0.00013	0.0025	0.85	NA	NA	0.00034	0.89	0.78	0.059	NA	0.94	0.79	0.015	0.023	0.96	0.52	NA	1	0.8	0.26	NA
783	ANKRD49	11	21q	5.9e-05	9	NA	1.5e-13	0.14	1.5e-18	0.098	NA	0	0.055	0.029	NA	NA	0.0042	NA	NA	0.029	0.82	0.57	0.025	NA	0.72	0.0055	0.31	0.016	1	0.33	0.79	1	0.98	0.31	1
784	SAMM50	22	13.31q	5.9e-05	9	0	5.8e-05	0.68	5.6e-08	0.6	4e-04	1e-04	0.24	0.0048	NA	NA	0.006	NA	NA	7.7e-05	0.97	1	0.0036	NA	0.74	NA	0.21	0.21	1	0.27	0.45	1	0.9	0.38	NA
785	PPP2CB	8	12p	5.9e-05	9	NA	4.8e-19	0.28	1.8e-06	0.24	0.43	0	0.0054	0.024	0.76	0.3	0.00029	NA	NA	2.3e-05	NA	0.49	0.45	NA	0.91	NA	0.035	0.00034	1	0.97	NA	1	0.92	0.5	1
786	PFDN2	1	23.3q	5.9e-05	9	NA	4.4e-22	0.42	0.00055	0.53	NA	0	0.0016	NA	3.5e-06	0.00045	0.15	NA	NA	0.00039	0.9	0.81	0.007	NA	0.93	0.26	0.29	0.013	1	0.21	0.47	1	0.99	0.33	NA
787	CES2	16	22.1q	5.9e-05	9	NA	2.8e-10	0.6	1.9e-09	0.86	NA	0	0.0047	0.0059	0.052	0.085	0.027	NA	NA	1.9e-05	0.89	0.22	0.038	NA	0.8	0.99	0.35	0.00092	1	0.73	NA	1	0.94	0.56	NA
788	VPS72	1	21q	5.9e-05	9	NA	1e-30	0.2	5.6e-06	0.87	NA	0	1.2e-05	NA	0	0.035	0.0017	NA	NA	2.1e-06	0.93	0.79	0.0042	NA	0.59	0.74	0.21	0.068	0.68	0.41	0.88	1	0.98	0.27	NA
789	EBAG9	8	23q	5.9e-05	9	NA	0.034	0.12	0	0.26	NA	0	0.0089	0.11	9.8e-09	7.9e-05	0.19	0.22	NA	0.01	0.92	1	0.00052	NA	0.66	0.11	0.8	0.00034	NA	0.15	NA	1	0.97	0.38	NA
790	POLDIP2	17	11.2q	5.9e-05	9	NA	1.3e-05	0.33	2.5e-11	0.57	NA	1.4e-07	0.99	0.00056	0.0012	0.026	0.18	NA	NA	0.0024	0.64	0.66	0	NA	0.96	NA	0.5	0.0061	0.98	0.19	NA	1	0.86	0.38	1
791	SDHC	1	21q	5.9e-05	9	NA	0	5.4e-05	8.8e-06	0.08	4.4e-08	1.3e-05	0.0089	0	2.9e-06	0.00065	0.72	NA	NA	0.09	0.93	0.33	0.058	NA	NA	0.15	0.63	0.5	1	0.3	NA	1	0.98	0.45	NA
792	PROSC	8	11.2p	5.9e-05	9	NA	1.1e-07	0.12	0	0.33	NA	0	0.00012	0.17	0	0.00013	0.036	NA	NA	0.0024	1	0.8	0.078	NA	0.75	NA	0.07	0.00057	0.99	0.83	0.27	1	0.98	0.62	NA
793	TOPORS	9	21p	5.9e-05	9	NA	7e-08	0.66	3.1e-13	0.68	NA	4.7e-05	0.059	0.0099	7.7e-07	0.0095	0.84	NA	NA	0	0.62	0.81	0.0079	NA	0.79	NA	1	0.015	1	0.29	NA	1	0.92	0.093	1
794	TUBD1	17	23.1q	5.9e-05	9	NA	0.0087	0.63	1.1e-09	0.65	NA	3.8e-07	0.16	0.0033	0.012	0.00016	0.75	NA	NA	0.017	0.92	1	0	NA	0.91	NA	0.93	0.0014	0.81	0.65	NA	1	0.97	0.32	1
795	POLB	8	12-p	5.9e-05	9	NA	1.6e-08	0.78	0	0.22	NA	0.00019	0.088	0.0035	0	4.1e-05	1	NA	NA	0.0061	0.55	0.78	5.1e-05	NA	0.4	0.24	0.99	0.0023	1	0.36	NA	1	0.86	0.86	NA
796	SCOC	4	28.3q	5.9e-05	9	0	0.00043	0.13	0.001	0.74	0.00021	0.0064	0.015	0.39	NA	NA	0.0014	NA	7.9e-05	0.28	0.94	NA	0.41	0.017	0.99	NA	0.33	0.091	1	0.5	0.34	1	NA	0.26	NA
797	RNF139	8	24q	5.9e-05	9	NA	1.3e-12	0.39	0	0.21	NA	0	0.022	0.9	1.9e-07	2.6e-05	1	NA	NA	7.4e-06	0.39	0.85	0.0018	NA	0.28	NA	1	0.00093	0.98	0.37	0.51	1	0.95	0.31	NA
798	XRCC5	2	35q	5.9e-05	9	0.0011	0.0072	0.39	0.0039	1	0	0.09	1	0.13	0.019	0.0037	0.45	0.41	0.014	1.8e-06	0.9	0.85	0.04	0.53	0.68	NA	0.3	0.55	0.94	0.87	NA	1	0.87	0.48	1
799	TRIP12	2	36.3q	5.9e-05	9	6.1e-09	0.029	0.04	4.4e-05	0.54	0	0.041	0.14	0.82	0.00062	0.018	0.13	0.49	0.057	0.094	1	0.85	0.037	0.78	0.91	NA	0.28	0.3	1	0.9	0.24	1	0.96	0.5	1
800	ADK	10	22.2q	5.9e-05	9	0.019	0.071	0.0026	0.002	0.48	0.00062	0.0026	0.023	0.69	0.26	0.29	0.9	0	0.034	0.00053	0.88	0.81	0.064	NA	0.84	0.065	0.85	0.27	0.68	0.84	0.35	1	0.96	0.96	1
801	SON	21	22.1-q	6.1e-05	9	NA	0	0.011	0.00012	0.33	NA	1.5e-06	0.21	0.51	0.0076	0.016	0.098	NA	NA	0.012	0.84	1	0.0037	NA	0.82	NA	0.89	0.0084	1	0.37	NA	1	0.95	0.12	1
802	MTIF3	13	12.2q	0.0087	9	NA	2.7e-20	0.11	1.1e-06	0.47	5e-06	7.6e-10	4.6e-05	NA	NA	NA	0.044	NA	NA	0.00032	NA	NA	0.043	NA	NA	NA	0.31	0.042	0.87	0.087	0.52	1	NA	0.63	1
803	COQ9	16	13q	0.0087	9	NA	6.2e-09	8.8e-05	2.5e-26	0.0012	NA	7.5e-08	0.012	NA	NA	NA	0.037	NA	NA	0.052	0.87	1	0.023	NA	NA	NA	1	0.041	1	0.62	NA	1	1	0.18	NA
804	TAB2	6	25.1q	0.0087	9	8.9e-07	NA	0.019	NA	0.96	0.005	NA	NA	0.0098	4.2e-05	0.01	NA	0.011	0.0022	0.2	0.65	NA	NA	0.52	0.93	0.2	NA	0.0074	0.87	NA	NA	1	NA	0.42	NA
805	C6orf70	6	27q	0.0087	9	7.1e-05	1.1e-12	0.0049	2e-05	0.22	0.00011	2.3e-07	0.54	7.3e-06	NA	NA	0.35	NA	0.49	2.2e-06	0.83	NA	3.8e-05	NA	NA	NA	0.47	0.054	NA	0.28	NA	1	NA	0.6	NA
806	EI24	11	24.2q	0.0087	9	NA	9.3e-07	0.05	7.4e-13	0.82	NA	2.1e-07	0.097	0.00068	0.68	0.00067	NA	NA	NA	4.6e-06	0.38	1	0.011	NA	NA	NA	NA	0.027	NA	0.27	0.48	1	0.87	0.29	NA
807	CHMP7	8	21.2p	0.0087	9	NA	5.8e-14	0.05	7.1e-14	0.00027	NA	3.6e-07	0.017	NA	NA	NA	0.018	NA	NA	2.8e-05	0.85	0.99	0.0042	NA	0.95	NA	0.65	0.015	1	0.41	NA	1	0.92	0.28	NA
808	FAM76B	11	21q	0.0087	9	NA	5.4e-12	0.8	8.4e-06	1	0.098	5.3e-08	0.0074	0.00034	NA	NA	0.61	NA	NA	0.0063	0.98	NA	0.024	NA	0.91	0.0023	0.71	0.015	NA	0.29	NA	1	NA	0.32	NA
809	IRAK1BP1	6	14-q	0.0087	9	2.5e-08	0.0014	0.47	0.00025	0.13	0.008	0.00011	0.056	0.0018	NA	NA	0.29	NA	NA	0.0013	0.92	NA	0.03	NA	0.91	NA	1	0.008	NA	0.49	NA	1	NA	0.82	NA
810	RPSA	3	21.3p	0.0087	9	NA	0.0018	0.51	0.023	0.023	NA	3.5e-05	0.002	0.0061	0.0058	0.012	NA	0.79	NA	1.9e-05	0.96	1	0.071	NA	NA	NA	NA	NA	0.92	0.38	0.69	1	0.87	NA	NA
811	PCBD2	5	31.1q	0.0087	9	NA	9.3e-06	0.022	1.1e-09	1	1.7e-06	8.6e-05	0.098	0.028	NA	NA	0.14	NA	NA	7.7e-05	0.89	NA	0.011	NA	0.87	0.47	0.82	0.021	NA	0.97	0.21	1	NA	0.6	NA
812	NT5DC1	6	22.31q	0.0087	9	NA	9.2e-10	0.00034	1.9e-06	0.016	9e-07	1.2e-05	0.0028	0.075	NA	NA	1	NA	NA	2.2e-06	0.76	NA	0.0029	NA	0.93	NA	0.25	0.089	1	0.61	0.25	1	NA	0.43	NA
813	NUFIP2	17	11.1q	0.0087	9	6.8e-12	0.00012	0.038	3.3e-13	0.59	0.37	5.5e-07	0.69	0.0024	NA	NA	0.37	NA	NA	0.0083	NA	NA	1.5e-05	0.5	NA	NA	1	0.0046	0.91	0.16	0.62	1	NA	0.77	NA
814	PINX1	8	23p	0.0087	9	3.6e-10	6.1e-06	0.12	0.0025	0.041	2.4e-06	9.5e-08	0.022	0.039	NA	NA	0.26	NA	NA	0.0099	0.76	NA	0.44	NA	NA	NA	1	0.38	1	0.43	0.87	1	NA	0.074	NA
815	ATP5L	11	23.3q	0.0087	9	NA	0.00015	NA	1.3e-06	0.018	NA	2.5e-09	0.028	0.11	0.0041	0.0012	0.4	NA	NA	1.7e-06	NA	1	0.25	NA	0.92	0.0047	0.41	0.12	NA	0.54	NA	1	1	0.3	NA
816	HYLS1	11	24q	0.0087	9	NA	9.5e-06	0.79	5.7e-09	0.053	NA	8.5e-06	0.013	0.015	NA	NA	0.099	NA	NA	0.00013	0.84	NA	0.0025	NA	0.87	0.047	0.66	0.027	1	0.54	0.93	1	NA	0.26	NA
817	RPL23A	17	11.2q	0.0087	9	NA	0.041	0.49	0.019	0.45	NA	0.00072	0.0048	0.069	0.92	0.24	0.00051	NA	NA	9.7e-06	NA	0.038	0.021	NA	NA	0.31	0.82	0.0034	NA	NA	0.62	1	0.95	0.41	NA
818	INTS2	17	23.2q	0.0087	9	3.3e-06	2.9e-05	0.46	3.7e-16	0.7	0.0015	6.4e-09	0.13	2.3e-05	NA	NA	0.64	NA	NA	0.0083	0.81	NA	0.0023	NA	0.62	NA	0.99	0.027	0.94	0.71	0.87	1	NA	0.27	NA
819	TNFRSF10A	8	21p	0.0087	9	3e-04	1.6e-05	0.0083	2e-05	0.42	5.4e-05	1.8e-07	7.1e-05	0.027	NA	NA	0.96	0.38	0.064	1.4e-06	0.89	NA	0.058	0.79	0.84	NA	1	0.22	NA	NA	NA	1	NA	0.4	NA
820	ERCC5	13	22-q	0.0087	9	NA	2.8e-22	NA	2e-04	0.085	NA	3.9e-05	0.00012	0.36	0.0018	9.4e-06	0.0012	NA	NA	0.033	NA	0.76	0.062	NA	0.72	NA	0.54	0.00075	0.94	0.91	NA	1	0.98	0.69	1
821	PAIP1	5	12p	0.0087	9	NA	8.3e-11	0.6	4.9e-08	0.23	NA	0.0044	0.025	NA	0.00052	6.4e-05	1	NA	NA	0.00023	NA	0.098	0.02	NA	NA	0.28	1	0.04	0.65	0.43	0.33	1	0.97	0.18	NA
822	TFB1M	6	25.1-q	0.0087	9	NA	1.1e-10	0.0014	4e-06	0.65	NA	0.0066	0.0012	0.0068	0.0016	0.014	0.86	NA	NA	0.043	0.81	0.65	0.23	NA	NA	NA	0.74	0.32	0.76	0.49	NA	1	0.84	0.34	NA
823	HOOK3	8	11.21p	0.0087	9	0.0013	3e-08	0.069	4.9e-05	0.16	0.0042	0.0045	0.0046	NA	NA	NA	0.65	NA	0.1	0.015	0.8	NA	0.0016	NA	0.96	NA	0.53	0.00034	1	0.84	0.36	1	NA	0.41	NA
824	SLC4A1AP	2	23.3p	0.0087	9	NA	0.47	5.4e-05	2.7e-10	0.83	0.007	0.0095	0.27	0.38	5.3e-05	0.0021	0.039	NA	NA	5.2e-05	NA	0.6	0.02	NA	NA	NA	0.82	0.21	1	0.72	NA	1	0.94	0.34	NA
825	C16orf58	16	11.2p	0.0087	9	0.00032	5.2e-05	0.87	1.3e-08	0.36	0.0062	7.1e-05	0.52	0.0018	NA	NA	1	NA	NA	0.015	NA	0.33	0.029	NA	NA	NA	1	0.0057	0.96	0.7	0.72	1	0.97	0.8	NA
826	TMEM9B	11	15.3p	0.0087	9	NA	0.00068	0.51	1.6e-07	0.19	NA	0.0039	0.032	0.0078	0.02	0.041	NA	NA	NA	4.7e-07	0.86	1	0.18	NA	0.88	NA	NA	0.032	1	0.33	NA	1	0.87	0.51	1
827	TMEM245	9	31q	0.0087	9	0.012	4.2e-07	NA	0.0068	0.96	0.0059	0.0015	0.045	0.41	NA	NA	0.42	NA	4.7e-05	0.014	0.67	NA	0.034	NA	NA	NA	1	0.09	1	0.68	0.7	1	NA	0.074	1
828	DCUN1D2	13	34q	0.0087	9	NA	2.4e-07	0.011	2e-05	0.16	NA	0.0014	0.97	0.53	0.0097	0.0083	0.73	NA	NA	0.034	0.66	1	0.023	NA	NA	NA	0.82	0.012	1	0.39	NA	1	0.94	0.44	NA
829	UBE2R2	9	11.2p	0.0087	9	5.4e-06	8.1e-11	0.027	1.4e-09	0.35	0.014	0.068	0.0013	0.11	NA	NA	0.68	NA	8.6e-06	0.00096	0.99	NA	0.015	NA	0.59	NA	0.69	0.12	0.97	0.34	0.41	1	NA	0.13	NA
830	CSTF1	20	13.31q	0.0087	9	NA	0.0047	0.094	5.1e-09	0.57	NA	3.8e-05	7.1e-05	0.79	0.00036	0.015	1	NA	NA	6.3e-05	0.36	0.88	0.043	NA	0.82	NA	1	0.00034	0.99	0.29	NA	1	0.92	0.13	NA
831	ZNF271	18	12.2q	0.0087	9	NA	0.0049	0.001	3.2e-07	0.51	NA	8.4e-05	0.033	0.19	6e-05	0.0053	0.4	NA	NA	1.8e-06	0.74	0.79	0.47	NA	NA	NA	0.84	0.039	1	0.35	0.23	1	0.98	0.11	NA
832	DHRS7B	17	12p	0.0087	9	4.9e-09	0.012	0.22	1.4e-07	0.68	8.5e-05	1.4e-06	0.6	1.5e-05	NA	NA	0.43	NA	NA	0.013	NA	0.69	0.0013	NA	0.82	NA	0.98	0.017	1	0.57	1	1	0.92	0.29	NA
833	SLC35A1	6	15q	0.0087	9	NA	7.4e-07	5.4e-05	9.7e-06	0.0084	NA	1.1e-05	0.002	0.0013	0.26	0.14	0.0036	NA	NA	0.46	0.85	1	0.022	NA	0.63	NA	0.16	0.057	1	0.79	NA	1	0.95	0.43	NA
834	SLC30A7	1	21.1p	0.0087	9	1.2e-10	9.3e-09	0.53	4e-04	0.56	0.0086	8.9e-05	0.0051	0.34	NA	NA	0.0032	NA	0.032	0.00056	0.3	NA	0.77	0.34	0.95	NA	0.58	0.26	0.96	0.11	NA	1	NA	0.18	NA
835	BRD1	22	13.33q	0.0087	9	NA	2.7e-05	NA	6.1e-08	1	NA	0.01	0.01	0.053	1.1e-06	0.0016	0.047	0.03	NA	0.0058	NA	0.9	0.089	NA	0.77	NA	0.43	0.24	0.99	0.35	0.18	1	0.93	0.41	NA
836	SHQ1	3	13p	0.0087	9	NA	2.2e-05	0.02	1e-09	0.45	2.8e-06	2.7e-06	0.0017	0.025	NA	NA	0.45	NA	NA	0.0024	0.76	1	0.58	NA	0.9	NA	1	0.026	0.84	0.89	0.27	1	0.95	0.81	NA
837	NDUFA9	12	13.3p	0.0087	9	NA	0.0016	0.24	2e-09	0.45	NA	8e-04	0.0031	0.047	0.00017	0.00069	1	NA	NA	0.00022	0.96	1	0.43	NA	0.78	NA	0.93	0.046	0.73	0.61	NA	1	0.97	0.26	NA
838	LSM5	7	14.3p	0.0087	9	NA	3.9e-12	0.59	0.00019	0.95	NA	0.0014	0.37	0.014	0.0038	0.029	0.0034	NA	NA	0.11	0.82	1	0.024	NA	NA	0.6	0.027	0.82	0.93	0.6	NA	1	0.98	0.45	NA
839	LDOC1L	22	13.3q	0.0087	9	6.3e-06	0.56	0.99	4.8e-08	0.03	0.003	0.011	0.78	0.0019	NA	NA	0.009	0.015	NA	0.069	0.51	NA	0.29	0.73	0.57	NA	0.31	0.045	1	0.81	NA	1	NA	0.84	NA
840	MORF4L1	15	25.1q	0.0087	9	NA	1.6e-07	0.0047	0.0014	0.83	0.0017	0.04	0.0063	0.69	5.6e-05	0.00052	0.68	NA	NA	0.24	NA	0.86	0.27	NA	NA	0.59	0.033	0.61	NA	0.93	0.5	1	0.95	0.74	NA
841	KIAA1244	6	23.3q	0.0087	9	0.00011	6.2e-05	0.53	5.3e-05	0.49	0.0016	7.2e-05	0.00038	0.036	NA	NA	0.62	0.67	0.043	0.24	0.89	NA	0.033	0.65	0.74	NA	0.7	0.82	NA	NA	0.49	1	NA	0.92	NA
842	TSEN34	19	13.4q	0.0087	9	NA	2.3e-08	NA	0.003	1	NA	0.012	0.0071	0.19	0.00026	0.049	0.98	NA	NA	0.00053	0.56	0.68	0.076	NA	NA	0.042	0.91	0.05	0.93	0.81	0.55	1	0.99	0.49	NA
843	USP21	1	22q	0.0087	9	NA	3.4e-11	0.0033	7.5e-10	0.15	NA	6.3e-08	0.00028	NA	6.7e-06	0.00046	1	NA	NA	0.039	0.8	0.63	0.043	NA	0.88	NA	1	0.06	1	0.33	0.39	1	0.84	0.79	1
844	PPP6C	9	33.3q	0.0087	9	NA	1.5e-10	0.011	7e-06	0.68	NA	1.5e-05	9e-05	0.51	3.1e-05	4.1e-05	0.0056	NA	NA	0.0057	0.55	1	0.32	NA	0.81	NA	0.59	0.053	0.77	0.71	NA	1	0.92	0.23	1
845	RSRC1	3	25.32q	0.0087	9	8.1e-12	1.4e-06	0.19	8.6e-07	0.92	0.00022	0.092	0.46	0.0078	NA	NA	0.03	0.24	NA	9.7e-05	0.92	1	0.033	NA	1	NA	0.76	0.00037	NA	0.57	0.42	1	1	0.25	NA
846	ANP32B	9	22.32q	0.0087	9	NA	6.4e-11	0.1	0.00042	0.71	NA	0.00016	0.0014	0.16	0.00013	0.016	0.003	NA	NA	0.0016	0.49	0.79	0.44	NA	NA	0.67	0.23	0.039	1	0.78	NA	1	0.83	0.38	1
847	NUPL1	13	12.12q	0.0087	9	NA	4.4e-07	0.039	2.2e-09	0.41	NA	1e-04	0.00023	NA	0.23	6.3e-05	1	NA	NA	0.68	0.93	0.33	0.014	NA	0.6	0.046	0.015	0.056	1	0.16	0.71	1	0.99	0.51	NA
848	DHX29	5	11.2q	0.0087	9	NA	2e-17	0.83	1.1e-09	0.28	NA	0.00019	0.0018	0.3	0.0024	5.6e-06	0.097	NA	NA	0.00041	0.79	0.38	0.029	NA	0.95	NA	0.44	0.015	1	0.71	0.3	1	0.97	0.45	NA
849	UBE2J1	6	15q	0.0087	9	NA	0.00023	0.0014	5.2e-12	8e-06	NA	0.0016	1	0.0013	0.27	0.013	0.19	NA	NA	0.0015	0.9	0.08	0.027	NA	0.9	0.16	0.61	0.41	1	0.99	NA	1	0.92	0.75	NA
850	ELAC2	17	11.2p	0.0087	9	NA	8.4e-05	0.51	5.2e-07	0.41	NA	2.9e-05	0.7	0.00022	1.5e-05	0.013	0.11	NA	NA	3.3e-06	0.66	1	0.00012	NA	0.61	NA	0.71	0.032	0.92	0.32	0.36	1	0.93	0.5	NA
851	TBCA	5	14.1q	0.0087	9	NA	2.5e-13	0.34	0.00013	0.0054	3.5e-05	0.0043	0.0062	0.19	0.00046	0.01	0.24	NA	NA	0.0063	NA	0.67	0.27	NA	NA	NA	0.69	0.091	1	0.39	0.88	1	0.98	0.64	1
852	PARL	3	27.3q	0.0087	9	NA	1.5e-13	3.8e-08	4.2e-06	0.93	NA	0.21	0.048	0.019	0.0012	0.00087	1	NA	NA	0.015	0.76	1	0.34	NA	0.59	0.027	1	0.054	0.9	0.27	NA	1	0.97	0.79	NA
853	XPO5	6	21.1p	0.0087	9	6.1e-09	4.4e-10	0.0046	7.7e-07	0.11	0.013	0.0096	0.15	0.024	NA	NA	0.18	NA	0.002	0.016	0.63	NA	0.051	0.41	0.82	NA	0.5	0.58	1	0.26	0.74	1	NA	0.27	NA
854	SLC39A14	8	21.2p	0.0087	9	5.1e-11	0.00015	0.64	0.72	0.0064	0.00026	6.2e-07	0.0092	0.00097	NA	NA	0.51	NA	0.031	0.00012	0.74	0.29	0.43	NA	0.65	NA	0.55	0.87	NA	0.53	NA	1	0.99	0.23	1
855	PSMC5	17	23.3q	0.0087	9	NA	7.4e-06	NA	2e-29	0.23	NA	0.00011	0.59	0.0018	0.00018	0.054	0.013	NA	NA	0.94	0.75	1	0.00051	NA	0.97	0.0076	0.54	0.0023	0.68	0.56	NA	1	0.94	0.84	1
856	EPRS	1	41q	0.0087	9	NA	5.7e-24	NA	0.0029	0.21	NA	3.5e-08	0.032	2.9e-06	0.037	0.0017	1	NA	NA	0.0053	NA	0.96	0.17	NA	0.78	0.88	0.87	0.035	0.96	0.98	0.25	1	1	0.45	1
857	VPS4B	18	21.33q	0.0087	9	NA	1.4e-07	0.00077	1.9e-09	0.0041	NA	1.8e-05	0.1	0.0039	5.9e-06	0.036	0.035	NA	NA	0.55	0.84	0.1	0.56	NA	0.92	NA	0.49	0.14	1	0.86	0.55	1	0.86	0.24	NA
858	FBXL3	13	22q	0.0087	9	NA	2.5e-17	0.72	3.2e-05	0.0033	0.0057	0.00012	0.028	0.078	NA	NA	0.064	NA	0.05	0.00013	0.91	NA	0.088	NA	0.83	0.7	0.21	0.041	1	0.39	0.2	1	NA	0.56	1
859	GABARAPL2	16	22.1q	0.0087	9	NA	4.2e-12	0.43	0.00086	5.1e-06	NA	2.5e-05	0.018	7.8e-06	1.1e-05	0.00038	0.011	NA	NA	0.09	0.91	0.94	0.54	NA	0.69	NA	0.072	0.067	0.97	0.087	0.19	1	0.98	0.38	NA
860	FOCAD	9	21p	0.0087	9	NA	1.8e-05	NA	1.8e-10	0.49	1.6e-06	2.9e-06	0.017	0.057	0.0068	0.00011	0.21	NA	NA	3e-05	0.84	0.77	0.031	NA	0.99	NA	1	0.15	NA	0.64	0.23	1	0.96	0.2	1
861	SMYD4	17	13.3p	0.0087	9	0.0018	1.4e-05	0.41	8.9e-09	0.83	5.7e-07	5.5e-05	0.14	3.1e-05	NA	NA	0.61	NA	7e-04	0.00058	0.97	NA	0.035	0.49	0.95	NA	0.84	0.33	0.95	0.21	0.16	1	NA	0.45	NA
862	SLC18B1	6	22.3-q	0.0087	9	3.3e-10	7e-09	NA	0.0056	0.7	0.0014	0.045	0.0021	0.00089	NA	NA	0.11	0.019	0.91	0.0012	0.82	NA	0.12	0.55	NA	NA	0.64	0.68	0.96	0.97	0.75	1	NA	0.55	1
863	C21orf33	21	22.3q	0.0087	9	NA	1.7e-08	0.59	1.9e-05	1	NA	2.6e-05	0.024	0.1	1.2e-05	0.00025	0.95	NA	NA	0.0036	0.93	1	0.00033	NA	NA	0.51	0.94	0.025	1	0.76	0.28	1	0.93	0.58	NA
864	CRYZL1	21	22.1q	0.0087	9	NA	2.4e-12	0.012	0.0023	0.23	NA	0.033	0.0031	0.94	0.0013	0.00028	0.8	NA	NA	1e-05	1	0.67	0.12	NA	0.88	0.027	0.77	0.12	1	0.78	NA	1	0.99	0.2	NA
865	SNRPC	6	21p	0.0087	9	NA	2.2e-06	0.0015	9.8e-07	1	NA	0.0047	0.08	0.00073	0.00013	0.0057	0.29	NA	NA	0.00024	0.86	1	0.22	NA	NA	NA	0.52	0.012	0.61	0.54	0.47	1	0.87	0.57	1
866	WDR48	3	21.33p	0.0087	9	1.8e-07	0.00011	0.21	9.2e-12	NA	0.1	0.00078	0.024	0.22	0.038	0.031	NA	NA	NA	0.00096	0.77	0.58	0.12	NA	0.96	NA	NA	0.028	1	0.53	0.35	1	0.92	0.59	1
867	PPP4R2	3	29q	0.0087	9	NA	3.5e-05	0.00052	1.1e-12	0.66	0.028	0.0037	0.24	0.89	0.55	0.034	0.026	NA	NA	0.00014	0.66	0.054	0.14	NA	0.75	NA	0.38	0.041	0.97	0.86	NA	1	0.95	0.26	NA
868	DVL3	3	27q	0.0087	9	NA	0.0098	0.29	8.3e-08	0.78	NA	0.0034	0.0095	0.033	5e-06	7.1e-08	0.93	NA	NA	0.0088	0.99	1	0.00088	NA	0.88	NA	0.28	0.29	0.88	0.82	NA	1	0.95	0.65	1
869	MTRF1	13	14.1-q	0.0087	9	NA	0.027	0.0029	1e-04	0.27	NA	2e-07	0.00076	0.45	0.25	0.00015	0.0047	NA	NA	0.031	0.79	0.91	0.02	NA	0.95	NA	0.19	0.13	0.97	0.19	0.19	1	0.98	0.26	NA
870	TM9SF1	14	11.2q	0.0087	9	NA	1.4e-06	0.73	1.8e-06	1	NA	0.00081	0.0095	0.66	0.00026	0.0014	1	NA	NA	0.00035	0.78	0.16	0.081	NA	0.98	NA	0.74	0.034	0.68	0.62	0.62	1	0.96	0.035	NA
871	PRPF3	1	21.1q	0.0087	9	NA	2.4e-09	0.31	1.7e-06	0.82	0.00012	0.00019	0.02	NA	0.022	0.015	0.96	NA	NA	0.00083	0.65	1	0.048	NA	0.76	NA	0.99	0.1	1	0.79	0.25	1	0.95	0.31	NA
872	ABHD12	20	11.21p	0.0087	9	0.00036	0.0077	0.89	1.3e-08	0.22	0.026	0.021	0.06	0.067	NA	NA	0.097	NA	0.0018	0.022	0.86	NA	0.013	0.1	NA	NA	0.78	0.032	1	0.61	0.29	1	NA	0.19	1
873	MRPS18B	6	21p	0.0087	9	NA	3.6e-10	0.00036	0.001	0.97	NA	0.0086	0.39	0.033	0.016	0.006	0.87	NA	NA	5e-06	0.86	0.7	0.36	NA	0.57	NA	1	0.032	1	0.84	0.44	1	0.95	0.68	NA
874	CUTC	10	24.31q	0.0087	9	NA	0.0098	0.016	3e-06	0.52	NA	0.28	0.19	0.011	8e-05	0.00039	0.012	NA	NA	0.014	0.9	1	0.067	NA	0.78	NA	0.045	0.079	1	0.65	0.54	1	0.96	0.64	NA
875	CHCHD7	8	11.23q	0.0087	9	NA	0.25	0.18	6.7e-05	0.044	NA	1.3e-05	0.012	0.5	6.7e-06	0.01	1	NA	NA	0.044	0.86	1	0.012	NA	0.69	NA	0.75	0.043	0.9	0.64	0.25	1	0.96	0.15	NA
876	CIB1	15	25.3-q	0.0087	9	NA	2.9e-05	NA	1.1e-06	0.59	NA	0.018	0.13	0.2	0.0034	0.00015	0.012	NA	NA	0.0099	0.89	0.99	0.013	NA	0.95	0.49	1	0.019	0.66	0.64	0.7	1	0.96	0.45	NA
877	KATNBL1	15	13.2q	0.0087	9	NA	1.6e-07	NA	0.00012	0.9	0.0073	0.0028	0.13	NA	0.0073	0.0094	0.02	NA	0.84	0.0049	0.98	0.18	0.28	0.28	NA	NA	0.94	0.013	0.97	0.87	0.66	1	0.97	0.33	NA
878	WDR6	3	21.31p	0.0087	9	NA	0.05	0.74	0.00023	0.79	NA	0.023	0.021	0.016	0.019	0.13	0.073	NA	NA	7.8e-06	0.46	1	0.5	NA	NA	0.0077	0.28	0.044	0.95	0.21	0.33	1	0.98	0.38	NA
879	NDUFS3	11	11.11p	0.0087	9	NA	0.00057	0.12	3.2e-07	0.69	NA	0.0023	0.061	0.044	0.36	0.013	0.043	NA	NA	0.025	0.82	0.2	0.026	NA	0.84	NA	0.13	0.044	1	0.28	NA	1	0.98	0.99	1
880	STXBP5	6	24.3q	0.0087	9	0.29	0.00059	0.00039	0.00049	0.81	0.0028	0.0027	0.0033	0.0032	NA	NA	0.94	0.45	0.0036	0.035	0.95	NA	0.29	0.66	NA	NA	1	0.72	0.91	0.73	0.84	1	NA	0.43	NA
881	RPL35	9	34.1q	0.0087	9	NA	0.016	0.59	0.0018	0.84	NA	0.03	0.00019	NA	0.0011	0.0016	0.82	NA	NA	0.017	0.85	0.13	0.28	NA	0.99	0.018	1	0.012	0.94	0.98	0.51	1	0.86	0.42	NA
882	TIMM9	14	22.3-q	0.0087	9	NA	3.1e-12	0.6	2e-04	0.0073	NA	0.0036	0.79	0.28	0.00068	0.0012	0.14	NA	NA	0.00024	0.88	1	0.062	NA	0.71	0.036	0.079	0.05	0.87	0.43	0.47	1	0.98	0.55	NA
883	FBXO7	22	11.2-q	0.0087	9	NA	1.5e-07	0.62	9e-11	0.45	NA	1.5e-06	0.15	0.53	2.2e-05	0.00021	0.037	NA	NA	0.0015	0.69	1	0.22	NA	0.98	0.0058	0.33	0.004	NA	0.16	0.62	1	0.92	0.81	1
884	ILKAP	2	37.3q	0.0087	9	4.1e-11	0.011	0.095	6.5e-05	0.42	1.8e-05	0.13	0.19	0.34	0.0013	3.9e-05	NA	NA	0.0073	1.9e-07	0.93	0.82	0.0026	NA	0.77	NA	NA	0.49	1	0.42	0.46	1	1	0.18	NA
885	LCMT1	16	12.1p	0.0087	9	5.6e-13	1.3e-06	0.52	2.3e-08	1	0.00035	2.3e-06	0.86	0.2	0.049	4.2e-07	0.64	NA	NA	0.22	0.62	0.44	0.0027	NA	NA	NA	0.71	0.029	0.91	0.69	0.48	1	0.97	0.23	NA
886	STX18	4	NA	0.0087	9	NA	0.0015	0.088	1.1e-08	0.97	0.0052	0.00066	0.52	0.11	0.026	8e-06	0.46	NA	0.16	6.6e-05	0.89	0.84	0.016	NA	0.73	NA	0.68	0.0017	NA	0.63	0.14	1	0.96	0.29	NA
887	APTX	9	13.3p	0.0087	9	NA	9.9e-08	0.0015	1.1e-13	0.4	NA	6.2e-05	0.017	0.024	0.00036	0.0069	0.11	NA	NA	4.5e-06	0.57	1	0.34	NA	0.72	NA	0.68	0.15	1	0.15	0.37	1	0.92	0.17	1
888	SYNCRIP	6	14-q	0.0087	9	NA	9.3e-07	3.5e-06	5.1e-11	3.1e-06	NA	7.4e-09	0.18	0.1	0.022	0.00016	0.15	NA	NA	0.008	0.98	0.058	0.021	NA	0.91	0.71	0.53	0.061	1	0.43	NA	1	0.84	0.77	1
889	EXOC4	7	31q	0.0087	9	1.2e-14	4.1e-07	0.0087	1e-04	0.97	0.00099	4.2e-05	0.037	0.051	NA	NA	9.3e-05	0.37	0.12	0.0024	0.86	NA	0.16	0.63	0.87	NA	0.65	0.14	NA	0.38	0.11	1	NA	0.44	1
890	KLHL20	1	25.1q	0.0087	9	NA	9.4e-20	0.024	4.5e-06	0.83	3e-05	0.00014	0.00048	0.034	NA	NA	0.51	0.042	NA	0.036	0.59	0.83	0.68	0.7	0.99	NA	0.63	0.072	0.61	0.36	0.87	1	0.87	0.39	NA
891	SMU1	9	12p	0.0087	9	NA	0.00087	0.011	1.2e-08	0.57	NA	0.00091	0.059	0.31	8.6e-05	0.00081	0.0012	NA	NA	1.9e-05	0.83	1	0.22	NA	0.89	0.22	0.53	0.033	0.75	0.9	0.47	1	0.88	0.31	NA
892	TERF2	16	22.1q	0.0087	9	NA	0.00019	0.41	9e-07	0.0054	NA	6.4e-07	0.31	7.7e-06	0.0022	0.025	0.00098	NA	NA	0.05	0.76	0.92	0.6	NA	0.55	NA	0.8	0.088	1	0.53	0.18	1	0.98	0.27	1
893	AGGF1	5	13.3q	0.0087	9	NA	0.0061	0.28	6.4e-17	0.26	0.022	0.039	0.0048	0.4	0.00023	0.00028	0.22	NA	NA	1.1e-06	0.66	0.65	0.087	NA	0.43	NA	1	0.02	0.96	0.23	0.39	1	0.92	0.51	NA
894	CHD6	20	12q	0.0087	9	1.4e-14	1.9e-05	0.006	1.7e-06	0.41	0.00011	2.6e-06	0.9	0.12	NA	NA	0.78	NA	4.6e-06	0.002	0.81	NA	0.0029	0.13	0.36	0.34	0.55	0.14	1	0.61	0.85	1	NA	0.31	NA
895	SCCPDH	1	44q	0.0087	9	6.5e-07	4e-07	0.036	1.8e-06	0.81	0.089	3.8e-07	0.038	3.5e-05	NA	NA	1	NA	NA	0.0013	0.63	0.9	0.47	NA	0.7	0.0032	0.9	0.073	0.99	0.64	0.8	1	0.91	0.27	NA
896	GOSR1	17	11q	0.0087	9	NA	0.00056	0.21	3.2e-17	0.0092	NA	9e-04	0.25	0.17	4.6e-05	0.0039	0.13	0.19	NA	0.028	0.96	1	0.011	NA	0.84	NA	0.9	0.00075	0.88	0.46	0.94	1	0.97	0.49	NA
897	MRPL22	5	33.2q	0.0087	9	NA	7.6e-13	0.08	0.0024	0.6	NA	0.00035	0.041	0.29	0.0024	0.021	1	NA	NA	1.4e-07	0.92	0.9	0.042	NA	0.95	NA	1	0.0064	0.93	0.37	0.35	1	0.94	0.6	1
898	MFAP1	15	15-q	0.0087	9	NA	6.1e-06	0.00081	2.5e-08	0.5	NA	0.019	0.0014	0.62	0.0012	0.0014	0.47	NA	NA	7.4e-05	0.78	0.44	0.032	NA	0.83	NA	0.44	0.14	1	0.45	0.9	1	0.98	0.18	1
899	DTNBP1	6	22.3p	0.0087	9	0.026	2.9e-07	0.00025	0.0011	0.84	1.3e-05	0.00015	0.34	0.0071	NA	NA	1	NA	0.12	0.0059	0.56	NA	0.038	0.21	0.43	NA	1	0.068	1	0.56	0.87	1	NA	0.86	1
900	FBXO22	15	23q	0.0087	9	NA	9.4e-15	0.027	3.2e-05	1	NA	0.0017	0.00053	0.19	0.016	0.25	1	NA	NA	0.022	0.93	1	0.02	NA	0.87	NA	0.79	0.0037	1	0.92	0.41	1	0.94	0.29	1
901	UBE2G1	17	13.2p	0.0087	9	NA	0.0054	0.00025	8.2e-07	0.27	NA	6.9e-07	0.32	3.4e-06	1.3e-05	0.054	0.29	0.66	NA	0.032	0.95	0.58	0.04	NA	0.84	NA	0.7	0.038	1	0.79	NA	1	0.98	0.42	1
902	TPR	1	25q	0.0087	9	NA	3.7e-09	0.55	0.00012	0.57	NA	7.2e-05	0.043	0.0031	0.00014	0.016	1	0.43	NA	0.00042	0.78	0.34	0.29	NA	0.68	NA	0.81	0.00084	1	0.99	0.27	1	0.98	0.14	NA
903	CAND1	12	14q	0.0087	9	8.2e-06	0.00098	1.1e-07	4.3e-07	0.48	0.0016	0.0018	0.34	0.67	NA	NA	0.068	0.081	NA	0.023	0.58	1	0.025	NA	0.43	NA	0.95	0.012	1	0.61	0.62	1	0.92	0.56	NA
904	TRAF3IP2	6	21q	0.0087	9	NA	6.2e-06	0.5	3.2e-08	0.074	NA	0.00011	0.49	0.077	0.035	0.17	0.021	0.0035	NA	0.0083	NA	0.49	0.0052	NA	0.63	0.33	0.52	0.038	1	NA	0.55	1	0.95	0.61	1
905	MPDU1	17	13.1-p	0.0087	9	NA	1.6e-05	0.69	0.1	0.053	NA	0.00097	0.0028	0.0059	0.00065	0.029	0.13	NA	NA	0.017	0.81	0.77	0.031	NA	0.96	NA	1	0.00042	0.94	0.16	0.18	1	0.87	0.65	1
906	POLR3F	20	11.23p	0.0087	9	NA	3.3e-05	0.35	1.1e-06	1	NA	0.00032	0.015	0.064	0.0026	0.0011	1	0.19	NA	0.0024	0.78	1	0.29	NA	0.76	0.0086	0.35	0.022	1	0.63	NA	1	0.83	0.17	NA
907	TXNL4A	18	23q	0.0087	9	NA	0.013	0.025	3e-06	0.27	NA	0.017	0.054	0.11	4.9e-05	1.8e-05	0.045	NA	NA	0.00079	0.98	1	0.069	NA	0.95	0.1	0.59	0.012	1	0.23	0.71	1	0.92	0.22	NA
908	SMG1	16	12.3p	0.0087	9	7.7e-08	0.00021	0.48	4.5e-05	0.85	0.97	0.00067	0.84	0.029	0.68	0.027	0.00017	NA	NA	0.011	0.46	1	0.28	NA	NA	NA	0.53	0.01	0.98	0.79	0.18	1	0.92	0.55	NA
909	YWHAB	20	13.1q	0.0087	9	NA	0.0013	0.042	4.8e-08	0.78	NA	2.7e-06	0.11	0.35	0.0076	0.0097	0.078	0.035	NA	0.0012	0.87	1	0.15	NA	0.59	0.77	1	0.017	0.96	0.51	NA	1	0.92	0.5	NA
910	PDIA5	3	21.1q	0.0087	9	0.0068	2.1e-07	0.0042	0.00043	0.95	0.032	0.0015	0.052	0.43	NA	NA	0.065	0.083	NA	0.016	0.95	0.69	0.05	NA	0.47	NA	0.92	0.014	1	0.45	NA	1	0.97	0.79	1
911	FXR1	3	28q	0.0087	9	NA	1.3e-05	0.00035	0.061	0.7	0.55	0.078	0.018	0.011	0.002	0.0011	0.5	NA	0.43	0.0035	0.8	0.58	0.037	NA	0.92	NA	0.61	0.026	1	0.16	NA	1	0.97	0.56	NA
912	YWHAQ	2	25.2-p	0.0087	9	NA	0.0014	0.01	4.7e-05	0.15	7.7e-07	0.25	0.18	0.28	0.0067	0.012	0.0093	NA	NA	0.0041	NA	1	0.33	NA	0.94	0.021	0.61	0.36	1	0.56	NA	1	0.99	0.41	1
913	YIPF1	1	33-p	0.0087	9	0.35	1.4e-06	0.038	0.00043	0.69	0.63	0.00032	0.00097	0.095	NA	NA	0.025	NA	NA	0.021	0.62	1	0.015	NA	0.93	0.026	1	0.35	1	0.28	NA	1	0.88	0.87	1
914	AZI2	3	23p	0.0087	9	NA	0.038	0.084	4.4e-07	0.73	NA	0.0013	0.39	0.042	0.0045	0.015	1	NA	NA	0.00014	0.98	1	0.78	NA	0.93	0.012	0.83	0.0067	0.99	0.86	0.29	1	0.86	0.55	NA
915	ASPH	8	12.1q	0.0087	9	1.3e-05	0.51	0.019	0.028	0.89	0.00057	0.00098	0.99	0.91	0.00035	0.11	0.016	NA	NA	0.064	0.62	1	0.011	NA	NA	NA	0.94	0.043	1	0.42	0.54	1	0.96	0.99	NA
916	NUP160	11	11.12p	0.0087	9	0.008	2.7e-15	0.0011	0.0032	0.85	0.00019	7.4e-05	0.01	0.002	0.1	0.043	0.2	NA	NA	0.06	0.68	1	0.74	NA	0.83	NA	0.71	0.32	0.97	0.83	0.29	1	1	0.44	NA
917	NUTF2	16	22.1q	0.0087	9	NA	0.0016	0.79	4.7e-06	0.01	NA	3.8e-11	0.011	0.00013	0.34	0.59	0.15	NA	NA	0.021	0.98	1	0.24	NA	0.84	0.0063	0.32	0.024	0.95	0.18	0.44	1	0.84	0.6	1
918	STAU1	20	13.1q	0.0087	9	NA	0.021	0.51	3.2e-12	0.85	0.008	1.6e-06	0.51	0.18	0.0015	3e-04	0.19	NA	0.00018	0.008	0.46	0.83	0.1	NA	0.87	NA	0.83	0.015	0.91	0.26	NA	1	0.94	0.19	1
919	DHTKD1	10	14p	0.0087	9	NA	0.0085	0.5	2.3e-16	0.83	0.00016	0.0031	0.14	0.55	8e-04	0.00068	0.46	NA	0.0016	3.4e-05	0.76	0.81	1.2e-05	NA	0.87	NA	0.79	0.17	1	0.86	0.4	1	0.96	0.38	NA
920	EPB49	8	21.1p	0.0087	9	1.5e-08	0.55	0.87	2.5e-07	0.00047	0.012	0.012	0.26	0.0017	6.3e-05	0.0017	0.41	NA	NA	0.038	NA	0.088	0.11	NA	0.91	0.64	0.79	0.28	0.96	0.57	0.72	1	0.97	0.18	NA
921	TASP1	20	12p	0.0087	9	0.88	0.0013	0.8	0.00033	0.96	2.1e-05	3.5e-10	0.037	0.79	1.1e-06	0.00046	0.42	NA	0.33	2.9e-07	0.91	0.84	0.57	0.9	NA	NA	0.74	0.0088	1	0.65	NA	1	0.98	0.12	NA
922	PSEN2	1	31-q	0.0087	9	NA	0.27	0.68	4.8e-08	0.0073	NA	0.00028	0.76	1.7e-06	1.4e-05	0.0021	0.15	0.005	NA	2.2e-05	0.71	1	0.0073	NA	0.74	0.32	0.25	0.2	1	0.46	0.41	1	0.99	0.16	NA
923	TEX2	17	23.3q	0.0087	9	6.9e-13	0.19	0.2	1.3e-07	0.38	2.9e-05	1.3e-08	0.84	0.00049	NA	NA	0.17	0.089	NA	0.00037	NA	0.75	0.043	0.5	0.87	0.0061	0.89	0.013	0.94	0.75	0.25	1	0.86	0.56	NA
924	ABI1	10	12.1p	0.0087	9	NA	0.0012	0.0014	5.5e-09	0.47	0.053	7.5e-05	0.14	0.4	0.052	0.0029	0.89	NA	0.011	1.5e-06	0.84	0.45	0.041	NA	0.86	NA	0.48	0.023	1	0.57	0.49	1	0.96	0.23	NA
925	CAAP1	9	21.2p	0.0087	9	NA	2.4e-06	NA	1.6e-11	0.85	6e-05	2e-04	0.0044	0.059	1.8e-05	0.0028	0.025	NA	0.069	5.4e-05	0.73	1	0.29	0.96	NA	NA	0.8	0.13	0.98	0.39	0.28	1	0.95	0.47	1
926	UFM1	13	13.3q	0.0087	9	1.3e-11	2.4e-08	0.39	3.5e-09	0.0073	2.1e-06	8.7e-06	0.38	0.18	NA	NA	0.22	0.00023	NA	0.0072	0.92	1	0.0036	0.34	0.98	NA	0.15	0.053	1	0.23	0.15	1	0.92	0.74	NA
927	MLH1	3	22.3p	0.0087	9	NA	1.4e-05	0.0023	5.8e-07	0.79	NA	1.5e-05	0.053	5.4e-05	1.8e-08	0.016	1	0.16	NA	0.17	0.94	0.8	0.0034	NA	0.67	0.00011	1	0.3	1	0.16	NA	1	0.92	0.38	1
928	FARS2	6	25.1p	0.0087	9	NA	1.4e-10	2.4e-05	0.00035	0.39	2.5e-05	0.002	0.3	NA	0.045	0.0067	0.98	0.02	0.11	1.2e-05	0.92	0.85	0.57	0.98	0.83	NA	0.76	0.81	1	0.64	NA	1	0.91	0.38	NA
929	ADPGK	15	24.1q	0.0087	9	0.0015	1.1e-16	0.11	0.00068	1	2.3e-06	0.0094	0.013	0.75	0.0022	1.9e-05	0.18	NA	NA	0.0028	0.93	0.12	0.19	NA	0.97	NA	0.52	0.12	1	0.71	0.84	1	0.98	0.4	NA
930	MTMR12	5	15.33p	0.0087	9	NA	2.3e-08	0.33	0.00075	0.17	1.6e-07	0.00081	0.00039	0.4	1e-04	0.0028	0.098	NA	3.8e-06	8e-04	0.39	1	0.25	NA	0.89	NA	1	0.22	1	0.15	0.77	1	0.94	0.31	NA
931	FNDC3B	3	26.31q	0.0087	9	6.9e-11	6.4e-12	0.99	0.0043	1	NA	6.9e-05	0.048	NA	0.013	0.0039	0.68	0.92	NA	0.0011	0.87	1	0.018	0.45	0.99	NA	1	0.088	1	0.11	0.38	1	0.96	0.36	NA
932	ITPA	20	NA	0.0087	9	NA	0.0024	0.7	3.3e-08	0.87	NA	0.00015	9.9e-05	0.038	0.0043	0.0016	0.054	NA	NA	0.073	0.88	0.64	0.045	NA	0.95	0.33	1	0.0016	1	0.58	0.41	1	0.86	0.2	1
933	RPA2	1	35p	0.0087	9	NA	0.00078	0.12	4.8e-08	0.74	NA	0.0014	0.71	0.00082	0.00014	0.0024	0.97	0.0069	NA	1.3e-05	0.83	1	0.029	NA	0.97	0.054	0.92	0.33	1	0.29	NA	1	0.94	0.47	1
934	NUP210	3	25p	0.0087	9	0.0081	1.5e-06	0.0047	5.3e-06	0.89	3.1e-06	0.15	0.35	0.0074	0.03	0.42	0.015	NA	NA	0.11	0.86	0.0058	0.13	NA	0.94	NA	0.24	0.42	0.94	0.3	0.94	1	0.92	0.97	NA
935	PAK2	3	29q	0.0087	9	NA	0.00032	0.0074	9.5e-08	0.61	0.88	0.1	0.014	NA	3.9e-05	3.5e-06	0.27	0.023	NA	0.044	0.56	0.53	0.044	NA	0.83	NA	0.96	0.061	0.76	0.64	0.55	1	0.99	0.32	1
936	SERINC1	6	22.32q	0.0087	9	NA	4.6e-09	0.0059	4.4e-06	0.57	NA	4.7e-05	0.022	0.13	0.05	0.015	0.062	NA	NA	0.0013	0.95	0.8	0.53	NA	0.9	0.047	0.81	0.038	1	0.65	0.78	1	0.83	0.57	1
937	PXK	3	21.2p	0.0087	9	0.013	0.00023	0.41	4.2e-06	0.019	7.6e-05	0.00014	0.3	0.009	NA	NA	0.12	NA	0.31	0.0094	0.94	NA	0.15	0.64	0.92	0.013	0.23	0.24	0.91	0.38	0.36	1	NA	0.2	1
938	GNAI3	1	13p	0.0087	9	3.2e-05	0.00045	0.0053	1.5e-05	0.48	0.039	0.005	0.0025	NA	0.35	0.06	0.035	NA	0.63	1.8e-05	0.89	0.91	0.81	0.62	0.76	NA	0.39	0.23	1	0.13	NA	1	0.86	0.41	NA
939	MAPKAPK5	12	24.13q	0.0087	9	NA	2.5e-07	0.0063	0.0055	0.87	NA	2.6e-06	0.078	0.6	0.039	0.00063	0.045	NA	NA	0.044	0.71	0.88	0.28	NA	0.52	0.71	1	0.02	1	0.15	0.96	1	0.94	0.61	1
940	SNX16	8	21.13q	0.0087	9	NA	0.019	0.11	2.9e-05	0.013	0.031	2.2e-06	0.91	0.0011	5.2e-05	0.00097	1	NA	0.26	0.1	0.93	1	0.22	NA	0.82	0.8	1	0.015	NA	0.7	0.5	1	0.92	0.51	NA
941	ACLY	17	21.2q	0.0087	9	NA	4.5e-05	0.86	0.00056	0.27	0.11	0.00052	0.029	0.015	0.001	0.007	0.19	NA	0.17	4e-05	0.79	1	0.03	NA	0.84	NA	1	0.12	1	0.13	0.91	1	0.98	0.66	NA
942	MAML1	5	35q	0.0087	9	0.00041	7.9e-05	0.25	1.7e-06	1	0.055	0.022	0.034	0.67	0.0021	7.5e-05	NA	NA	0.19	0.00076	0.91	1	0.021	NA	0.94	0.73	NA	0.31	0.99	0.33	0.51	1	0.96	0.55	NA
943	VDAC1	5	31q	0.0087	9	NA	1.6e-07	0.85	9.2e-05	0.11	0.00049	0.0096	0.0064	0.51	0.00061	0.17	0.013	NA	NA	0.043	0.93	1	0.25	NA	0.66	0.65	1	0.011	1	0.21	0.63	1	0.96	0.64	NA
944	DHX30	3	24.3-p	0.0087	9	NA	0.0045	0.03	0.039	0.24	NA	8.5e-05	0.26	0.023	0.051	0.0027	0.012	0.074	NA	0.00025	0.89	1	0.45	NA	0.94	0.16	0.67	0.0049	1	0.19	0.36	1	0.97	0.42	NA
945	EXOC6	10	23.33q	0.0087	9	0.0047	0.00054	0.015	0.00014	0.27	0.24	0.028	0.2	0.76	NA	NA	0.26	0.0015	0.033	0.00011	0.91	NA	0.02	0.31	0.96	NA	0.6	0.18	0.77	0.78	0.45	1	NA	0.39	1
946	MFN2	1	36.22p	0.0087	9	NA	0.00018	0.54	0.012	0.57	NA	4.2e-07	0.0013	0.02	0.00057	0.0077	0.7	0.065	NA	1.1e-06	0.75	0.85	0.36	NA	0.47	0.002	0.13	0.16	0.96	0.1	0.87	1	0.95	0.42	1
947	DPM1	20	13.1q	0.0087	9	7e-09	0.14	0.72	4.4e-07	0.093	2.6e-07	4e-05	0.04	0.056	0.0011	0.017	1	NA	5.6e-05	0.68	0.93	1	0.16	0.67	0.58	NA	0.96	0.0016	1	0.22	NA	1	1	0.22	NA
948	DNAJC7	17	11.2q	0.0087	9	3.3e-10	0.0019	0.27	1.7e-18	0.078	0.051	0.0025	0.3	5.5e-06	0.38	0.00095	0.34	NA	0.00026	0.0045	0.99	1	0.00089	0.078	0.7	0.3	0.86	0.18	NA	0.53	NA	1	0.86	0.82	NA
949	USP25	21	11.2q	0.0087	9	NA	0.0028	0.43	4.7e-07	0.49	0.25	3.8e-05	0.017	NA	1e-05	2.9e-06	0.87	NA	0.13	0.0033	0.87	1	0.011	0.28	0.97	NA	0.63	0.017	0.95	0.64	0.23	1	0.87	0.18	1
950	FARP1	13	32.2q	0.0087	9	9.6e-07	0.86	0.47	0.00015	0.25	4.4e-05	0.0049	0.77	0.13	4.3e-05	0.00012	0.15	NA	0.33	0.00024	0.78	1	0.0023	0.57	NA	NA	0.47	0.0017	0.88	0.63	NA	1	0.98	0.23	1
951	CCNG1	5	32-q	0.0087	9	NA	4.9e-13	0.41	1.1e-05	0.74	0.00069	9.8e-05	0.033	0.95	0.00097	0.0014	0.033	0.18	NA	0.0021	0.59	0.88	0.4	NA	0.98	NA	0.81	0.092	1	0.47	0.36	1	0.86	0.82	1
952	C6orf106	6	21.31p	0.0087	9	3e-12	0.066	0.01	0.059	0.6	0.00069	1.3e-05	0.21	0.011	0.0012	0.18	0.0036	NA	0.012	0.00096	0.99	1	0.64	0.29	NA	0.084	0.057	0.7	NA	0.79	0.95	1	0.84	0.35	NA
953	PLGRKT	9	24.1p	0.0087	9	1.1e-06	2.5e-07	NA	2.8e-09	0.89	3.2e-08	3.6e-08	0.088	0.32	3.6e-05	0.00077	1	NA	3.2e-05	0.01	0.59	1	0.29	0.065	NA	0.26	0.94	0.05	1	0.67	0.42	1	1	0.47	NA
954	EIF2S1	14	21.3q	0.0087	9	0.00031	5.8e-09	0.0088	0.00017	0.4	2.3e-05	0.13	0.0029	0.0026	8.7e-05	0.002	1	NA	0.16	0.42	0.67	1	0.63	NA	0.71	NA	0.85	0.17	0.9	0.87	NA	1	0.92	0.17	1
955	UAP1	1	23.2q	0.0087	9	5.4e-14	1.1e-10	0.2	9e-07	0.64	0.0013	3.5e-06	0.71	5.9e-05	0.00017	0.0026	0.54	NA	NA	0.012	0.9	0.79	0.29	0.31	0.81	NA	0.99	0.086	0.94	0.7	0.74	1	0.97	0.17	NA
956	RALA	7	22-p	0.0087	9	NA	3.5e-10	4.2e-05	6.3e-06	0.43	0.0056	0.038	0.038	0.61	0.057	0.21	0.0027	0.0037	NA	0.009	0.95	1	0.051	NA	0.95	NA	0.41	0.44	0.93	0.22	0.77	1	0.8	0.24	1
957	FBXO31	16	24q	0.0087	9	8.9e-08	2.1e-06	0.35	8.1e-07	0.02	2.3e-05	1.4e-07	0.72	0.00014	0.0089	0.00057	0.49	0.62	0.09	0.063	0.9	NA	0.14	0.16	0.5	NA	0.58	0.058	1	0.49	0.22	1	NA	0.26	NA
958	ZNF12	7	21.1p	0.0087	9	7.6e-10	3.1e-05	0.13	9.5e-08	0.78	0.36	7.4e-05	0.073	0.43	8.6e-05	5.1e-05	1	NA	0.24	0.0033	0.96	0.88	0.097	NA	1	NA	0.82	0.037	1	0.3	0.035	1	0.95	0.27	NA
959	TOM1L1	17	23.2q	0.0087	9	NA	0.73	0.63	1.6e-21	0.56	9.4e-07	3.9e-07	0.45	0.0021	0.015	0.011	0.42	NA	NA	0.0032	0.83	1	3.1e-06	NA	0.98	0.2	1	0.0011	0.68	0.61	0.81	1	0.95	0.22	1
960	MRPL15	8	11.2-q	0.0087	9	NA	0.0098	0.0011	5.2e-07	0.38	4.4e-06	5.8e-06	0.32	0.92	2.4e-05	0.0018	0.18	0.32	NA	0.052	0.97	1	0.037	NA	0.89	0.73	0.17	0.023	NA	0.31	0.19	1	0.99	0.3	1
961	TRPC4AP	20	11.23q	0.0087	9	1.5e-10	0.026	0.4	5.5e-10	0.036	0.076	0.0098	0.077	0.013	0.00069	0.029	0.13	NA	0.19	0.15	0.88	1	0.02	0.6	0.91	NA	1	0.058	0.75	0.2	NA	1	0.93	0.19	NA
962	RDX	11	23q	0.0087	9	NA	2.8e-15	0.65	2.7e-06	0.29	0.046	8.3e-06	0.0075	NA	0.0014	0.046	0.14	0.35	0.23	0.041	0.88	1	0.15	NA	0.98	0.00078	0.74	0.094	0.88	0.43	0.88	1	0.94	0.38	NA
963	SPAG1	8	22q	0.0087	9	NA	0.0054	0.32	2.3e-09	0.042	0.071	4.1e-05	0.19	0.23	5.2e-05	0.0015	1	0.56	0.0031	0.0013	0.55	0.66	0.0094	0.67	0.86	NA	0.96	0.072	0.87	NA	0.93	1	0.95	0.66	NA
964	TRIP4	15	22.1q	0.0087	9	NA	1.9e-07	0.046	1.4e-05	0.4	0.27	3.3e-06	0.0046	0.14	0.0048	0.12	0.26	NA	NA	0.00011	0.88	0.27	0.031	NA	0.91	0.026	0.27	0.42	1	0.58	0.17	1	0.94	0.5	1
965	KPNB1	17	21.32q	0.0087	9	NA	7.2e-05	0.82	1.7e-07	0.41	0.011	2e-05	0.025	0.052	1.5e-05	0.0014	0.15	NA	NA	0.0096	0.8	1	0.0064	NA	0.81	0.36	1	0.06	0.97	0.7	0.66	1	0.92	0.51	1
966	LMAN1	18	21.3-q	0.0087	9	1.4e-06	4.1e-05	0.066	0.0012	0.25	0.0044	0.0037	0.22	0.35	0.00097	0.0061	1.8e-05	NA	0.0013	0.069	0.8	1	0.93	0.11	0.92	NA	0.93	0.52	0.87	0.61	NA	1	0.95	0.55	NA
967	MGRN1	16	13p	0.0087	9	2e-09	0.037	0.35	0.00011	0.86	0.2	1.1e-06	0.063	0.0095	0.082	0.00014	0.31	NA	0.014	0.00097	0.84	0.72	0.51	0.56	0.99	NA	0.24	0.042	1	0.67	NA	1	0.96	0.46	NA
968	TULP3	12	13p	0.0087	9	1.3e-07	0.0085	0.057	1.3e-07	0.45	0.045	0.0088	0.009	NA	0.049	0.00026	1	NA	0.17	0.0021	0.9	1	0.12	NA	0.5	0.98	0.83	0.2	1	0.93	0.098	1	0.94	0.38	NA
969	NCOA3	20	12q	0.0087	9	1.1e-05	0.82	0.0063	6.9e-10	0.87	0.36	9e-04	0.36	0.62	0.033	0.041	0.01	NA	0.39	0.011	0.9	0.21	0.068	NA	NA	0.034	1	0.073	1	0.15	0.19	1	0.94	0.6	NA
970	CDC42	1	36.1p	0.0087	9	NA	0.57	0.05	0.0071	0.23	0.011	6.4e-05	0.94	0.53	0.00027	0.00013	1	NA	0.39	8e-07	0.79	0.85	0.024	NA	0.78	0.0033	0.62	0.17	0.93	0.082	NA	1	0.94	0.5	1
971	ZNF236	18	22-q	0.0087	9	NA	1	0.00013	0.00017	0.35	8.6e-05	4e-08	0.89	0.021	0.18	0.23	0.04	NA	0.015	0.00036	0.9	0.88	0.47	0.53	0.81	NA	0.55	0.025	0.94	0.45	0.93	1	0.96	0.31	NA
972	SLC30A9	4	13p	0.0087	9	4.2e-12	0.036	0.087	7.7e-05	0.79	0.025	0.0015	0.87	0.35	0.0086	0.011	0.023	NA	0.64	0.018	0.88	0.45	0.74	0.11	0.98	NA	0.32	0.42	0.99	0.78	NA	1	0.94	0.24	NA
973	AP2A2	11	15.5p	0.0087	9	0.023	2.1e-05	0.63	0.00023	0.6	0.16	0.0016	0.061	0.36	0.0081	0.035	1	NA	NA	0.00013	0.89	1	0.0094	0.14	0.4	0.023	1	0.057	0.96	0.51	NA	1	0.8	0.2	NA
974	PRMT3	11	15.1p	0.0087	9	0.0012	5.4e-08	0.082	0.00016	0.65	0.0022	3.9e-05	0.012	0.11	0.013	0.32	1	NA	NA	0.011	0.74	0.9	0.04	0.064	0.93	NA	0.71	0.44	1	0.79	0.9	1	0.98	0.71	NA
975	TSPAN14	10	23.1q	0.0087	9	2.6e-13	0.035	0.9	0.00023	0.63	0.00024	0.043	0.76	0.28	0.045	0.016	0.54	NA	NA	0.0039	0.59	1	0.018	NA	0.91	NA	0.71	0.38	0.99	0.75	0.16	1	0.99	0.49	1
976	GOLGA4	3	22-p	0.0087	9	0.94	3e-06	1.7e-05	0.00016	1	0.86	0.011	0.18	0.033	0.037	0.0024	1	NA	0.89	0.00011	0.93	1	0.031	NA	0.83	NA	1	0.06	1	0.17	NA	1	0.98	0.16	1
977	ANKRD28	3	25.1p	0.0087	9	0.022	0.25	0.038	0.00037	1	0.00035	7.4e-05	0.52	0.064	0.00069	0.0097	0.68	NA	0.15	0.12	0.67	0.59	0.0039	0.43	NA	NA	1	0.028	1	0.2	0.41	1	0.96	0.33	NA
978	SPG20	13	13.1q	0.0087	9	NA	0.038	0.62	0.021	0.47	9.1e-06	0.00064	0.00068	NA	0.086	0.26	0.019	NA	0.047	0.55	0.68	0.22	0.036	0.39	0.99	0.092	0.01	0.61	1	0.43	0.16	1	0.95	0.93	NA
979	KPNA5	6	22.2q	0.0087	9	NA	4e-06	0.00017	0.00044	0.012	0.2	0.00084	0.0046	0.024	0.5	0.032	1	0.92	NA	0.49	0.86	1	0.028	NA	0.63	0.27	0.8	0.067	1	0.53	0.53	1	0.93	0.35	NA
980	DNM1L	12	11.21p	0.0087	9	NA	0.011	0.0031	9.6e-07	1	0.67	0.0013	0.76	0.18	0.11	0.00038	1	0.36	0.028	0.0022	0.93	0.85	0.036	NA	0.91	NA	0.98	0.0099	0.97	0.082	0.56	1	0.96	0.39	NA
981	ZNF45	19	13.2q	0.0087	9	4e-04	0.002	0.025	0.016	0.69	0.0035	0.0082	0.071	0.027	0.08	0.031	0.079	NA	0.49	0.014	0.95	0.57	0.19	0.37	0.17	NA	0.83	0.63	NA	0.29	0.34	1	0.94	0.31	NA
982	FIP1L1	4	11-q	0.0087	9	2.2e-09	0.38	0.017	0.00046	0.71	0.028	0.00051	0.049	NA	1	0.46	0.024	NA	0.16	0.0017	0.89	0.72	0.057	0.41	0.99	NA	0.96	0.013	1	0.83	0.49	1	0.97	0.57	NA
983	NKTR	3	23-p	0.0087	9	4.8e-07	0.051	0.0064	0.026	0.98	0.15	0.0023	0.97	0.019	0.016	0.0054	0.71	NA	0.0025	0.00081	0.88	0.79	0.58	NA	0.93	NA	1	0.11	0.96	0.32	NA	1	1	0.13	1
984	MYO5C	15	21q	0.0087	9	2.9e-05	0.0064	0.33	6.1e-07	0.13	0.68	0.0018	0.043	0.52	0.0048	0.028	1	NA	0.76	0.029	0.73	0.53	0.013	0.12	0.89	NA	0.53	0.17	1	NA	0.89	1	0.92	0.69	NA
985	FBXW4	10	24q	0.0087	9	NA	0.00058	0.042	0.00023	0.49	0.00012	0.06	0.62	0.031	0.037	0.099	0.17	0.00043	NA	0.016	0.86	0.85	0.022	NA	0.98	NA	0.82	0.4	1	0.22	0.49	1	0.95	0.51	1
986	BET1	7	21.1-q	0.0087	9	2e-07	0.007	0.0071	0.0066	1	0.0099	0.0047	0.52	NA	0.0046	0.035	0.25	NA	0.46	0.03	0.67	0.8	0.51	0.61	0.92	NA	0.2	0.47	0.96	0.18	0.93	1	0.86	0.85	NA
987	PPP2R5D	6	21.1p	0.0087	9	0.0082	0.002	0.71	0.0056	0.5	0.045	0.00026	0.026	0.1	5e-05	0.001	1	NA	0.056	0.00046	1	0.9	0.14	0.19	0.96	NA	1	0.8	NA	0.51	NA	1	0.96	0.99	1
988	STX12	1	35.3p	0.0087	9	NA	0.047	0.71	0.00092	0.02	0.66	6e-05	0.65	0.034	0.0011	0.0015	0.94	NA	0.11	0.0058	0.67	0.8	0.23	NA	0.99	0.012	0.2	0.54	NA	0.2	0.93	1	1	0.83	1
989	RFC2	7	11.23q	0.0087	9	0.17	4.2e-05	0.7	0.046	0.019	0.016	0.00012	0.9	0.048	0.019	0.0027	0.024	NA	0.054	0.92	0.93	0.29	0.19	0.28	0.96	NA	1	0.48	1	0.6	NA	1	0.84	0.55	NA
990	PAK4	19	11q	0.0087	9	NA	0.0068	0.96	0.0064	1	0.0015	0.51	0.61	0.055	0.086	0.0024	0.029	NA	0.025	0.00021	0.77	1	0.29	NA	1	0.033	0.65	0.019	0.83	0.33	0.57	1	0.91	0.77	NA
991	PDHX	11	13p	0.0087	9	4.3e-10	3.2e-12	0.12	1.9e-09	0.83	2.8e-05	0.00074	0.48	0.49	0.021	0.063	0.25	0.036	0.00016	0.057	0.66	1	0.065	0.35	0.83	NA	0.43	0.046	0.95	0.19	NA	1	0.98	0.27	NA
992	ELP4	11	13p	0.0087	9	0.00012	5.5e-10	0.33	0.00017	0.49	6.8e-07	0.00049	0.032	0.8	0.0025	0.47	1	NA	0.00077	0.085	0.67	1	0.0076	0.61	0.81	NA	0.37	0.089	0.99	0.73	0.37	1	0.98	0.81	NA
993	BRCA1	17	21.31q	0.0087	9	3.2e-06	8.3e-05	0.17	4.3e-11	0.89	6.4e-06	4.8e-08	0.52	0.079	0.052	0.00068	0.065	NA	0.00041	0.012	0.48	1	0.14	0.73	0.49	NA	0.95	0.025	0.94	0.47	NA	1	0.99	0.5	1
994	CPNE1	20	11.22q	0.0087	9	4.1e-09	0.0031	0.31	1.1e-05	0.25	0.025	0.00027	0.84	0.22	0.00036	0.00048	0.7	NA	0.051	0.0061	0.9	0.54	0.015	0.24	NA	0.6	0.55	0.31	NA	0.37	0.81	1	0.96	0.38	1
995	PPM1D	17	23.3q	0.0087	9	0.38	0.0011	0.095	2.2e-10	0.056	3.2e-08	2.3e-08	0.15	3.9e-06	0.00098	0.14	1	NA	0.41	0.027	0.97	1	0.0056	0.86	0.61	0.34	0.84	0.00041	1	0.43	NA	1	0.99	0.32	NA
996	SPG7	16	24.3q	0.0087	9	0.005	2.3e-07	0.062	1.2e-05	0.0022	0.59	2e-05	0.019	0.32	0.0022	0.0057	0.51	NA	0.59	0.003	0.9	1	0.1	NA	0.59	NA	0.88	0.13	1	0.43	0.098	1	0.99	0.21	1
997	B4GALT5	20	13.1-q	0.0087	9	0.0012	2e-05	0.057	0.00078	0.57	2.6e-05	1e-05	0.45	0.012	0.00054	0.0053	0.063	NA	0.16	0.072	0.77	0.51	0.049	0.26	0.82	0.3	1	0.093	NA	0.68	NA	1	0.88	0.21	1
998	MAEA	4	16.3p	0.0087	9	4.1e-10	7.7e-08	0.028	0.00016	0.78	0.041	0.16	0.38	0.79	0.0046	0.0037	0.54	NA	0.15	0.02	0.9	0.87	0.2	NA	0.44	0.00015	0.075	0.21	0.9	0.26	0.28	1	0.93	0.37	NA
999	ATP6V1A	3	13.31q	0.0087	9	0.00077	5.8e-12	0.8	4.8e-05	0.34	0.099	0.0018	0.0036	0.35	0.00015	3e-04	0.92	NA	0.0093	4e-06	0.88	0.88	0.37	NA	0.92	0.095	1	0.083	1	0.73	NA	1	0.88	0.31	1
1000	ULK2	17	11.2p	0.0087	9	NA	0.049	0.61	2.5e-09	0.074	0.0035	0.0011	1	0.0054	0.12	0.084	0.016	0.28	NA	0.00042	0.67	0.54	0.0086	NA	0.69	0.00011	0.89	0.44	1	0.11	0.19	1	0.91	0.82	1
1001	DSCR3	21	22.2q	0.0087	9	4.1e-06	2.4e-12	0.009	7.5e-05	0.23	0.016	0.07	0.02	0.57	0.019	0.12	0.9	NA	0.00044	0.0051	0.5	0.86	0.056	0.12	0.93	NA	0.27	0.13	0.89	0.47	0.62	1	0.96	0.4	NA
1002	TULP4	6	25-q	0.0087	9	8.6e-06	1.1e-09	0.14	1e-07	0.08	0.86	3.6e-05	0.011	0.088	3e-06	0.00035	0.32	0.38	0.55	0.00032	0.85	0.97	0.0042	NA	0.81	NA	0.76	0.13	0.98	0.086	0.68	1	0.94	0.61	NA
1003	TNRC6B	22	13q	0.0087	9	7e-07	2.3e-05	0.36	6.2e-05	0.14	0.56	3.7e-06	0.92	0.49	0.00012	0.016	0.37	0.00027	NA	0.02	0.86	1	0.51	0.0071	0.9	NA	0.49	0.11	1	0.13	0.83	1	0.98	0.41	NA
1004	DHX35	20	11.22-q	0.0087	9	3.9e-11	3.1e-05	0.47	0.17	0.33	0.0012	1.1e-05	0.21	NA	0.054	0.00014	0.94	NA	0.0023	0.0048	0.93	1	0.51	0.02	0.9	0.011	0.56	0.66	1	0.25	0.9	1	0.91	0.23	NA
1005	MPP5	14	23.3q	0.0087	9	2.7e-05	2.4e-07	0.52	2.3e-05	0.73	0.013	0.064	0.4	0.025	0.0012	2.8e-05	0.81	0.027	0.058	7e-04	0.88	0.59	0.32	0.23	0.77	NA	0.97	0.076	1	0.44	NA	1	0.92	0.19	NA
1006	DENND4A	15	22.31q	0.0087	9	0.0082	6.2e-17	0.041	6.5e-06	0.68	5e-05	0.0011	0.36	0.98	0.0046	0.11	0.11	NA	0.0086	0.0013	0.9	0.94	0.096	NA	0.63	NA	0.64	0.74	1	0.41	0.67	1	0.96	0.24	1
1007	PIK3CB	3	21-q	0.0087	9	1e-11	1.9e-07	0.64	5.4e-05	0.88	0.014	0.0032	0.048	0.093	0.00013	0.0022	1	NA	0.11	0.00044	0.85	0.99	0.25	0.64	0.81	NA	0.85	0.38	1	0.77	NA	1	0.94	0.26	1
1008	SH3GLB1	1	22.3p	0.0087	9	0.027	2.8e-14	0.09	4.1e-06	0.86	0.0016	0.00011	0.085	0.015	0.3	0.002	0.65	NA	0.046	0.014	0.76	0.96	0.43	NA	0.57	0.066	0.2	0.34	0.71	0.16	0.79	1	0.97	0.31	NA
1009	VPS26A	10	21.1q	0.0087	9	1.7e-05	0.021	0.8	3.1e-09	1	0.0016	0.0024	0.12	0.87	0.0019	0.0038	0.24	NA	0.05	4.9e-05	0.36	0.39	0.47	NA	0.75	NA	0.21	0.085	0.87	0.86	0.24	1	0.98	0.22	1
1010	TFDP2	3	23q	0.0087	9	NA	1.1e-09	0.00013	0.00026	0.57	0.023	0.0029	0.78	0.12	1e-05	0.00024	0.95	NA	0.00025	0.99	0.85	1	0.093	NA	0.93	0.63	1	0.043	1	0.28	0.57	1	0.93	0.28	1
1011	CTNNA1	5	31.2q	0.0087	9	8.8e-12	7.1e-06	0.64	9.4e-06	0.05	0.00066	1.6e-05	0.22	0.11	2.9e-07	0.0032	0.29	0.11	NA	0.18	0.85	0.39	0.41	NA	0.83	0.72	0.91	0.022	0.92	0.69	NA	1	0.98	0.9	1
1012	HERC2	15	13q	0.0087	9	5.3e-07	5.1e-08	0.17	8.5e-06	0.26	3e-06	0.065	0.25	NA	0.00014	1.9e-06	1	NA	0.0032	0.0016	0.89	1	0.011	0.28	0.87	NA	1	0.37	0.76	0.8	0.38	1	0.94	0.58	1
1013	ETF1	5	31.2q	0.0087	9	0.57	3.7e-17	0.13	2.9e-07	1	9.8e-07	0.0071	0.033	0.16	0.0099	0.0053	0.061	NA	0.32	0.032	0.62	0.51	0.21	0.54	0.7	NA	0.65	0.0069	1	0.3	0.88	1	1	0.93	NA
1014	HMGN3	6	14.3q	0.0087	9	NA	8.1e-05	0.00056	5.9e-08	0.36	0.037	2e-07	1	0.52	0.3	0.033	0.00088	0.034	0.16	0.043	0.81	0.34	0.2	NA	0.99	0.057	0.77	0.054	1	0.76	0.29	1	0.98	0.61	NA
1015	PHF3	6	NA	0.0087	9	7.6e-08	5.7e-06	0.021	3.7e-05	1	0.0037	0.068	0.37	0.11	0.0072	0.0032	1	NA	0.1	0.00019	0.84	0.9	0.077	0.49	0.82	NA	1	0.025	0.94	0.69	0.24	1	0.92	0.33	NA
1016	PPP2R4	9	34q	0.0087	9	7.7e-10	0.0013	0.72	0.0036	0.65	0.25	9.6e-05	0.96	0.5	2.7e-05	0.014	1	NA	3.4e-05	0.016	0.96	1	0.04	0.12	0.85	NA	1	0.2	1	0.24	NA	1	0.86	0.55	1
1017	IFRD1	7	31.1q	0.0087	9	1.6e-08	0.0017	0.13	0.0051	0.41	0.00013	0.075	0.091	0.16	0.00081	0.0023	0.055	NA	0.012	0.35	0.96	1	0.27	0.021	0.89	NA	0.023	0.56	1	0.67	0.43	1	0.94	0.85	NA
1018	CRBN	3	26.3p	0.0087	9	1.8e-05	1.6e-08	0.15	6.6e-06	0.88	0.008	0.03	0.09	0.01	0.0041	0.00055	1	NA	0.022	0.18	0.89	1	0.2	0.39	0.67	NA	0.97	0.1	0.95	0.49	0.41	1	0.95	0.43	NA
1019	AIM1	6	21q	0.0087	9	7.1e-06	0.75	0.013	2e-08	0.017	0.00045	3.6e-05	0.84	0.0056	0.034	0.19	0.84	0.46	0.12	0.0013	1	1	0.064	0.85	0.88	NA	0.66	0.069	NA	NA	0.6	1	0.87	0.84	1
1020	SUPT5H	19	13q	0.0087	9	NA	8.3e-07	0.73	1.4e-06	0.46	6.1e-05	0.008	0.46	0.039	0.012	0.0044	1	NA	0.00034	6.6e-06	0.8	1	0.078	0.95	0.61	NA	0.76	0.33	1	0.65	0.71	1	0.84	0.55	1
1021	KCNK1	1	42-q	0.0087	9	0.00073	0.015	0.32	0.0032	1	3e-05	0.12	0.24	0.17	1.9e-06	0.0067	0.27	NA	0.0077	0.012	0.55	0.73	0.00073	0.11	0.95	0.3	0.63	0.21	1	0.25	NA	1	0.96	0.38	NA
1022	DNAJC11	1	36.23p	0.0087	9	0.059	0.056	0.11	1e-04	0.67	0.0034	0.049	0.16	0.051	0.0047	0.053	0.04	0.00052	0.011	7.9e-07	0.99	0.84	0.003	NA	0.95	NA	0.48	0.18	1	0.13	NA	1	0.98	0.32	1
1023	VPS37C	11	12.2q	0.0087	9	0.012	1.2e-07	0.83	0.004	0.36	0.00067	0.00017	0.6	0.014	0.0025	0.013	0.7	NA	NA	0.29	0.9	0.99	0.11	0.13	0.68	NA	0.65	0.0038	1	0.63	0.39	1	0.92	0.21	0.89
1024	XYLT2	17	21.33q	0.0087	9	0.00048	0.017	0.57	1.1e-06	0.63	0.02	5e-04	0.74	4.4e-05	0.0093	0.19	0.78	0.55	0.1	1.6e-05	0.94	0.88	0.00039	0.24	0.98	NA	0.57	0.07	NA	0.29	0.37	1	1	0.65	NA
1025	ANKS1A	6	21.31p	0.0087	9	0.11	8e-06	0.0024	1.9e-08	0.92	0.66	0.039	0.71	0.25	5.8e-05	0.0012	0.28	NA	0.048	0.00056	0.84	0.25	0.044	0.28	0.98	NA	1	0.085	0.81	0.3	0.82	1	0.92	0.57	NA
1026	TJP2	9	13-q	0.0087	9	0.00076	1.3e-06	0.63	0.0021	0.95	0.00035	0.00067	0.11	0.77	0.35	0.032	0.48	NA	6.5e-06	0.011	0.8	0.065	0.61	0.15	0.85	NA	0.59	0.046	1	0.35	0.79	1	0.86	0.39	NA
1027	ETNK1	12	12.2p	0.0087	9	1.6e-06	0.24	0.33	1.9e-05	0.76	0.0058	0.00014	0.24	0.28	0.00054	4.5e-05	0.9	NA	0.02	0.015	0.76	1	0.04	0.78	0.88	NA	0.89	0.26	0.98	0.17	0.39	1	0.96	0.23	NA
1028	NDRG3	20	11.21-q	0.0087	9	1.3e-08	0.00028	0.3	0.0031	0.83	0.015	6.1e-07	0.36	0.039	0.0019	0.0073	0.32	NA	0.045	0.55	0.77	1	0.2	0.44	0.58	NA	1	0.14	0.73	0.72	0.61	1	0.95	0.8	NA
1029	CSTF3	11	13p	0.0087	9	0.026	1.6e-07	0.03	8.7e-07	0.98	0.0055	8e-05	0.016	0.0035	0.33	0.92	0.83	NA	0.057	0.055	0.57	0.94	0.017	0.14	0.68	0.28	0.75	0.5	1	0.59	NA	1	0.98	0.84	NA
1030	SEC22A	3	21.1q	0.0087	9	NA	0.001	0.0013	3.9e-07	0.95	0.049	3e-04	0.63	0.3	0.0019	0.011	0.25	NA	0.14	0.0051	0.94	0.072	0.057	0.84	0.91	0.35	0.32	0.036	1	0.35	0.64	1	0.96	0.21	NA
1031	NNT	5	12p	0.0087	9	0.00042	1.8e-06	0.41	0.023	0.95	1e-04	0.23	0.00051	0.98	0.0027	0.00015	0.92	NA	0.00027	0.0028	0.98	1	0.54	0.78	0.9	NA	0.56	0.23	1	0.67	0.21	1	0.95	0.49	NA
1032	SLC35A3	1	21p	0.0087	9	1.9e-05	1.6e-10	0.62	0.0059	0.56	0.045	0.097	0.0044	0.44	0.0066	0.018	0.47	NA	0.29	0.018	0.72	1	0.25	0.43	0.89	NA	0.76	0.045	1	0.22	NA	1	0.95	0.18	1
1033	TMCC1	3	21.3q	0.0087	9	0.014	4e-06	0.0012	4e-05	0.71	0.018	9.8e-05	0.47	0.93	0.0043	0.096	0.014	NA	NA	0.05	0.9	0.81	0.013	0.63	0.99	NA	0.89	0.19	0.94	0.46	0.36	1	0.96	0.26	1
1034	BTBD7	14	32.13q	0.0087	9	0.0019	1.3e-05	0.25	3.6e-07	0.8	0.16	0.0013	0.048	0.015	0.054	0.0053	0.83	NA	0.1	0.013	0.97	0.29	0.35	0.31	0.9	NA	1	0.048	1	0.78	0.51	1	0.98	0.11	NA
1035	EDEM1	3	26.1p	0.0087	9	4.4e-05	0.00077	0.29	0.00053	0.77	0.016	5.2e-05	1	0.0088	0.00078	0.15	0.26	NA	0.0056	0.0012	0.5	1	0.25	0.44	0.96	0.13	0.49	0.2	0.85	0.69	NA	1	0.98	0.82	NA
1036	PTPN4	2	14.2q	0.0087	9	1.6e-06	0.022	0.66	0.0014	1	2.9e-06	0.057	0.022	0.11	0.67	0.43	0.0064	NA	0.011	0.0047	0.8	0.49	0.028	0.25	0.95	NA	0.82	0.1	1	0.51	NA	1	0.98	0.39	1
1037	NUBPL	14	12q	0.0087	9	0.00019	0.074	0.51	1e-04	0.41	0.74	0.011	0.0044	0.61	1e-04	0.00028	1	NA	0.15	0.0017	0.9	0.79	0.033	0.57	0.92	0.0051	0.98	0.38	NA	0.81	0.28	1	0.92	0.34	NA
1038	STRN4	19	13.32q	0.0087	9	0.067	0.0073	0.53	0.00068	0.81	0.00063	0.00044	0.41	0.27	2.1e-06	0.00067	1	0.0045	0.047	0.041	0.84	1	0.18	0.21	0.9	NA	1	0.41	0.97	0.17	NA	1	0.98	0.76	NA
1039	PHF20	20	11.22-q	0.0087	9	0.00015	0.0023	0.019	0.011	0.72	0.31	5.8e-05	1	0.62	0.11	2e-04	0.81	NA	0.34	0.0055	0.99	0.13	0.024	0.88	0.77	NA	0.35	0.016	0.76	0.28	0.66	1	0.99	0.2	NA
1040	RSBN1	1	13.1p	0.0087	9	1	1.1e-11	0.015	9.3e-06	0.73	0.97	0.033	0.0034	0.047	0.033	0.22	0.05	NA	0.98	0.0035	0.87	0.4	0.19	0.43	1	NA	1	0.82	1	0.47	0.5	1	0.97	0.31	NA
1041	MAN2A1	5	NA	0.0087	9	0.00075	0.00013	0.43	1.6e-06	0.48	0.0039	0.018	0.52	0.03	0.00095	0.15	0.012	NA	0.2	0.042	0.87	1	0.68	0.12	0.82	NA	0.9	0.27	0.9	0.99	NA	1	0.92	0.38	1
1042	ZNF337	20	NA	0.0087	9	0.00096	0.00064	0.95	7.5e-06	0.88	0.24	0.0067	0.84	0.23	0.00016	0.017	1	NA	0.0014	0.042	0.91	0.36	0.0044	0.39	0.89	NA	0.79	0.12	1	0.32	0.93	1	0.96	0.34	NA
1043	NUDT3	6	21.2p	0.0087	9	0.00019	0.072	0.33	0.33	1	0.017	0.011	0.93	0.032	0.0016	0.17	0.006	NA	0.03	1.6e-05	0.82	0.99	0.5	0.48	0.78	NA	0.57	0.04	1	0.6	0.91	1	0.83	0.17	NA
1044	TBC1D15	12	15q	0.0087	9	8e-05	0.1	0.0061	0.00022	0.84	0.0072	0.38	0.034	0.27	0.0013	0.0014	0.97	NA	0.017	0.02	0.82	0.72	0.21	0.78	0.77	NA	1	0.46	1	0.83	NA	1	0.99	0.21	1
1045	HEXB	5	13.3q	0.0087	9	0.014	0.027	0.75	0.0029	0.087	0.028	0.00028	0.67	0.2	0.00041	0.0047	0.74	NA	0.38	0.0044	0.99	1	0.23	0.26	1	NA	0.89	0.038	0.77	0.48	0.18	1	0.94	0.62	NA
1046	CHCHD6	3	21.3q	0.0087	9	0.061	0.031	0.036	0.037	0.32	0.0013	0.036	0.84	0.78	NA	NA	0.026	0.79	0.0082	0.012	1	NA	0.094	0.87	0.83	0.004	0.87	0.07	0.98	0.9	0.82	1	NA	0.39	1
1047	BCAP29	7	22.3q	0.0087	9	0.0016	0.46	0.24	0.15	0.83	0.0088	0.001	0.022	0.36	0.0059	0.00089	0.36	NA	0.019	0.0096	0.83	1	0.34	NA	0.9	0.02	1	0.49	1	0.54	0.41	1	0.9	0.84	NA
1048	TEX10	9	31.1q	0.0087	9	0.011	2e-10	0.12	0.14	0.78	6.4e-09	0.0049	0.011	0.49	0.0056	0.00025	0.34	NA	0.014	0.003	0.63	0.96	0.28	0.99	0.89	0.47	1	0.094	0.9	0.97	0.42	1	0.86	0.12	NA
1049	ARHGEF11	1	21q	0.0087	9	1.8e-13	0.93	0.75	6.7e-08	0.11	0.00017	4e-04	0.31	NA	2.8e-06	7.4e-05	0.00064	0.091	1e-05	0.0035	0.97	0.71	0.36	0.16	0.74	0.81	0.61	0.11	1	0.4	0.86	1	0.98	0.41	NA
1050	DAG1	3	21p	0.0087	9	6.9e-09	0.00018	0.081	1.9e-09	0.0096	4.4e-05	0.0012	0.22	0.064	0.15	0.0026	0.32	NA	0.00087	0.01	0.57	0.93	0.43	0.11	0.68	0.27	0.77	0.5	0.61	0.13	0.13	1	0.99	0.25	NA
1051	ALDH3A2	17	11.2p	0.0087	9	4.7e-07	0.00077	0.48	0.0025	0.095	0.00038	2.2e-05	0.17	0.31	0.13	0.46	0.98	NA	8.7e-05	2.8e-05	0.48	0.64	0.12	0.38	0.4	0.00044	0.73	0.008	1	0.25	NA	1	0.98	0.21	1
1052	BRWD1	21	22.2q	0.0087	9	6.6e-06	1.6e-06	0.068	0.00051	0.093	0.42	0.00045	0.18	0.98	0.005	0.015	0.075	0.64	NA	0.00082	0.89	0.6	0.094	0.4	0.64	0.022	0.21	0.016	1	0.59	0.25	1	0.86	0.18	NA
1053	RALY	20	11.21-q	0.0087	9	9.7e-09	4.1e-06	0.4	0.00061	0.44	6.9e-07	0.0035	0.84	0.074	0.0061	0.22	0.067	0.0075	0.00039	0.0025	0.76	0.86	0.17	0.45	0.91	NA	0.75	0.46	0.89	0.28	NA	1	0.95	0.5	1
1054	FUT8	14	24.3q	0.0087	9	2.6e-12	0.00084	0.79	4.4e-07	0.98	8.8e-06	0.00016	0.98	0.36	0.041	0.0084	0.35	0.25	0.013	1.2e-05	0.93	1	0.43	0.074	0.66	NA	0.68	0.15	1	0.31	NA	1	0.98	0.49	1
1055	APPBP2	17	23.2q	0.0087	9	4.1e-10	0.0011	0.25	1.6e-18	0.77	0.79	1.8e-07	0.069	0.00085	0.03	0.031	0.73	0.93	0.39	0.054	0.89	0.21	0.00079	0.41	0.81	NA	0.36	0.0031	1	0.44	0.69	1	0.98	0.26	NA
1056	ADAM9	8	11.23p	0.0087	9	0.46	0.00017	0.89	0.018	0.081	0.00017	1.2e-05	0.14	0.096	0.00021	0.0015	0.28	NA	0.00041	0.00024	0.76	0.55	0.31	0.86	0.68	0.026	0.37	0.17	1	0.72	0.38	1	0.98	0.19	NA
1057	MKLN1	7	32q	0.0087	9	1.7e-08	1.6e-06	0.0018	0.012	1	0.39	0.00023	0.39	0.61	0.001	0.00046	0.92	0.023	0.11	0.00034	0.96	0.95	0.066	0.52	0.68	NA	0.96	0.16	0.68	0.31	NA	1	0.95	0.31	1
1058	PEX1	7	21.2q	0.0087	9	0.0029	2.6e-09	0.0083	0.00025	0.55	0.28	1.8e-06	0.1	0.18	3e-05	0.0016	1	NA	0.013	7e-06	0.8	1	0.062	0.22	0.79	NA	1	0.15	1	0.22	0.086	1	0.99	0.86	1
1059	GNA13	17	24q	0.0087	9	2.1e-12	1.5e-06	0.68	3.5e-09	0.12	0.00095	4.6e-07	0.4	0.012	1.9e-05	0.27	1	NA	0.0083	0.022	0.99	1	0.069	0.59	0.93	0.43	1	0.086	1	0.55	NA	1	0.92	0.54	1
1060	DENND1B	1	31.3q	0.0087	9	0.01	4.3e-11	0.34	5.4e-05	0.96	0.064	0.0098	0.0037	0.00026	2.6e-05	1.9e-06	1	0.98	0.011	0.15	0.96	1	0.058	0.38	0.94	NA	1	0.48	0.88	0.36	0.32	1	0.96	0.59	NA
1061	CBFB	16	22.1q	0.0087	9	4.9e-09	1.1e-09	0.058	2.6e-09	0.12	0.0073	1.9e-06	6.4e-05	0.0063	0.00061	0.012	0.48	NA	0.23	0.63	0.82	1	0.16	0.38	0.86	0.23	0.7	0.25	1	0.72	NA	1	0.98	0.77	1
1062	RERE	1	36.23p	0.0087	9	2.3e-11	0.33	0.16	0.005	0.13	0.25	0.0084	0.98	1.5e-05	0.0016	0.00015	0.22	0.027	0.51	0.00012	0.91	0.34	0.048	NA	0.58	NA	1	0.93	0.91	0.32	0.56	1	0.96	0.48	1
1063	PTPRK	6	22.2-q	0.0087	9	3.8e-15	0.064	0.16	0.00023	1	3e-05	0.0021	0.13	0.48	0.0018	0.011	0.69	0.028	0.83	0.017	0.81	0.87	0.0084	0.54	0.85	NA	0.99	0.059	1	0.8	NA	1	0.84	0.44	1
1064	SENP6	6	13-q	0.0087	9	0.00041	8.1e-09	0.0051	0.00074	0.0093	0.69	4.7e-05	0.33	0.00034	0.076	0.12	0.86	NA	0.28	0.00045	0.86	0.64	0.22	0.48	0.37	0.11	1	0.037	0.74	0.65	0.28	1	0.98	0.77	NA
1065	OSBP	11	12-q	0.0087	9	4.9e-09	1e-16	0.57	5.3e-09	0.47	0.21	4e-06	0.61	NA	1.6e-06	0.024	0.09	NA	0.038	0.72	0.72	0.85	0.13	0.14	0.17	0.032	0.87	0.016	0.9	0.77	0.91	1	0.92	0.38	1
1066	CTNNBIP1	1	ter-p	0.0087	9	5.4e-06	0.29	0.71	4.6e-07	0.63	0.27	0.0057	0.25	0.016	3.1e-06	0.02	0.37	NA	0.035	0.0035	0.43	1	0.085	0.14	0.85	0.00035	0.88	0.45	0.96	0.72	NA	1	0.96	0.6	1
1067	BRD8	5	31q	0.0087	9	2.6e-13	0.056	0.31	0.0031	0.37	0.00096	0.00028	0.38	0.57	2e-04	0.0067	0.04	NA	0.21	0.00059	0.96	0.83	0.23	0.89	0.93	NA	0.85	0.0087	1	0.69	0.54	1	0.96	0.67	1
1068	IDE	10	23-q	0.0087	9	1e-08	0.18	0.047	0.033	0.013	6.2e-05	0.006	0.97	0.074	6.1e-05	0.0028	0.079	NA	0.011	0.057	0.84	0.88	0.43	0.97	0.94	NA	0.1	0.31	0.97	0.87	0.2	1	0.86	0.65	1
1069	PGM1	1	22.1p	0.0087	9	2.3e-05	9.1e-06	0.28	5.8e-06	0.7	0.17	0.002	0.062	0.00023	0.038	0.0053	0.055	NA	0.35	0.018	0.93	0.85	0.04	0.25	0.91	NA	0.72	0.97	1	0.19	0.58	1	0.86	0.16	1
1070	ZNF146	19	13.1q	0.0087	9	0.002	4.6e-06	0.024	0.0022	0.65	9.4e-05	0.017	0.12	0.91	0.055	3.9e-05	1	0.23	0.014	2.4e-06	0.99	1	0.093	NA	0.63	NA	0.33	0.5	1	0.43	0.55	1	0.97	0.26	1
1071	RASA2	3	22-q	0.0087	9	0.13	5e-12	0.2	0.0099	0.97	0.016	0.018	0.067	0.011	0.0024	0.0015	0.44	NA	0.00075	0.032	0.76	1	0.34	0.37	0.89	NA	0.66	0.17	0.91	0.91	0.18	1	0.94	0.13	1
1072	PLEKHA1	10	26.3q	0.0087	9	0.0039	0.36	0.31	6.4e-08	0.98	0.00025	0.0084	0.3	0.34	0.0083	5.4e-06	0.24	0.015	0.11	0.0015	0.95	1	0.42	0.61	0.8	0.0079	0.36	0.2	0.95	0.58	NA	1	0.8	0.48	NA
1073	RFC4	3	27q	0.0087	9	2e-08	0.086	0.16	0.0016	0.34	9.8e-05	0.01	0.59	0.002	0.00037	0.0014	0.93	NA	0.4	1	0.7	1	0.37	0.13	0.66	0.047	0.44	0.013	1	0.21	NA	1	0.95	0.5	1
1074	ANXA11	10	22.3q	0.0087	9	1.8e-06	0.38	0.025	0.0011	0.44	0.028	0.13	0.45	0.94	0.054	3.7e-05	0.044	NA	0.017	0.00013	0.78	0.42	0.17	0.023	0.62	NA	0.37	0.061	1	0.8	0.77	1	0.97	0.35	1
1075	NEK4	3	21.1p	0.0087	9	NA	0.00014	0.31	2.5e-06	1	0.0039	0.01	0.53	0.3	0.013	0.08	0.076	0.065	0.0032	0.0081	0.99	0.88	0.33	NA	1	0.00011	0.46	0.024	0.97	0.43	0.34	1	0.95	0.21	1
1076	DHX15	4	15.3p	0.0087	9	4.4e-09	0.00052	0.88	0.0042	1	0.00016	2.8e-05	0.62	0.58	7.4e-05	0.0046	0.99	0.28	0.0011	0.0056	0.67	1	0.43	0.27	0.76	NA	0.96	0.35	0.89	0.74	0.75	1	0.96	0.5	NA
1077	TOP2A	17	21-q	0.0087	9	0.00043	0.0062	0.15	2.1e-05	0.27	0.00075	5.7e-05	0.93	0.7	0.092	0.0097	0.22	NA	0.072	0.0014	0.78	0.36	0.00092	0.63	NA	0.77	0.32	0.037	1	0.59	0.69	1	0.99	0.47	1
1078	STAG1	3	22.2-q	0.0087	9	0.00092	0.0074	0.00084	0.00065	0.96	0.038	0.00019	0.19	0.0017	0.00011	2.9e-05	1	0.49	0.12	0.11	0.76	0.85	0.11	1	0.68	NA	0.91	0.35	1	0.86	0.75	1	0.98	0.32	NA
1079	PAWR	12	21.2q	0.0087	9	0.0053	0.032	0.27	0.01	0.92	0.011	0.0023	0.38	0.64	5.7e-05	0.016	1.4e-06	0.57	0.32	0.00049	0.59	1	0.6	0.24	0.87	0.19	0.25	0.37	0.98	NA	NA	1	0.95	0.2	1
1080	PDPK1	16	13.3p	0.0087	9	5.6e-12	0.19	0.68	0.0097	0.48	8.2e-05	0.0038	0.031	0.51	0.019	0.0042	0.17	NA	0.9	0.2	0.67	1	0.85	0.94	0.74	0.042	0.21	0.03	1	0.31	0.65	1	0.99	0.29	NA
1081	SIPA1L3	19	13.13q	0.0087	9	0.003	0.0055	0.028	0.011	0.49	0.98	0.024	0.096	0.99	0.63	0.017	0.9	0.22	0.0075	0.017	0.82	1	0.013	NA	0.67	NA	1	0.53	NA	0.4	0.4	1	0.95	0.57	NA
1082	ANKRD12	18	11.22p	0.0087	9	0.47	0.00027	0.2	1.7e-05	1	0.06	0.013	0.012	0.0098	0.015	0.038	0.11	NA	0.15	5.4e-05	0.78	1	0.069	0.72	0.58	NA	1	0.046	1	0.81	0.42	1	0.92	0.13	1
1083	LRIG2	1	13.1p	0.0087	9	3.8e-06	0.0017	0.34	0.0053	0.027	0.83	0.032	0.00019	0.2	0.054	0.0029	0.2	0.81	0.49	0.014	0.99	1	0.0047	0.51	0.82	NA	0.72	0.28	0.96	0.11	0.81	1	0.97	0.33	NA
1084	PTPN2	18	11.3-p	0.0087	9	3e-06	0.15	0.29	0.0056	0.72	0.018	0.0032	0.75	0.69	0.0019	0.017	0.19	0.24	0.00014	3.7e-05	0.77	1	0.016	NA	0.78	0.57	0.86	0.22	1	0.58	NA	1	0.98	0.18	1
1085	ADAM17	2	25p	0.0087	9	0.0065	0.8	0.0017	2.1e-06	0.32	0.0017	0.0065	0.94	0.39	0.21	0.018	0.00039	0.059	0.073	0.0088	0.89	1	0.016	0.37	0.92	NA	0.48	0.46	0.99	0.36	NA	1	0.96	0.86	1
1086	SYMPK	19	13.3q	0.0087	9	0.003	4.4e-06	0.013	0.038	0.62	0.15	0.085	0.54	0.18	3.3e-05	0.074	0.0041	0.55	0.045	0.026	0.81	1	0.12	0.046	0.81	NA	0.8	0.089	0.99	0.56	0.76	1	0.89	0.41	NA
1087	HIRA	22	11.2q	0.0087	9	0.11	2.9e-05	0.82	0.00017	0.4	0.5	0.003	0.019	NA	0.00049	0.0032	0.35	NA	0.058	0.00029	0.89	0.99	0.015	0.21	0.99	0.032	0.94	0.13	1	0.37	0.42	1	0.92	0.52	1
1088	PARVA	11	15.3p	0.0087	9	0.0011	0.87	0.026	0.01	0.3	8.8e-05	0.0039	0.29	0.19	0.84	0.0041	0.18	0.17	0.003	0.00047	0.93	1	0.15	0.16	0.97	0.34	0.64	0.012	1	0.53	NA	1	0.93	0.21	NA
1089	ODF2	9	34q	0.0087	9	0.46	0.00053	0.71	1.6e-05	0.63	0.00058	0.00015	0.012	0.23	0.96	0.21	0.61	NA	0.03	0.00048	0.63	1	0.14	NA	0.86	0.029	0.71	0.047	1	0.88	0.78	1	0.88	0.19	1
1090	SPATS2	12	13.12q	0.0087	9	0.0047	0.48	0.0073	0.00048	0.41	0.00053	0.0093	0.086	0.039	0.0016	0.0051	0.36	0.33	0.063	0.018	0.99	0.81	0.16	0.44	0.92	0.3	0.77	0.093	0.98	0.98	NA	1	0.92	0.26	NA
1091	HS2ST1	1	22.3p	0.0087	9	0.21	2.3e-07	0.14	0.0061	0.34	0.028	0.0045	0.00078	0.96	0.046	0.018	0.72	NA	0.6	0.0062	0.62	0.27	0.61	0.98	0.73	0.049	0.61	0.079	0.76	0.32	0.91	1	0.98	0.66	NA
1092	TNPO1	5	13.1q	0.0087	9	0.0012	0.24	0.67	0.013	0.036	1.5e-06	0.035	0.071	0.61	0.00023	0.0013	0.025	NA	0.48	0.0048	0.97	0.64	0.23	0.79	0.84	0.56	1	0.6	1	0.61	0.2	1	0.97	0.52	NA
1093	GALNT7	4	31.1q	0.0087	9	4.5e-05	0.023	0.0031	1e-04	0.6	0.028	0.0027	0.71	0.84	0.14	0.028	0.092	0.56	0.049	0.0028	0.81	0.77	0.52	0.29	0.79	0.59	0.41	0.18	NA	0.55	0.44	1	0.99	0.31	NA
1094	ZHX3	20	12q	0.0087	9	0.00014	0.62	0.021	4.5e-05	0.41	0.0013	0.041	0.32	0.39	0.34	0.039	0.18	9.7e-05	0.03	0.89	0.96	1	0.031	0.67	0.92	NA	1	0.36	0.98	0.33	0.38	1	0.91	0.46	NA
1095	MYO10	5	15.1-p	0.0087	9	0.017	1	0.083	0.011	0.19	0.33	0.00086	0.93	0.83	2e-04	0.04	0.006	0.99	0.25	0.0027	0.7	0.9	0.0037	0.5	0.78	NA	0.87	0.0042	1	0.98	0.75	1	0.94	0.39	NA
1096	WWOX	16	23.3-q	0.0087	9	2.7e-07	1.3e-10	0.075	0.75	0.0092	0.03	9.5e-06	0.39	0.052	0.0088	0.019	0.043	0.5	0.01	0.073	0.91	0.73	0.59	0.23	0.89	NA	0.94	0.069	1	0.3	0.66	1	0.88	0.54	1
1097	MEF2A	15	26q	0.0087	9	4.9e-05	2.4e-11	0.17	0.00087	0.46	0.0091	1.8e-05	0.013	0.48	0.54	0.038	0.089	0.074	0.013	0.075	0.98	0.17	0.044	0.38	0.93	0.2	1	0.17	0.9	0.18	0.28	1	0.92	0.71	NA
1098	TBCD	17	25.3q	0.0087	9	1.8e-11	0.17	0.71	1.3e-06	0.98	1.2e-07	6.6e-05	0.19	0.16	0.46	0.58	0.036	0.31	0.0024	0.0042	0.9	0.098	0.017	0.43	0.93	NA	0.65	0.048	0.96	0.47	0.9	1	0.94	0.39	1
1099	UPF2	10	14-p	0.0087	9	7e-11	0.00013	0.014	3.2e-11	0.67	0.029	0.31	0.52	0.064	0.0074	0.00031	0.75	NA	0.063	6.7e-05	0.76	0.52	0.00014	0.5	0.86	0.25	0.47	0.35	0.92	0.21	0.28	1	0.95	0.38	1
1100	ATM	11	22-q	0.0087	9	0.002	1.6e-08	0.0096	7e-04	0.82	0.025	4.5e-06	0.25	0.016	0.16	0.012	0.36	0.086	0.063	0.25	0.97	0.88	0.096	0.44	0.66	0.022	0.91	0.88	1	0.17	0.46	1	0.86	0.18	NA
1101	USP33	1	31p	0.0087	9	2.1e-06	7.7e-09	0.64	0.0069	0.8	0.23	0.00087	0.00014	0.38	0.00037	0.00036	0.23	0.32	0.12	0.0012	0.85	0.63	0.36	NA	0.82	0.003	0.89	0.22	0.94	0.33	0.88	1	0.97	0.14	1
1102	USP48	1	36.12p	0.0087	9	3.3e-14	0.45	0.0045	3.8e-07	0.36	0.0078	8.9e-05	0.069	0.35	0.0027	0.00089	0.33	NA	0.081	1.1e-06	0.75	0.69	0.64	0.44	0.65	0.0025	0.16	0.14	1	0.23	0.51	1	0.92	0.24	1
1103	STX17	9	31.1q	0.0087	9	0.00082	3.4e-13	0.2	0.00083	0.41	2.5e-09	0.00018	0.00087	0.52	0.051	0.21	0.17	NA	0.00014	3e-04	0.67	1	0.0038	0.27	0.91	0.22	0.88	0.27	0.98	0.46	0.25	1	0.95	0.7	1
1104	ITM2B	13	14.2q	0.0087	9	1.6e-08	6.1e-07	0.51	4.8e-05	0.23	0.00017	1.7e-07	0.31	0.11	0.01	0.00097	0.099	0.17	0.036	0.0074	0.82	1	0.12	0.29	0.76	NA	0.27	0.27	0.78	0.47	0.18	1	0.98	0.33	1
1105	SMURF1	7	21.1-q	0.0087	9	9e-13	0.0065	0.28	0.0074	0.26	0.34	0.00073	0.00073	0.85	3.9e-05	0.077	0.048	0.28	0.07	0.0015	0.83	0.34	0.027	0.11	0.61	NA	0.91	0.072	0.98	0.38	0.98	1	0.95	0.93	1
1106	RNF111	15	21q	0.0087	9	NA	5.3e-08	0.069	9.1e-05	0.23	0.39	0.00068	0.00016	0.73	1.1e-07	0.0024	0.1	0.23	0.25	0.004	0.59	1	0.042	0.4	0.77	0.049	0.3	0.23	1	0.86	0.29	1	0.98	0.18	1
1107	PAK1	11	13-q	0.0087	9	2.6e-06	7.7e-15	0.74	1.7e-12	1	0.051	0.00092	0.011	0.4	0.00091	0.0047	0.29	0.96	0.083	0.56	0.98	1	0.075	0.37	0.74	0.028	1	0.0093	0.89	0.41	NA	1	0.92	0.66	1
1108	ZNF148	3	21.2q	0.0087	9	1.8e-06	4e-04	0.0073	3.8e-05	0.73	0.45	0.54	0.73	0.23	5.7e-06	5.5e-05	0.15	0.085	0.0011	0.002	0.8	1	0.093	0.18	0.85	0.045	0.67	0.2	0.76	0.52	0.53	1	0.94	0.47	NA
1109	EXT2	11	12-p	0.0087	9	0.00097	1.5e-06	0.76	9.1e-07	1	9.9e-05	0.023	0.00051	0.49	0.0064	0.14	0.66	NA	0.087	0.0046	0.86	1	0.3	0.24	0.61	0.006	0.84	0.094	0.87	0.37	0.31	1	0.94	0.58	1
1110	MAX	14	23q	0.0087	9	1.1e-06	4.2e-07	0.83	0.059	1	9.3e-05	0.045	0.06	0.16	0.00046	0.065	0.73	NA	0.00015	0.0039	0.98	0.72	0.49	0.13	0.87	0.035	0.89	0.02	0.94	0.72	0.97	1	0.94	0.17	1
1111	CTCF	16	21-q	0.0087	9	0.014	1.9e-05	0.32	9e-07	0.23	0.16	1.6e-08	0.0062	0.0097	0.0061	0.02	0.29	0.62	0.077	0.4	0.86	1	0.11	0.76	0.88	0.038	0.88	0.27	0.93	0.38	0.18	1	0.94	0.85	NA
1112	RCBTB1	13	14q	0.0087	9	1.8e-10	0.056	0.67	0.6	0.066	0.00058	0.00012	0.93	0.02	0.0099	0.0024	0.094	NA	0.13	0.029	0.98	0.011	0.55	0.24	0.77	0.049	0.51	0.27	1	0.47	0.41	1	0.98	0.62	1
1113	ATP6V0A1	17	21q	0.0087	9	7.2e-10	0.0019	0.85	3.6e-09	0.92	0.014	9.8e-05	0.35	0.0056	0.68	0.24	0.76	0.69	0.0052	0.0084	0.85	1	0.046	0.82	0.92	0.12	0.45	0.28	1	0.42	NA	1	0.95	0.32	1
1114	TCERG1	5	31q	0.0087	9	0.013	6.9e-13	0.064	0.027	1	0.00035	0.55	6e-04	0.53	0.0057	0.0065	0.081	NA	0.0016	0.033	0.93	1	0.11	0.51	0.9	0.17	0.76	0.54	0.93	0.8	0.62	1	0.94	0.85	1
1115	RAB5A	3	24-p	0.0087	9	0.07	2.1e-08	0.5	1.7e-05	0.8	0.041	0.065	0.028	0.031	0.0011	0.17	0.99	0.88	0.036	8.9e-06	0.86	0.21	0.35	0.95	0.85	0.044	0.15	0.065	1	0.3	NA	1	0.95	0.44	1
1116	RAP2A	13	34q	0.0087	9	6.5e-06	0.0017	0.77	1.1e-05	1	0.00052	0.00077	0.057	0.38	0.0063	0.0058	0.81	0.069	0.079	0.058	0.9	0.9	0.022	0.64	0.87	0.25	0.61	0.02	1	0.52	NA	1	0.98	0.18	1
1117	EZH2	7	35-q	0.0087	9	4.5e-05	0.0014	0.033	5.5e-05	0.022	0.11	0.19	0.45	0.066	0.0065	0.039	0.1	NA	0.031	0.0033	0.86	0.37	0.12	0.16	0.9	0.92	0.21	0.45	0.81	0.7	0.63	1	0.88	0.32	1
1118	BTBD3	20	12.2p	0.0087	9	8e-04	0.049	0.6	0.16	0.34	0.00024	3.1e-05	0.57	0.75	0.027	0.038	0.53	0.15	0.16	0.048	0.95	0.79	0.015	0.8	NA	0.09	0.91	0.015	0.89	0.84	0.99	1	0.98	0.74	NA
1119	MELK	9	13.1p	0.0087	9	0.00016	0.42	0.0023	0.00021	0.52	0.0051	0.027	0.69	0.17	0.011	0.095	1	0.54	0.0017	1e-04	0.66	1	0.21	0.43	0.87	0.22	1	0.018	1	0.53	0.38	1	0.92	0.17	NA
1120	HMGCL	1	36.1-p	0.0087	9	5.7e-05	0.44	0.15	0.018	0.18	0.0081	0.022	0.66	0.074	1.5e-05	0.017	0.48	NA	0.016	0.0019	0.87	0.12	0.45	0.92	0.9	0.22	0.4	0.043	0.93	0.38	0.66	1	0.95	0.52	1
1121	CTNNB1	3	21p	0.0087	9	3e-05	0.0015	0.033	0.15	0.85	0.41	0.0017	0.024	0.34	0.011	0.081	0.77	0.11	0.033	0.00063	0.86	1	0.2	0.25	0.97	0.089	0.99	0.011	0.9	0.22	NA	1	0.95	0.52	1
1122	RALGDS	9	34.3q	0.0087	9	1.8e-07	0.0015	0.98	0.0037	1	0.00085	0.023	0.85	0.52	0.046	0.00068	0.79	NA	0.0017	0.24	0.76	0.021	0.62	0.44	0.91	0.19	0.81	0.38	0.98	0.77	0.52	1	0.92	0.55	1
1123	SLC25A4	4	35q	0.0087	9	6.8e-07	0.031	0.91	0.25	0.76	0.00028	0.03	0.041	0.54	0.00099	5e-04	0.62	0.031	0.022	0.57	0.95	1	0.38	0.28	0.74	0.52	0.72	0.25	1	0.65	NA	1	0.97	0.46	1
1124	WDR33	2	21.1q	0.0087	9	0.018	0.00094	0.04	0.0093	0.57	1e-04	0.0093	0.33	0.043	0.18	0.035	0.46	NA	0.027	0.22	1	1	0.082	0.97	0.95	NA	0.53	0.27	0.98	0.97	0.58	1	0.99	0.17	1
1125	MYLIP	6	23-p	0.0087	9	0.00013	0.043	0.066	0.27	0.99	0.014	0.00059	0.35	0.13	0.038	0.015	0.76	0.043	0.0014	0.034	0.87	0.92	0.64	0.49	0.81	NA	0.99	0.07	0.78	0.47	0.85	1	0.8	0.59	1
1126	FBXL5	4	15.33p	0.0087	9	2.4e-10	0.00022	0.4	0.00017	1	0.00083	0.0057	0.19	0.12	0.00049	0.00015	0.77	0.22	0.14	0.00024	0.77	0.92	0.93	0.14	0.9	0.0033	1	0.82	1	0.94	0.69	1	0.98	0.4	1
1127	KPNA6	1	35.1p	0.0087	9	1.7e-09	9.4e-07	0.15	1.4e-09	0.0061	0.19	0.027	0.089	0.098	0.3	0.0099	0.43	0.0027	0.21	0.00016	0.83	1	0.023	0.49	0.89	0.067	1	0.16	1	0.4	0.42	1	0.92	0.65	1
1128	KIF1B	1	36.22p	0.0087	9	0.072	0.0061	0.2	5.5e-08	0.036	0.079	0.055	0.95	0.31	0.0047	4.7e-05	0.16	0.037	0.25	0.00029	0.93	1	0.027	0.17	0.63	0.038	0.23	0.79	0.97	0.15	0.67	1	0.94	0.69	1
1129	SMAD3	15	21-q	0.0087	9	0.003	0.6	0.19	4.9e-06	0.55	0.00022	0.00055	0.3	0.078	9e-05	0.0091	0.24	0.0033	0.0056	0.013	0.78	1	0.29	0.17	0.8	0.52	0.59	0.4	0.99	0.78	0.63	1	0.95	0.54	1
1130	BTRC	10	24.32q	0.0087	9	1.3e-08	0.37	0.62	0.00047	0.43	0.00061	0.0024	0.5	0.17	0.35	0.45	0.001	0.018	0.049	1.2e-05	0.99	1	0.044	0.61	0.94	0.2	0.49	0.15	1	0.61	0.15	1	0.93	0.57	1
1131	LITAF	16	13.3-p	0.0087	9	1.4e-05	0.0011	0.55	0.00013	0.92	0.18	0.00043	0.62	0.23	2.5e-05	0.023	0.00035	0.03	0.39	0.01	0.83	0.96	0.13	0.31	0.85	0.88	0.86	0.16	1	0.69	0.67	1	0.88	0.62	1
1132	GNAS	20	13.2-q	0.0087	9	2.2e-07	0.00076	0.34	0.0079	0.35	0.72	0.0018	0.54	0.33	0.091	0.00012	0.36	0.016	0.0056	0.28	0.53	1	0.054	0.85	0.86	0.027	0.72	0.03	1	0.29	0.65	1	0.94	0.41	1
1133	DDX31	9	34.2q	0.0087	9	NA	0.028	0.41	0.0047	0.18	0.00036	0.03	0.66	0.73	0.013	0.045	0.048	NA	0.041	0.037	0.96	1	0.16	0.57	0.95	NA	0.21	0.21	1	0.55	1	1	0.93	0.28	1
1134	BTAF1	10	22-q	0.0087	9	0.59	0.029	0.043	0.017	0.41	0.64	0.014	0.76	0.086	0.15	0.0044	0.028	0.044	0.1	5e-05	0.93	1	0.51	0.96	0.95	0.0064	0.27	0.17	0.91	0.82	NA	1	0.99	0.84	1
1135	INTS4	11	14.1q	4e-05	8	NA	3.1e-07	0.15	6.3e-09	0.89	0.045	0	0.073	0.67	NA	NA	0.93	NA	NA	7.1e-07	NA	NA	0.0097	NA	NA	0.03	1	0.00036	0.99	0.28	0.84	1	NA	0.25	1
1136	GSTM1	1	13.3p	4e-05	8	NA	0	7.5e-16	0.029	6.5e-05	NA	0.13	0.0032	0.059	0	0.026	NA	NA	NA	0.1	0.89	0.27	0.00051	NA	0.6	NA	NA	0.21	1	0.33	0.56	NA	0.84	0.47	NA
1137	SLU7	5	33.3q	4e-05	8	5.3e-07	6.8e-13	0.34	2.8e-10	0.96	0	0.00027	0.035	0.45	NA	NA	1	NA	NA	0.0067	0.83	NA	0.14	NA	NA	NA	1	0.037	0.87	0.42	0.56	1	NA	0.39	NA
1138	MRPS23	17	22-q	4e-05	8	NA	8e-04	0.015	3.4e-09	0.8	NA	0	0.062	0.00015	NA	NA	0.89	NA	NA	2.5e-06	0.99	NA	0.14	NA	0.77	6e-04	1	0.00037	1	0.46	0.72	1	NA	0.18	NA
1139	TMEM135	11	14.2q	4e-05	8	4.7e-11	0	0.65	9.4e-05	0.7	1.5e-05	2.8e-06	0.00069	0.14	NA	NA	1	NA	NA	0.00034	NA	1	0.058	NA	NA	NA	0.92	0.032	NA	0.62	0.47	1	0.97	0.43	NA
1140	GSTT1	22	11.23q	4e-05	8	NA	0	0.0016	0	0.0013	NA	0.3	0.054	NA	0	0.0052	NA	NA	NA	0	0.84	1	0.00012	NA	0.37	NA	NA	0.33	0.73	0.29	0.7	1	0.88	0.26	NA
1141	INTS8	8	22.1q	4e-05	8	NA	5.3e-08	0.51	0	0.015	NA	0	0.14	0.051	NA	NA	0.0019	NA	NA	0.00031	0.96	1	1.7e-06	NA	NA	NA	0.21	0.0031	0.83	0.7	0.18	1	0.99	0.26	NA
1142	MTERFD1	8	22.1q	4e-05	8	NA	0.0011	0.42	0	0.0015	NA	0	0.072	0.0061	NA	NA	0.0016	NA	NA	0.41	0.9	1	4e-05	NA	0.43	NA	0.84	0.00034	NA	0.66	0.13	1	0.92	0.47	NA
1143	CMC2	16	23.2q	4e-05	8	NA	3e-11	NA	7.4e-18	0.45	0.00037	8.6e-09	0.01	0	NA	NA	0.55	0.002	NA	7.1e-06	NA	0.81	NA	NA	NA	NA	0.64	0.058	1	0.58	0.37	1	0.95	0.3	1
1144	PROSER1	13	13.2q	4e-05	8	5.1e-06	3.8e-19	NA	0	0.014	0	NA	0.018	0.039	0.36	0.066	NA	0.13	NA	3e-05	0.78	1	NA	0.88	NA	NA	NA	0.089	0.73	NA	0.29	1	0.96	0.38	NA
1145	KRTCAP2	1	22q	4.7e-05	8	NA	0.00051	0.054	6e-10	0.88	NA	1.5e-06	0.042	NA	NA	NA	0.0011	NA	NA	0	0.78	NA	1.2e-05	NA	NA	NA	0.32	0.024	0.99	0.65	0.28	NA	NA	0.3	NA
1146	SREK1	5	11.2-q	4.7e-05	8	0	NA	0.87	NA	0.63	6.8e-07	NA	NA	2e-04	2.5e-05	0.019	NA	NA	5.8e-05	0.022	0.99	NA	NA	0.013	0.87	NA	NA	0.078	1	NA	NA	1	NA	0.94	NA
1147	COMMD5	8	24.3q	4.7e-05	8	NA	0.00015	0.57	0	0.078	NA	0	0.025	0.082	NA	NA	0.022	NA	NA	0.048	0.91	NA	0.00091	NA	0.92	NA	0.27	0.02	NA	0.3	0.52	NA	NA	0.4	NA
1148	PAN3	13	12.2q	4.7e-05	8	0.0064	0	0.15	3.8e-08	0.33	0.16	1.9e-07	0.00013	NA	NA	NA	0.68	NA	NA	3.7e-06	0.93	NA	0.00022	NA	NA	NA	0.44	0.031	NA	0.37	0.43	1	NA	0.31	1
1149	C8orf33	8	24.3q	4.7e-05	8	NA	2.6e-05	NA	0	0.36	NA	1.8e-09	0.028	0.022	NA	NA	0.81	NA	NA	0.00047	0.87	0.59	0.0025	NA	NA	NA	0.24	0.01	0.94	0.44	0.38	1	1	0.65	NA
1150	MRPL27	17	21.3-q	4.7e-05	8	NA	0.00023	0.59	4e-12	0.11	NA	0	0.7	0.0041	NA	NA	0.035	NA	NA	0.03	0.85	NA	0.00073	NA	0.95	NA	1	0.00042	0.85	0.22	0.96	1	NA	0.56	NA
1151	TM2D2	8	11.23p	4.7e-05	8	NA	1.3e-08	0.00036	0	0.0012	NA	0	0.0016	0.0077	NA	NA	0.23	NA	NA	0.14	0.92	NA	0.081	NA	0.93	NA	0.41	0.002	1	0.43	0.16	1	NA	0.12	NA
1152	UQCRFS1	19	12q	4.7e-05	8	NA	0	NA	6.8e-06	0.67	NA	0.017	0.0026	NA	0.0054	0.0071	0.044	NA	NA	0.00038	0.51	0.9	0.086	NA	NA	NA	0.96	0.2	0.94	0.35	NA	1	0.94	0.24	1
1153	FBXO16	8	21.1p	4.7e-05	8	NA	1.9e-06	0.81	3.6e-05	0.056	0.00043	0	0.0078	0.007	NA	NA	0.0062	NA	NA	0.41	0.97	NA	0.17	NA	NA	0.35	0.61	0.025	0.87	0.34	0.76	1	NA	0.7	NA
1154	IARS2	1	41q	4.7e-05	8	NA	0	0.062	5.9e-08	0.1	NA	0	9.8e-05	0.00099	NA	NA	0.51	NA	NA	8e-05	0.92	0.88	0.31	NA	0.88	0.00011	0.92	0.018	0.88	0.5	NA	1	0.96	0.24	NA
1155	RNMTL1	17	13.3p	4.7e-05	8	NA	0.00012	0.15	3.9e-09	0.17	NA	0	0.78	7.6e-07	0.0015	9.8e-05	1	NA	NA	6.2e-06	0.83	0.6	0.011	NA	0.86	NA	0.99	0.093	NA	0.33	0.19	NA	0.96	0.89	NA
1156	ZNF706	8	22.3q	4.7e-05	8	NA	0.029	0.88	0	0.06	1.3e-05	0	0.27	0.044	NA	NA	0.3	NA	NA	0.006	NA	1	0.0011	NA	0.84	NA	0.94	0.00089	1	0.61	0.21	1	0.95	0.46	NA
1157	DDX19A	16	22.1q	4.7e-05	8	NA	1.1e-12	0.11	0	0.14	NA	2.5e-10	0.00016	2.1e-06	0.0016	0.0025	0.44	NA	NA	0.0016	0.84	1	0.33	NA	0.9	NA	0.66	NA	1	0.7	0.26	1	0.98	NA	NA
1158	UTP18	17	21.33q	4.7e-05	8	NA	1.9e-05	0.39	1.5e-10	0.82	NA	0	0.052	0.007	NA	NA	0.033	NA	NA	0.0043	0.86	1	0.0097	NA	0.88	0.12	0.83	0.002	0.99	0.89	NA	1	0.95	0.47	NA
1159	FBXO25	8	23.3p	4.7e-05	8	NA	2e-08	0.13	7.3e-08	0.01	NA	0	0.0024	0.029	NA	NA	0.38	NA	NA	0.0042	0.84	NA	0.45	NA	0.89	0.098	0.57	0.0013	1	0.59	0.29	1	NA	0.38	1
1160	C11orf54	11	21q	5.5e-05	8	NA	2e-05	0.15	0.002	0.65	NA	0	0.097	0.21	NA	NA	0.018	0.02	NA	0.1	NA	NA	0.018	NA	NA	0.0042	0.7	0.011	1	0.11	0.55	1	NA	0.17	NA
1161	LONRF1	8	23.1p	5.5e-05	8	NA	0.00084	0.22	1e-06	0.011	NA	0	0.17	0.015	NA	NA	0.002	NA	NA	0.018	0.79	NA	0.12	NA	0.75	NA	0.43	0.022	0.93	0.83	0.51	1	NA	0.5	NA
1162	DDX19B	16	22.3q	5.5e-05	8	NA	0.0039	0.62	1.2e-05	0.00024	0.64	0	0.19	0.00034	NA	NA	0.023	NA	0.085	0.045	0.91	NA	0.048	NA	0.94	NA	0.47	0.57	1	0.27	0.24	1	NA	0.38	NA
1163	ZFAND1	8	21.13q	5.5e-05	8	NA	0.033	0.21	0	0.036	NA	2e-08	0.89	0.041	NA	NA	1	NA	NA	0.004	0.55	1	0.018	NA	0.59	NA	1	0.0015	1	0.38	NA	1	0.92	0.57	1
1164	C11orf48	11	12.3q	5.5e-05	8	NA	5.7e-06	0.74	4.4e-05	0.0092	NA	0	0.04	0.6	NA	NA	0.26	NA	NA	0.023	NA	1	0.066	NA	NA	0.013	0.96	0.0038	0.91	0.16	0.34	1	1	0.48	1
1165	SAP18	13	12.11q	5.5e-05	8	NA	0	0.38	0.0011	0.11	NA	1.8e-05	8.7e-06	NA	0.24	0.014	1	NA	NA	0.00019	0.95	0.68	0.0022	NA	0.89	NA	1	0.0037	1	0.41	NA	1	0.94	0.26	NA
1166	RHBDD1	2	36.3q	5.7e-05	8	NA	0.015	0.5	0.0085	0.77	0	0.038	0.036	0.0055	NA	NA	0.32	NA	NA	0.00014	NA	NA	0.067	NA	NA	NA	0.14	0.02	1	0.68	0.61	1	NA	0.63	NA
1167	FAM91A1	8	24.13q	5.7e-05	8	NA	4.9e-06	0.037	0	0.27	0.0014	0	0.48	0.22	NA	NA	0.25	NA	NA	1.1e-05	0.74	NA	0.003	NA	NA	NA	0.57	0.017	0.95	0.34	NA	1	NA	0.51	NA
1168	GTDC2	3	22.1p	5.7e-05	8	2.6e-07	0.11	NA	1.3e-06	0.76	2e-04	0.0039	0.56	0.0072	NA	NA	0.95	NA	NA	0.01	NA	NA	0.029	0.39	NA	NA	0.89	0.29	NA	0	0.47	1	NA	0.21	NA
1169	ZNF18	17	12p	5.7e-05	8	NA	1.9e-05	0.76	1e-10	0.27	NA	0	0.15	0.00034	NA	NA	0.0032	NA	NA	0.0045	0.95	NA	0.0098	NA	0.99	NA	0.8	0.0024	NA	0.16	0.36	1	NA	0.54	NA
1170	HSF1	8	24.3q	5.7e-05	8	NA	0.077	0.82	2.1e-07	0.97	NA	0	0.012	0.64	1.7e-05	1.4e-05	0.15	NA	NA	0.029	0.72	1	0.17	NA	0.84	0.049	0.46	0.0019	NA	0.62	0.18	1	0.96	0.5	1
1171	CWF19L2	11	23.1q	5.7e-05	8	0.00054	0	0.36	5.8e-06	1	0.00067	1.8e-07	0.23	0.23	NA	NA	0.95	NA	0.51	0.023	0.95	NA	0.11	0.23	0.73	0.0076	1	0.0017	1	0.43	NA	1	NA	0.16	1
1172	NUDCD1	8	23q	5.7e-05	8	4.3e-10	0.0025	0.42	1.6e-07	0.15	0.00044	0	0.034	0.72	NA	NA	0.77	NA	NA	0.2	0.64	NA	0.015	0.24	0.52	0.36	0.96	0.00034	0.96	0.43	0.27	1	NA	0.65	1
1173	NEK3	13	14.2-q	5.7e-05	8	NA	7.9e-11	0.2	0	0.096	NA	1.2e-05	0.6	0.71	0.0023	0.00034	0.0035	NA	NA	0.47	0.64	0.44	0.00051	NA	0.66	0.083	0.95	0.048	0.84	0.45	0.18	1	0.98	0.62	NA
1174	TM2D3	15	26.3q	5.7e-05	8	0	0.0015	0.83	1.9e-06	0.16	0.00078	1.9e-05	0.0024	0.92	NA	NA	0.87	0.15	NA	0.00079	0.87	0.9	0.0046	NA	0.75	NA	0.52	0.19	1	0.51	0.32	1	0.98	0.18	NA
1175	RPS6KB1	17	23.1q	5.7e-05	8	NA	2.1e-05	0.29	5e-17	0.12	0.09	0	0.26	0.0055	0.00068	0.077	0.056	NA	NA	0.082	0.9	0.58	8.8e-06	NA	0.66	0.012	0.35	0.00034	0.96	0.64	NA	1	0.99	0.66	NA
1176	MSI2	17	23.2q	5.7e-05	8	0	0.025	0.11	1.3e-08	1	0.027	1.5e-06	0.71	0.0038	NA	NA	0.73	0.76	0.00038	0.3	0.84	NA	0.0015	0.12	0.83	NA	0.8	0.39	1	0.56	0.39	1	NA	0.78	NA
1177	TNRC6A	16	11.2p	5.7e-05	8	0	0.00016	0.69	1.1e-09	0.96	0.013	0.016	0.091	0.52	NA	NA	1	0.65	0.0032	0.016	0.93	NA	0.036	0.28	0.97	NA	0.86	0.061	0.73	0.96	0.25	1	NA	0.63	NA
1178	SDCCAG8	1	43q	5.7e-05	8	7.9e-05	1.9e-17	0.14	6.9e-05	0.9	2.3e-05	0	0.18	0.033	NA	NA	0.47	0.17	0.0018	0.11	0.96	NA	0.11	0.54	0.72	NA	0.58	0.011	0.96	0.89	0.49	1	NA	0.41	NA
1179	PPME1	11	13.4q	5.7e-05	8	0	6.8e-10	0.56	1.3e-12	0.51	0.0037	3.1e-08	0.26	0.95	NA	NA	0.028	NA	NA	0.021	0.79	1	0.12	NA	0.67	NA	1	0.019	0.93	0.46	0.96	1	0.98	0.28	1
1180	NUDT15	13	14.12q	5.7e-05	8	NA	0	0.08	1.5e-06	0.28	NA	6.1e-06	0.0012	0.00089	0.00042	0.18	0.017	NA	NA	0.05	0.89	0.99	0.11	NA	0.78	NA	0.43	0.061	0.76	0.35	0.21	1	0.98	0.35	1
1181	MTMR4	17	22-q	5.7e-05	8	NA	4.9e-09	0.17	3.2e-20	0.12	NA	0	0.36	0.00015	2.1e-06	0.18	0.13	NA	NA	0.00011	1	0.9	0	NA	0.92	NA	0.37	0.019	0.88	0.58	0.44	1	0.9	0.45	1
1182	SQLE	8	24.1q	5.7e-05	8	NA	0.0015	0.14	5.9e-10	0.36	NA	0	0.31	0.098	0.0026	0.00095	0.15	NA	NA	1.1e-05	0.82	0.9	0.0065	NA	0.32	0.34	0.57	0.039	1	0.45	0.11	1	0.94	0.84	NA
1183	CYC1	8	24q	5.7e-05	8	NA	0.00018	NA	0	0.27	NA	1.2e-09	0.28	0.015	0	0	0.2	NA	NA	0.007	0.82	0.93	0.02	NA	0.52	0.13	0.61	0.084	0.89	0.43	0.086	1	0.92	0.47	1
1184	LZTFL1	3	21.3p	5.7e-05	8	NA	0.001	0.016	1.3e-08	0.87	NA	1e-07	0.57	0.0027	0.12	0.11	1	NA	NA	0	0.85	0.87	0.28	NA	0.72	0.023	1	0.022	1	0.41	0.42	1	0.92	0.46	NA
1185	MBD4	3	21.3q	5.7e-05	8	NA	7.2e-05	0.12	9.6e-06	0.36	NA	0.041	0.2	0.89	8.6e-05	0	0.28	NA	NA	0.00019	0.99	1	0.079	NA	0.83	0.014	0.63	0.15	1	0.25	0.55	1	0.98	0	NA
1186	HIATL1	9	22.32q	5.9e-05	8	2.1e-08	0.00027	0.42	0.00017	0.18	0	2.3e-05	0.089	0.64	NA	NA	0.04	NA	NA	0.00055	0.97	NA	0.23	0.63	NA	NA	0.59	0.064	0.98	0.66	0.0057	1	NA	0.32	1
1187	HAX1	1	21.3q	5.9e-05	8	NA	0	0.36	0.00019	0.84	NA	1.4e-06	3.8e-06	NA	1e-05	0.00032	0.07	NA	NA	1.4e-05	0.86	0.59	0.041	NA	0.68	NA	0.63	0.32	0.95	0.16	0.44	1	1	0.59	NA
1188	SAP30BP	17	25.1q	5.9e-05	8	6.2e-11	2.1e-05	0.36	9.9e-22	0.13	0.093	0	0.54	0.032	NA	NA	0.36	NA	NA	1.1e-05	NA	0.88	0	0.12	NA	NA	0.39	0.014	1	0.56	0.83	1	0.98	0.72	NA
1189	RUFY1	5	35.3q	5.9e-05	8	1.1e-07	0.021	0.84	5e-08	0.054	1.4e-05	9.8e-05	0.99	NA	0.00015	0	0.68	NA	0.62	0.00084	0.89	0.99	0.09	0.058	0.8	NA	0.39	0.11	1	0.66	0.75	1	0.98	0.77	NA
1190	ACBD3	1	41q	5.9e-05	8	1.3e-11	0	0.071	6.3e-05	0.43	0.2	2.1e-08	0.0013	1.5e-05	0.16	0.35	0.25	NA	0.52	0.0035	0.72	0.48	0.029	NA	0.8	NA	0.92	0.35	1	0.64	0.62	1	0.8	0.13	NA
1191	PRDX6	1	24.1q	5.9e-05	8	NA	0	0.0066	5.8e-09	0.33	NA	0.00061	0.078	0.015	0.00045	0.23	1	0.98	NA	0.019	0.8	0.85	0.016	NA	0.77	0.35	1	0.22	0.58	0.14	0.93	1	0.97	0.29	1
1192	CECR5	22	11.2q	5.9e-05	8	NA	0.012	0.47	0	1	NA	1.2e-07	0.89	NA	8.6e-05	0.0013	0.8	NA	NA	1e-04	0.88	0.93	0.00096	NA	0.84	0.16	0.86	0.031	1	0.16	NA	1	0.94	0.3	NA
1193	DPY19L4	8	22.1q	5.9e-05	8	NA	0.0068	0.2	1.1e-06	0.14	0.25	0	0.026	0.003	NA	NA	1	NA	NA	0.001	0.87	0.75	0.019	NA	0.63	NA	1	0.0049	1	0.93	0.35	1	0.91	0.18	NA
1194	ENY2	8	23.1q	5.9e-05	8	NA	0.0024	0.72	0.00019	0.014	NA	0	0.026	3.9e-05	NA	NA	0.98	NA	NA	0.29	0.57	0.33	0.022	NA	0.76	0.063	0.47	0.0054	0.99	0.33	0.43	1	0.95	0.18	NA
1195	XPO4	13	11q	5.9e-05	8	5.6e-08	4.6e-16	0.037	0	0.49	0.00072	1e-06	8.7e-06	NA	0.12	0.3	0.9	NA	NA	0.7	0.81	1	0.0036	0.28	0.67	NA	0.85	0.072	0.9	0.21	0.37	1	0.96	0.28	NA
1196	TRIP11	14	31-q	5.9e-05	8	NA	9.8e-08	0.26	1.9e-09	0.91	NA	0.0038	0.001	0	0.038	0.0096	1	NA	NA	5.3e-05	0.84	1	0.12	NA	0.75	0.65	0.99	0.14	1	0.39	0.52	1	0.99	0.23	1
1197	GGPS1	1	43q	5.9e-05	8	NA	0	0.31	6.7e-15	0.16	NA	0	0.12	2.5e-07	8.5e-07	0.00031	1	NA	NA	0.011	0.93	0.78	0.06	NA	0.99	0.3	0.72	0.019	0.61	0.23	0.55	1	0.96	0.19	1
1198	GPATCH2L	14	24.3q	5.9e-05	8	NA	7.6e-09	NA	8.8e-07	0.95	0	0.052	0.49	0.39	0.00088	0.029	0.95	0.0031	0.11	0.014	0.99	1	0.0064	NA	NA	0.095	0.54	0.069	1	0.44	0.36	1	0.98	0.25	NA
1199	CDC73	1	25q	5.9e-05	8	NA	6.6e-19	0.0087	0.00053	0.87	0.0036	0	0.05	0.022	0.00053	0.03	1	0.38	0.12	0.75	0.75	1	0.36	NA	1	NA	1	0.062	0.96	0.31	NA	1	0.95	0.65	NA
1200	BCAS2	1	13.2p	5.9e-05	8	NA	5.7e-13	0.44	0.00011	0.72	NA	0.0021	0.00047	0.74	0.0011	0.035	0.012	0.11	NA	0	0.84	0.34	0.39	NA	0.91	NA	0.83	0.069	0.76	0.47	0.75	1	0.96	0.2	1
1201	HDAC3	5	31.1-q	5.9e-05	8	NA	2.5e-20	0.6	9.7e-10	0.81	NA	0.00065	0.08	0.017	0	3e-06	0.0041	NA	NA	0.17	0.71	1	0.0019	NA	0.72	0.084	0.82	0.11	0.83	0.38	0.4	1	0.99	0.86	1
1202	CYLD	16	12-q	5.9e-05	8	0.0018	4.6e-05	0.26	5.9e-07	0.85	0.0095	0	0	0.3	0.067	0.0015	1	NA	NA	0.008	0.95	1	0.21	NA	1	NA	1	0.42	0.76	0.58	0.62	1	0.97	0.93	NA
1203	NDUFS6	5	15.33p	5.9e-05	8	1.5e-06	2.4e-12	0.13	4.3e-07	0.22	0.15	0.00027	0.079	NA	0	2.7e-05	0.81	NA	9.2e-05	0.021	0.87	1	0.13	0.22	0.43	NA	0.86	0.053	1	0.35	NA	1	0.88	0.28	NA
1204	ZNF131	5	12p	5.9e-05	8	NA	1.3e-08	0.52	0.011	0.86	6.2e-06	6e-04	0.38	0.15	0.02	0.00021	0.15	NA	0	1.4e-06	0.66	0.26	0.058	NA	0.47	NA	0.7	0.2	0.91	0.21	0.36	1	0.96	0.24	NA
1205	GOLGA3	12	24.33q	5.9e-05	8	0.00033	0.0015	0.017	0.0083	0.96	0.95	0.012	0.03	NA	0.014	0.14	1	0.6	0.44	0	0.57	0.78	0.19	0.39	0.71	NA	0.22	0.13	0.95	0.55	NA	1	0.87	0.17	NA
1206	NDUFA10	2	37.3q	5.9e-05	8	4.3e-05	0.51	0.69	0.14	0.9	2.5e-07	0.018	0.95	0.008	0.57	0.025	0.55	0.033	0	0.0015	0.77	0.65	0.87	NA	0.84	NA	0.39	0.13	0.76	0.92	NA	1	1	0.48	NA
1207	RAB6A	11	13.3q	5.9e-05	8	NA	1.3e-05	0.6	0.011	0.93	0.3	0	0.14	0.14	0.014	0.069	0.00098	0.077	0.062	0.046	0.7	1	0.25	NA	0.68	NA	0.77	0.0011	0.98	0.038	NA	1	0.98	0.26	1
1208	KIAA0586	14	23.1q	5.9e-05	8	0.01	1.2e-07	0.11	0.00012	0.61	0.00019	0.068	0.18	0.48	0	4.4e-05	1	NA	0.15	0.0012	0.81	1	0.0059	0.52	0.98	NA	0.68	0.11	1	0.29	0.55	1	0.8	0.32	NA
1209	HBS1L	6	23.3q	5.9e-05	8	0.093	4.8e-10	0.014	1.2e-09	0.95	0.15	0	0.00068	0.25	0.13	0.043	0.82	NA	0.53	0.005	1	1	0.055	0.31	0.91	NA	0.4	0.024	0.97	0.99	0.97	1	0.92	0.51	NA
1210	AKAP1	17	22q	5.9e-05	8	3.1e-08	0.17	0.72	3.1e-08	0.95	0.041	2.4e-06	0.41	0.00025	0.11	0.12	0.17	NA	0.00059	0.46	0.77	0.65	0	0.46	0.9	NA	0.87	0.0067	1	0.46	0.86	1	0.99	0.37	NA
1211	PTPRA	20	13p	5.9e-05	8	1.5e-08	0.84	0.52	0.28	0.18	0.00015	0	0.24	0.41	0.041	1.9e-05	0.53	0.0013	NA	0	0.49	0.62	0.15	NA	0.62	0.82	0.66	0.0054	0.88	0.15	NA	1	0.92	0.19	1
1212	COG5	7	31q	5.9e-05	8	0	0.00025	0.01	1.6e-05	1	0.00098	7e-06	0.056	0.33	0	0.00068	1	NA	0.23	0.078	0.78	1	0.33	0.38	0.42	NA	0.53	0.33	0.93	0.22	0.52	1	0.94	0.89	NA
1213	GLB1	3	22.3p	5.9e-05	8	4.6e-06	1.6e-07	0.61	0.0016	0.92	0.017	5.5e-05	0.027	0.5	0.57	0.33	1	NA	0.0021	0	0.48	1	0.14	0.41	0.79	0.054	1	0.055	1	0.56	NA	1	0.98	0.18	NA
1214	CCDC6	10	21.2q	5.9e-05	8	0	0.00016	0.83	1.2e-05	0.45	5e-05	0.0061	0.69	NA	0.25	0.16	1	NA	1e-05	0.013	NA	0.33	0.47	0.021	0.49	0.077	0.61	0.56	0.67	0.65	0.41	1	0.92	0.48	1
1215	HERC1	15	22q	5.9e-05	8	3.4e-06	8.1e-05	0.88	0.0012	0.86	0.0014	0.00017	1	0.31	0.36	0.00013	0.64	NA	0.25	0.011	0.55	0.094	0.067	0.12	0.95	NA	0.27	0.45	0.99	0.55	0.82	1	0.98	0	NA
1216	KCTD3	1	41q	5.9e-05	8	0	4e-16	0.059	2e-05	0.85	9.1e-06	4.1e-06	0.017	0.00035	0.25	0.56	1	NA	0.28	1.7e-06	1	1	0.18	0.14	0.7	NA	0.86	0.22	0.96	0.46	0.72	1	0.94	0.65	NA
1217	KIAA0195	17	25.1q	5.9e-05	8	0	0.011	0.83	2.3e-13	0.89	0.03	1.9e-05	0.043	0.0039	0.18	0.067	1	NA	NA	0.17	0.98	0.5	0.027	NA	0.78	0.54	0.99	0.17	1	0.21	0.55	1	0.8	0.62	1
1218	HSD17B4	5	2q	5.9e-05	8	1.3e-12	0.06	0.74	1.3e-11	0.56	0	0.0057	0.11	0.2	0.083	0.0029	0.77	NA	0.012	0.039	0.95	0.46	0.038	0.11	0.7	NA	0.9	0.51	1	0.84	0.8	1	0.94	0.84	1
1219	TPD52	8	21q	5.9e-05	8	0.89	0.08	0.044	0	0.093	0.46	0	0.23	0.37	4.3e-08	1.2e-05	0.22	NA	0.0016	0.061	0.99	1	0.054	NA	0.49	0.034	0.075	0.0014	1	0.86	0.48	1	0.94	0.6	1
1220	ANKRD11	16	24.3q	5.9e-05	8	0	2.1e-08	0.42	0.00013	0.0022	0.18	0.0014	0.051	0	0.31	0.0014	0.23	0.57	0.31	0.0023	0.71	0.35	0.078	0.066	0.86	NA	1	0.37	1	0.14	0.72	1	0.94	0.21	NA
1221	PACSIN2	22	13.2-q	5.9e-05	8	0	1e-06	0.054	0	0.23	0.074	0.00091	0.14	0.0015	0.0049	4.2e-06	0.46	0.13	0.39	2e-06	0.96	0.83	0.25	0.49	0.71	0.3	1	0.37	NA	0.27	0.35	1	0.96	0.67	NA
1222	CPD	17	11.2q	5.9e-05	8	0	0.00031	0.58	0.00036	0.86	0.00017	1.9e-07	0.75	0.23	0.0083	0.0015	0.4	NA	0.079	0.21	0.95	0.99	0.1	0.19	0.85	0.0027	1	0.065	0.93	0.46	0.5	1	0.98	0.41	NA
1223	ERBB2	17	11.2-q	5.9e-05	8	0	0.49	0.55	9.7e-18	0.86	0.18	1.9e-05	0.85	0.65	2.2e-05	0.028	0.19	NA	0.0032	0.016	0.66	0.23	0.23	0.052	0.81	0.12	0.54	0.0034	1	0.32	NA	1	0.98	0.39	1
1224	WWP2	16	22.1q	5.9e-05	8	0	1.7e-11	0.12	0.078	0.039	0.8	3.8e-05	0.084	0.96	0.016	0.00014	0.39	0.78	0.0019	0.0098	0.56	1	0.44	0.21	0.96	NA	0.15	0.28	0.84	0.38	0.27	1	0.93	0.31	1
1225	NPEPPS	17	12-q	5.9e-05	8	1.9e-07	1.1e-05	0.8	1e-13	0.28	0.48	0	0.023	0.051	0.19	0.052	0.024	0.32	0.23	7e-06	0.99	0.67	0.052	0.13	0.54	NA	0.36	0.0017	1	0.47	0.69	1	0.96	0.49	1
1226	NLK	17	11.2q	5.9e-05	8	0	0.067	0.4	1e-12	0.59	9.4e-05	0	0.44	0.072	0.039	0.45	0.43	NA	0.0089	0.47	0.99	1	3.8e-05	0.36	0.7	0.13	0.95	0.0032	1	0.73	0.8	1	0.96	0.29	1
1227	BRF2	8	11.23p	5.9e-05	8	NA	2.9e-06	0.21	0	0.25	NA	0	0.008	0.1	0.073	0.33	0.17	NA	NA	0.0019	0.35	1	0.00033	NA	0.86	0.0032	0.43	0.0078	1	0.81	NA	1	0.94	0.24	NA
1228	C1QBP	17	13.3p	5.9e-05	8	NA	6.1e-05	0.55	1.6e-05	0.3	NA	0	0.056	8.6e-06	0.0028	0.0051	0.079	NA	NA	0	0.89	1	0.26	NA	0.95	0.15	0.057	0.0019	NA	0.26	NA	1	0.99	0.26	1
1229	PEX11B	1	21q	5.9e-05	8	NA	9.3e-13	0.38	0	1	NA	0	2e-04	0.84	4.9e-06	0.013	0.021	NA	NA	0.17	0.84	1	0.13	NA	0.84	NA	0.94	0.015	1	0.12	0.42	1	0.97	0.33	NA
1230	RPP38	10	13p	5.9e-05	8	NA	0.077	0.44	1.5e-13	0.94	NA	0.0012	0.0086	0.36	2.4e-07	0.012	1	NA	NA	0	0.87	1	0.00017	NA	0.77	NA	0.7	0.033	0.99	0.7	0.34	1	0.84	0.46	NA
1231	COIL	17	22q	5.9e-05	8	NA	3e-05	0.19	2.2e-14	0.13	NA	4.3e-05	0.2	0	0.0055	0.0076	0.036	NA	NA	0.06	0.85	0.94	3.5e-06	NA	0.88	NA	1	0.19	0.73	0.77	0.21	1	0.96	0.35	NA
1232	CAMLG	5	23q	5.9e-05	8	NA	0	0.31	9.4e-06	0.28	NA	0.0048	0.29	0.31	0.00012	5.7e-06	0.012	NA	NA	0.00015	0.84	0.76	0.026	NA	0.97	NA	0.79	0.12	0.93	0.23	0.41	1	0.98	0.52	NA
1233	XRN2	20	11.2-p	5.9e-05	8	2e-10	2.4e-05	0.48	0.0067	0.87	0.0069	8.3e-05	0.0053	0.6	NA	NA	1	NA	0	2e-04	0.84	NA	0.48	0.47	0.99	NA	1	0.096	1	0.21	0.55	1	NA	0.14	NA
1234	DDX28	16	22.1-q	5.9e-05	8	NA	0.0017	NA	5e-09	0.68	NA	0	0.89	0.12	0.0017	0.019	9.3e-05	NA	NA	0.014	0.65	1	0.22	NA	0.84	0.073	0.57	0.0033	1	0.2	0.14	1	0.86	0.18	NA
1235	PSMB3	17	12q	5.9e-05	8	NA	0.0027	0.48	1.8e-11	0.69	NA	0.00027	0.16	0.00029	0.0027	0.0033	0.18	NA	NA	0.00051	0.85	0.54	0	NA	0.74	NA	1	0.12	0.93	0.88	NA	1	0.96	0.62	1
1236	KIAA1704	13	13-q	5.9e-05	8	NA	2.7e-14	0.042	0	0.013	NA	0.00015	0	0.98	0.36	0.48	0.0055	NA	NA	5e-04	0.9	0.36	0.17	NA	0.78	NA	0.27	0.075	1	0.55	0.21	1	0.98	0.23	NA
1237	LMBR1	7	36.3q	5.9e-05	8	0	3.8e-05	0.00025	0.00069	0.85	2.2e-06	8.8e-05	0.015	0.45	NA	NA	0.23	NA	0.038	0.085	0.74	NA	0.14	0.077	0.6	NA	1	0.16	1	0.32	0.091	1	NA	0.98	NA
1238	MRPL48	11	13.4q	5.9e-05	8	NA	1.3e-05	0.53	3.5e-11	0.79	NA	0	0.72	0.51	0.001	0.0031	0.87	NA	NA	0.0021	0.9	0.57	0.16	NA	NA	0.00011	0.92	0.003	0.97	0.14	NA	1	0.92	0.13	1
1239	MICU1	10	22.1q	5.9e-05	8	2e-08	0.0043	NA	6.1e-09	0.36	0.38	NA	0.66	0.88	8.6e-07	0.0029	NA	0	0.033	0.00086	0.9	0.95	NA	0.21	0.78	NA	NA	0.6	0.97	NA	0.24	1	0.98	0.99	1
1240	HRSP12	8	22q	5.9e-05	8	NA	0.004	0.59	7.9e-11	0.11	NA	0	0.25	0.055	0.0011	3.7e-05	0.35	NA	NA	0.036	0.98	1	0.0057	NA	0.75	NA	0.28	0.00034	0.97	0.43	0.63	1	0.92	0.6	NA
1241	DUS2L	16	22.1q	5.9e-05	8	0	6.5e-06	0.27	0	0.025	0.062	0	0.18	1.7e-07	NA	NA	0.23	NA	NA	0.004	0.67	1	0.028	0.27	0.86	NA	0.82	0.3	0.77	0.39	NA	1	0.96	0.51	NA
1242	DNAJC15	13	14.1q	5.9e-05	8	NA	0	4.5e-05	0.00038	0.39	2.7e-06	0.18	0.00014	0.47	4.7e-05	0.014	0.79	NA	NA	0.057	0.87	1	0.043	0.31	0.71	NA	0.46	0.79	1	NA	NA	1	0.95	0.19	NA
1243	UHMK1	1	23.1q	5.9e-05	8	9.8e-11	0	0.2	0.0066	0.42	6.8e-06	6.2e-05	0.0011	1.7e-06	NA	NA	0.44	0.96	NA	0.00013	0.97	NA	0.18	NA	0.88	0.55	0.88	0.15	0.9	0.32	0.27	1	NA	0.5	NA
1244	DEPDC5	22	12.3q	5.9e-05	8	NA	0.0038	0.31	8.4e-08	0.39	0.73	0	0.67	0.56	0.0028	0.011	0.79	0.11	NA	0.0035	0.87	1	0.018	NA	0.49	NA	0.77	0.0074	1	0.66	0.25	1	0.94	0.21	NA
1245	USP1	1	31.3p	5.9e-05	8	NA	0.0017	0.57	1.2e-05	0.39	NA	0.012	0.0042	0.057	0.013	0.00087	0.34	NA	NA	0	0.9	1	0.24	NA	0.95	0.18	0.88	0.043	1	0.46	0.75	1	0.77	0.55	1
1246	HMBS	11	23.2-q	5.9e-05	8	NA	3.1e-07	0.7	2.8e-11	0.95	NA	0	0.4	0.21	0.049	0.039	0.14	NA	NA	0.05	0.93	0.28	0.46	NA	0.97	0.0016	0.91	0.0069	1	0.29	0.65	1	0.98	0.61	1
1247	MKL2	16	13.12p	5.9e-05	8	0	0.91	0.95	0.058	0.85	0.00048	1.5e-05	1	0.49	0.0016	0.00061	0.64	NA	0.0037	0.81	0.95	1	0.67	0.029	0.79	NA	0.8	0.022	1	0.25	0.44	1	1	0.41	NA
1248	ATG16L1	2	37.1q	5.9e-05	8	0.005	0.00015	0.4	0.0037	0.47	0	0.032	0.013	0.64	0.87	0.07	1	NA	3e-05	0.0053	0.78	1	0.13	0.66	0.88	NA	0.65	0.22	0.76	0.19	0.42	1	0.92	0.86	NA
1249	SMARCAL1	2	35q	5.9e-05	8	0.011	0.046	0.088	0.00016	0.96	0	0.12	0.54	0.23	0.2	0.0022	0.058	NA	0.021	0.00063	0.78	0.89	0.26	0.75	0.79	0.019	0.94	0.55	1	0.21	NA	1	0.96	0.37	NA
1250	CDKAL1	6	22.2p	5.9e-05	8	0	0.00023	0.55	0.022	0.99	4.5e-08	0.00079	0.0079	0.19	0.046	0.086	0.67	0.9	0.0024	0.1	0.74	1	0.51	0.16	0.92	NA	0.65	0.43	NA	0.57	0.23	1	0.8	0.55	NA
1251	ABAT	16	13.2p	5.9e-05	8	0	0.0064	0.14	2e-07	0.9	0.62	0.0033	0.81	0.22	0.0025	0.0091	0.11	0.72	0.65	0.4	0.95	1	0.35	0.038	0.67	NA	1	0.036	1	0.78	0.46	1	0.8	0.6	NA
1252	UQCRC2	16	12p	5.9e-05	8	5.6e-13	0.028	0.46	7.1e-05	0.9	0.69	0	0.15	0.78	0.038	0.0035	1	NA	0.12	0.058	0.76	1	0.22	0.17	0.79	0.019	1	0.015	0.97	0.89	0.94	1	0.96	0.56	NA
1253	PTPN1	20	13.1-q	5.9e-05	8	0	0.8	0.43	0.00071	0.92	0.0013	0.00019	1	0.35	0.43	0.89	0.66	0.0047	0.0086	0.0031	0.91	1	0.39	0.072	0.71	0.12	0.76	0.0034	1	0.61	NA	1	0.96	0.2	1
1254	PHF10	6	27q	6.1e-05	8	NA	2.5e-11	0.036	0	0.7	NA	5.8e-05	0.1	0.025	0.12	0.1	1	NA	NA	0.012	NA	0.45	0.02	NA	0.89	0.047	1	0.071	1	0.28	0.48	1	0.97	0.68	NA
1255	POLI	18	21.1q	6.1e-05	8	NA	6.3e-06	0.0012	0.0013	0.18	NA	0.0021	0.012	0.097	1e-05	0.0018	0.33	NA	NA	0	0.9	0.38	0.31	NA	0.66	NA	0.99	0.25	1	0.7	0.67	1	0.95	0.6	NA
1256	NUDCD3	7	13-p	6.1e-05	8	NA	0	0.00036	1e-05	0.083	0.00044	9e-04	0.19	0.62	NA	NA	0.003	NA	NA	0.0023	0.78	0.54	0.26	NA	0.87	NA	0.22	0.014	1	0.87	0.82	1	0.95	0.68	1
1257	ARHGEF18	19	13.3p	6.6e-05	8	NA	0.016	0.16	0.02	1	NA	0.00069	0.09	NA	0	0.011	0.96	0.018	NA	0.35	0.93	1	0.043	NA	0.63	NA	0.83	0.02	1	0.7	0.55	1	0.81	0.23	NA
1258	ATG2B	14	32.31q	0.0087	8	1e-13	NA	0.041	NA	NA	0.0035	NA	NA	0.0028	0.012	6.3e-05	NA	NA	0.0023	NA	0.92	NA	NA	NA	NA	NA	NA	0.048	0.97	NA	0.81	1	NA	0.074	1
1259	ACAP2	3	29q	0.0087	8	0.00039	NA	0.021	NA	NA	0.00032	NA	NA	0.0076	0.02	6.4e-06	NA	0.43	0.047	NA	0.99	NA	NA	NA	0.57	NA	NA	0.046	0.96	NA	NA	1	NA	0.31	1
1260	CHRAC1	8	24.3q	0.0087	8	NA	7.9e-05	NA	1.9e-11	0.016	NA	8.5e-05	0.46	0.28	NA	NA	0.0086	NA	NA	4.1e-05	0.92	NA	0.00011	NA	NA	NA	0.21	0.004	NA	0.56	0.19	1	NA	0.26	NA
1261	TRAPPC8	18	12.1q	0.0087	8	0.0079	NA	2e-05	NA	0.34	0.0091	NA	NA	0.07	3.4e-07	0.001	NA	NA	0.031	2.5e-05	0.76	NA	NA	0.23	0.92	NA	NA	0.048	1	NA	NA	1	NA	0.18	NA
1262	ZDHHC20	13	12.11q	0.0087	8	NA	2.3e-12	0.68	5.8e-12	0.51	0.0013	0.0013	0.00024	NA	NA	NA	0.032	0.67	NA	0.028	NA	NA	0.003	NA	NA	NA	0.41	0.34	NA	0.35	NA	1	NA	0.24	1
1263	CDK19	6	21q	0.0087	8	1.2e-12	NA	2.2e-07	NA	0.00064	0.014	NA	NA	0.0028	0.002	0.015	NA	NA	0.07	0.00015	0.88	NA	NA	0.24	0.45	NA	NA	0.56	1	NA	NA	1	NA	0.34	1
1264	KBTBD7	13	13.3q	0.0087	8	NA	1.9e-08	0.84	1.1e-07	0.19	NA	1e-05	0.00021	0.034	NA	NA	0.026	NA	NA	0.1	0.83	NA	0.011	NA	NA	NA	0.094	0.017	1	NA	0.72	1	NA	0.56	1
1265	SUGT1	13	12.2-q	0.0087	8	NA	4.9e-13	0.0011	1.3e-07	0.077	NA	4.7e-07	1.7e-06	0.1	NA	NA	0.24	NA	NA	0.012	0.82	NA	0.013	NA	NA	0.25	0.21	0.031	1	0.89	NA	1	NA	0.48	NA
1266	VPS16	20	13p	0.0087	8	NA	9.4e-07	0.014	1.4e-05	0.33	NA	6.9e-05	0.0088	0.24	NA	NA	0.12	NA	NA	0.0028	NA	0.97	0.0076	NA	NA	NA	0.42	0.0016	NA	0.84	0.23	1	0.97	0.24	NA
1267	UGGT2	13	32.1q	0.0087	8	0.01	NA	0.45	NA	0.19	0.0012	NA	NA	0.35	1e-05	1.1e-05	NA	0.015	0.00078	0.007	0.46	NA	NA	0.54	0.88	NA	NA	0.0094	0.9	NA	NA	1	NA	0.44	1
1268	RTN4IP1	6	21q	0.0087	8	NA	0.00015	0.31	1.1e-10	0.067	0.00027	2.9e-05	0.13	0.00016	NA	NA	0.44	NA	NA	0.002	0.89	NA	7.4e-05	NA	0.86	NA	0.88	0.011	NA	0.91	0.52	1	NA	0.2	NA
1269	FAM104A	17	25.1q	0.0087	8	0.87	0.024	0.73	2.7e-10	0.37	0.29	6.1e-08	0.0068	0.00015	NA	NA	0.0041	NA	NA	0.02	NA	NA	0.0017	NA	0.82	NA	0.83	0.25	1	0.55	NA	1	NA	0.68	NA
1270	ATAD1	10	23.31q	0.0087	8	NA	0.2	0.036	8.6e-06	0.17	NA	0.00042	0.9	0.0027	NA	NA	0.00099	NA	NA	0.01	0.7	NA	0.77	NA	0.84	NA	0.0067	0.022	1	0.62	NA	1	NA	0.42	1
1271	UTP6	17	11.2q	0.0087	8	NA	0.0069	0.38	4.6e-05	0.29	0.0022	1.2e-06	0.43	0.04	NA	NA	0.74	NA	NA	0.011	0.84	1	0.001	NA	NA	NA	1	0.024	NA	0.42	NA	1	0.96	0.19	NA
1272	MRPL21	11	13.3q	0.0087	8	NA	3.1e-09	0.23	3.6e-06	0.15	NA	1.5e-05	0.11	0.0063	NA	NA	0.0081	NA	NA	1.5e-05	0.76	NA	0.8	NA	0.47	0.0068	0.087	0.013	0.96	0.29	0.79	1	NA	0.22	NA
1273	SF3B5	6	24.1q	0.0087	8	NA	1.5e-10	NA	3.2e-10	0.18	NA	0.0013	0.21	0.012	0.12	0.0025	0.0051	NA	NA	0.0013	0.91	0.85	0.41	NA	NA	NA	0.78	0.0022	1	0.22	NA	1	0.94	0.57	NA
1274	LNX2	13	12.2q	0.0087	8	NA	1.3e-10	0.25	2e-08	1	1.9e-06	1.7e-06	3.8e-06	NA	NA	NA	0.85	NA	3.6e-05	0.005	0.95	NA	0.09	0.086	0.6	NA	0.42	0.02	NA	0.23	0.23	1	NA	0.23	NA
1275	RPUSD4	11	24.2q	0.0087	8	NA	3.6e-14	0.0081	6.8e-13	0.043	NA	2.6e-10	0.2	0.0012	NA	NA	0.29	NA	NA	0.0086	1	NA	0.55	NA	0.38	0.093	0.75	0.0033	1	0.25	0.29	1	NA	0.87	NA
1276	TMEM126B	11	14.1q	0.0087	8	NA	6.2e-09	0.61	2.8e-14	0.89	NA	5.8e-05	0.025	0.0079	NA	NA	1	NA	NA	0.00042	NA	1	0.032	NA	NA	0.072	0.83	0.014	1	0.17	0.36	1	0.95	0.4	NA
1277	PCID2	13	34q	0.0087	8	NA	3.5e-19	0.031	1.3e-10	0.67	NA	8.9e-10	3e-05	0.0063	NA	NA	0.12	NA	NA	0.06	NA	0.94	0.0024	NA	NA	NA	0.22	0.0025	0.94	0.52	0.66	1	0.94	0.35	1
1278	FAM222B	17	11.2q	0.0087	8	1.4e-08	3e-04	NA	2.6e-09	0.78	0.067	6.8e-07	0.61	0.00013	NA	NA	0.0012	NA	NA	4.7e-05	NA	0.15	6.2e-06	NA	NA	NA	0.44	0.23	0.95	0.25	0.67	1	0.94	0.41	NA
1279	RPL7	8	13.3q	0.0087	8	NA	0.76	0.27	7.9e-12	0.0026	NA	5e-09	0.8	0.4	0.0023	0.00049	0.00058	NA	NA	0.13	NA	0.9	0.0023	NA	NA	NA	0.28	0.012	NA	0.93	0.24	1	0.95	0.17	NA
1280	CRAMP1L	16	13.3p	0.0087	8	1.4e-12	0.0059	0.7	0.00022	0.2	0.14	6.9e-07	0.25	0.035	NA	NA	0.006	NA	NA	0.0073	NA	NA	0.43	0.13	0.92	NA	0.32	0.046	0.83	0.86	NA	1	NA	1	NA
1281	EFNA4	1	21-q	0.0087	8	NA	0.00016	NA	4.9e-06	0.86	NA	0.021	0.19	NA	4.6e-07	6.1e-05	0.02	NA	NA	6.5e-05	NA	0.66	0.016	NA	0.9	NA	0.52	0.5	1	0.21	0.89	1	0.92	0.21	NA
1282	OXSM	3	24.2p	0.0087	8	NA	4.6e-07	0.32	0.00017	0.94	NA	0.033	0.00043	0.052	NA	NA	0.018	NA	NA	3.9e-05	NA	0.059	0.021	NA	0.65	0.089	0.24	0.0083	1	0.95	NA	1	0.98	0.33	NA
1283	COQ3	6	21q	0.0087	8	NA	0.0025	0.01	2.2e-09	0.61	NA	0.00075	0.056	0.0011	0.011	0.2	NA	0.019	NA	0.078	0.93	1	0.0028	NA	0.68	NA	NA	0.51	NA	0.87	NA	1	0.97	0.96	NA
1284	NEDD8	14	11.2q	0.0087	8	NA	0.06	NA	2.5e-06	1	NA	0.018	0.037	NA	0.0014	0.00023	0.044	NA	NA	0.0075	NA	0.16	0.39	NA	0.85	NA	0.9	0.02	0.99	0.13	NA	1	0.97	0.24	1
1285	MRPL12	17	25q	0.0087	8	NA	0.0066	NA	6.9e-06	0.75	NA	6.6e-07	1	NA	0.0029	0.018	0.5	NA	NA	0.00082	NA	1	0.0024	NA	0.92	NA	0.68	0.033	0.72	NA	0.76	1	0.99	0.79	1
1286	CRTC3	15	26.1q	0.0087	8	3.8e-05	7e-08	0.018	1.9e-05	0.79	NA	0.018	0.033	NA	NA	NA	0.85	NA	NA	0.0024	0.9	0.74	0.037	NA	NA	NA	0.95	0.32	1	0.39	0.5	1	0.96	0.51	NA
1287	QRICH1	3	21.31p	0.0087	8	NA	1.3e-15	0.0066	0.00024	0.47	NA	1.8e-07	0.0032	0.84	NA	NA	0.11	NA	NA	2.1e-07	NA	0.84	0.11	NA	0.59	0.0093	0.7	0.007	1	0.11	0.27	1	0.98	0.15	NA
1288	NOL11	17	24.2q	0.0087	8	NA	0.0022	0.0075	4.2e-14	0.6	NA	0.0094	0.0056	2.3e-07	NA	NA	1	NA	NA	0.66	0.84	0.44	0.078	NA	NA	0.028	1	0.00057	1	0.79	0.74	1	0.94	0.66	NA
1289	KIAA0100	17	11.2q	0.0087	8	NA	0.0089	0.45	1e-10	0.38	NA	1.1e-07	0.33	0.036	0.00016	0.12	0.11	NA	NA	8.7e-05	NA	1	0.00014	NA	0.89	NA	0.56	0.00059	1	0.24	NA	1	0.92	0.2	NA
1290	FNTB	14	23.3q	0.0087	8	NA	4.4e-08	NA	1.1e-15	0.43	NA	0.0067	0.034	0.054	0.00073	0.005	0.7	NA	NA	6e-04	NA	1	0.00014	NA	0.7	NA	0.45	0.33	0.98	0.61	NA	1	0.98	0.093	1
1291	MKS1	17	21-q	0.0087	8	8.9e-06	7e-04	0.51	1.2e-18	0.29	0.0014	6.5e-08	0.92	0.01	NA	NA	0.38	NA	NA	6.9e-07	NA	1	2e-04	NA	NA	0.35	0.82	0.45	0.88	0.58	NA	1	0.92	0.73	NA
1292	PMF1	1	22q	0.0087	8	NA	1.2e-19	NA	2.2e-11	NA	NA	4.7e-08	0.0055	NA	0.00016	0.0086	0.14	0.15	NA	0.024	NA	0.24	0.013	NA	0.63	0.076	0.83	0.2	0.99	0.29	0.36	1	0.92	0.38	NA
1293	SNF8	17	21.32q	0.0087	8	NA	7.8e-07	0.99	2.3e-17	0.79	NA	1.3e-06	0.08	0.0011	NA	NA	0.99	NA	NA	0.0044	0.7	1	4.2e-05	NA	0.45	0.018	0.86	0.0069	0.98	0.12	NA	1	0.84	0.31	NA
1294	LEO1	15	21.2q	0.0087	8	0.0033	1.3e-08	0.027	1.2e-10	0.2	0.0083	0.0015	0.21	0.69	NA	NA	0.0014	NA	NA	0.00028	1	NA	0.11	0.13	0.73	NA	0.44	0.4	1	0.49	NA	1	NA	0.32	NA
1295	EBPL	13	12-q	0.0087	8	NA	7.5e-14	0.015	1e-04	0.037	0.6	3.5e-06	0.26	0.0086	NA	NA	0.00017	NA	NA	0.082	0.58	NA	0.13	NA	0.74	0.36	0.27	0.007	0.88	0.34	0.19	1	NA	0.31	NA
1296	NPLOC4	17	25.3q	0.0087	8	9.2e-12	0.00078	0.11	3.5e-10	0.078	0.00072	1.5e-08	0.77	0.26	NA	NA	0.1	NA	NA	0.0089	NA	1	0.00041	NA	NA	NA	0.21	0.032	0.98	0.48	0.55	1	0.93	0.38	NA
1297	C21orf59	21	22.11q	0.0087	8	NA	2.1e-06	0.66	8.4e-07	0.71	NA	0.0019	0.56	0.35	0.00011	2.2e-05	0.19	NA	NA	6.1e-05	0.92	0.76	0.016	NA	NA	NA	0.17	0.013	1	0.61	NA	1	0.87	0.7	NA
1298	CMIP	16	23q	0.0087	8	8.7e-10	0.00038	0.57	3.2e-06	3.3e-05	0.0011	0.00087	0.0064	0.15	NA	NA	1	NA	NA	0.27	0.83	NA	0.032	NA	NA	NA	1	0.74	1	0.77	0.53	1	NA	0.21	1
1299	ANP32A	15	23q	0.0087	8	NA	1.7e-07	0.42	1.2e-07	0.45	NA	0.00061	0.0025	0.44	1e-04	0.002	1	NA	NA	0.015	0.83	0.61	0.021	NA	0.81	NA	0.47	0.18	NA	0.31	NA	1	0.98	0.32	NA
1300	PEX26	22	11.21q	0.0087	8	NA	0.00049	0.35	7.5e-08	0.33	NA	8.6e-07	0.066	0.0023	0.00042	0.0019	0.95	NA	NA	0.0039	0.94	0.12	0.035	NA	0.95	NA	0.8	NA	0.97	0.7	0.74	1	0.96	NA	NA
1301	TSPYL1	6	22.1q	0.0087	8	NA	0.0026	NA	0.00024	0.048	NA	0.00097	0.0039	0.28	0.0025	0.0022	0.73	NA	NA	4.5e-08	0.86	0.57	0.53	NA	NA	NA	0.5	0.34	0.95	0.33	0.66	1	0.8	0.37	NA
1302	SLC25A15	13	14q	0.0087	8	NA	0.00019	0.5	5.3e-06	0.18	NA	8e-05	0.021	0.023	0.001	0.47	0.7	NA	NA	0.048	0.6	0.68	8.6e-05	NA	0.99	0.7	1	NA	NA	0.39	0.34	1	0.95	NA	NA
1303	UBQLN1	9	22q	0.0087	8	NA	5.7e-05	0.018	0.0039	0.61	NA	0.041	0.00021	NA	NA	NA	0.027	0.32	NA	4.1e-05	0.99	NA	0.5	NA	0.68	0.25	0.36	0.034	0.91	0.69	0.57	1	NA	0.074	1
1304	DCBLD1	6	22.31q	0.0087	8	0.0018	0.0035	0.0012	1.1e-06	0.0019	0.076	0.0021	0.93	0.033	NA	NA	0.2	0.76	NA	0.0017	1	NA	0.12	NA	NA	NA	0.15	0.91	1	0.77	NA	1	NA	0.9	1
1305	ATP5J	21	21.1q	0.0087	8	NA	0.00012	0.0075	2.1e-05	0.51	NA	0.0017	0.087	NA	0.0017	0.023	0.44	NA	NA	0.0015	0.75	1	0.0046	NA	0.88	NA	0.94	0.078	0.97	0.5	NA	1	0.95	0.87	NA
1306	TTC21A	3	22.2p	0.0087	8	NA	0.0033	0.021	3.9e-06	NA	1.5e-05	0.0015	0.9	0.34	NA	NA	0.26	0.024	NA	0.00072	0.96	NA	0.41	NA	0.8	0.16	0.91	0.031	0.99	0.68	0.63	1	NA	0.47	NA
1307	KAT6B	10	22.2q	0.0087	8	2.6e-05	0.008	NA	0.0017	0.84	0.013	NA	0.99	0.038	0.21	0.00015	NA	NA	0.00027	0.064	0.91	0.48	NA	0.42	0.85	NA	NA	0.02	NA	NA	0.3	1	0.95	0.38	1
1308	ATP6V0C	16	13.3p	0.0087	8	NA	0.0081	NA	0.00031	0.66	NA	0.00068	0.036	NA	0.0011	0.0021	1	NA	NA	0.00018	0.83	0.048	0.11	NA	0.52	NA	1	0.28	0.95	0.47	NA	1	0.87	0.5	1
1309	CATSPER3	5	31.2q	0.0087	8	0.27	0.00026	0.13	1.4e-05	0.44	0.088	0.024	0.022	0.55	NA	NA	0.049	NA	0.19	0.0042	0.88	NA	0.046	0.44	0.98	NA	0.63	0.0021	NA	0.36	NA	1	NA	0.84	NA
1310	RPL32	3	13.3-q	0.0087	8	NA	0.016	0.8	0.022	0.11	NA	0.033	0.0017	0.049	0.0011	0.039	0.78	NA	NA	0.12	NA	1	0.11	NA	0.77	0.14	0.76	0.025	NA	0.19	0.28	NA	0.94	0.43	NA
1311	ACO2	22	13.2q	0.0087	8	NA	2.7e-05	0.55	7.4e-08	0.26	0.24	5.6e-07	0.48	4.6e-05	0.45	0.13	0.44	0.0092	NA	0.0016	0.89	1	0.002	NA	NA	NA	0.057	0.041	NA	0.2	NA	1	0.92	0.18	NA
1312	LGALS8	1	43q	0.0087	8	NA	2.4e-10	0.02	8.5e-10	0.56	NA	3.4e-05	0.17	0.00016	0.0057	0.046	0.46	NA	NA	0.73	0.84	0.65	0.024	NA	0.53	NA	0.14	0.37	0.93	0.16	NA	1	0.92	0.25	NA
1313	KIN	10	15-p	0.0087	8	NA	0.00079	0.23	8.2e-09	0.94	NA	3.4e-05	0.12	0.72	0.037	0.0026	0.13	NA	NA	9.8e-07	0.78	0.098	0.0069	NA	0.89	NA	0.01	0.3	0.99	0.77	NA	1	0.96	0.16	NA
1314	POLR3A	10	22-q	0.0087	8	0.066	1.5e-06	0.15	4.7e-10	0.091	3.1e-06	0.0034	0.00052	0.08	NA	NA	0.019	NA	NA	0.037	0.8	NA	0.032	NA	0.67	0.24	0.58	0.22	0.93	0.72	NA	1	NA	0.31	1
1315	GPT2	16	12.1q	0.0087	8	NA	6e-08	0.13	3.1e-08	0.3	0.0069	6.4e-09	0.13	0.00062	NA	NA	1	0.066	0.003	0.044	0.55	NA	0.42	NA	0.92	NA	0.55	0.036	1	0.64	0.29	1	NA	0.97	NA
1316	USP12	13	12.13q	0.0087	8	NA	1.5e-08	0.064	1.3e-06	0.17	0.0013	0.00028	0.002	NA	0.75	0.00073	0.56	NA	NA	0.5	NA	0.24	0.0047	NA	NA	NA	0.15	0.03	1	0.43	0.29	1	0.84	0.16	1
1317	SLC22A5	5	23.3q	0.0087	8	NA	0.00058	0.34	2.6e-18	0.23	NA	0.00038	0.013	0.18	0.00045	0.00052	0.16	NA	NA	0.032	0.57	0.79	0.16	NA	0.84	NA	0.52	0.012	0.91	0.91	NA	1	0.98	0.33	NA
1318	AAR2	20	11.23q	0.0087	8	NA	5.1e-06	NA	3.2e-11	0.35	NA	1.7e-08	0.014	0.31	0.00023	0.05	0.86	NA	NA	0.001	0.76	0.57	0.069	NA	NA	NA	0.81	0.034	0.96	0.61	0.76	1	0.98	0.13	1
1319	ACAD8	11	25q	0.0087	8	NA	1.4e-10	0.27	5.1e-13	0.93	NA	1.6e-08	0.37	0.00045	0.00065	0.24	0.86	NA	NA	0.049	0.93	0.37	0.00082	NA	0.95	NA	0.2	0.045	1	0.44	NA	1	0.96	0.57	NA
1320	WDR67	8	24.13q	0.0087	8	NA	3.2e-06	0.37	1.7e-06	0.13	9.9e-07	3e-04	0.099	7e-04	NA	NA	1	NA	NA	8e-04	0.73	1	0.0033	NA	0.48	NA	0.69	0.0057	1	0.83	0.35	1	0.96	0.17	NA
1321	EIF2AK4	15	13.3q	0.0087	8	7.9e-12	2e-06	0.094	8.3e-06	0.34	0.0022	5.5e-05	0.4	NA	NA	NA	0.0049	NA	0.015	0.00076	0.78	NA	0.2	0.42	0.94	NA	0.86	0.083	1	0.57	0.35	1	NA	0.59	NA
1322	ALKBH1	14	24q	0.0087	8	NA	4.5e-06	0.43	8.6e-15	0.96	NA	0.00052	0.0086	0.0041	0.091	5.9e-06	1	NA	NA	9e-07	0.74	0.99	0.0087	NA	0.92	NA	0.96	0.074	0.97	0.55	NA	1	0.96	0.19	NA
1323	NDUFS2	1	23.3q	0.0087	8	NA	1.9e-15	0.48	5.4e-10	0.38	NA	8.7e-06	0.00074	NA	2e-05	0.0023	0.98	NA	NA	0.0066	0.87	0.52	0.031	NA	0.82	0.23	0.59	0.29	1	0.78	NA	1	0.97	0.66	NA
1324	CACUL1	10	26.13q	0.0087	8	3e-12	0.54	NA	0.023	0.51	0.14	0.00038	0.0018	0.25	NA	NA	0.5	6.9e-05	0.059	0.00079	0.49	NA	0.61	0.046	NA	NA	0.061	0.017	0.6	0.61	0.73	1	NA	0.75	NA
1325	NARS2	11	14.1q	0.0087	8	2.7e-07	2.6e-08	0.2	6.7e-16	0.9	4.9e-05	3.1e-05	0.6	0.32	NA	NA	0.87	NA	NA	0.11	NA	0.7	0.0095	0.42	NA	0.00011	0.6	0.024	1	0.5	NA	1	0.88	0.11	NA
1326	ICT1	17	25q	0.0087	8	NA	2.8e-07	0.78	2.6e-11	1	NA	1.5e-10	0.47	7e-04	0.0045	0.12	0.096	NA	NA	0.00052	0.99	1	0.028	NA	0.84	NA	0.71	0.0032	NA	0.22	0.78	1	0.87	0.54	NA
1327	NDUFA6	22	13.2q	0.0087	8	NA	0.33	0.15	1.3e-07	0.073	NA	8.1e-06	0.99	NA	0.00091	0.0048	0.017	0.00018	NA	0.00052	0.92	0.85	0.001	NA	0.76	NA	0.19	0.1	1	0.56	NA	1	0.94	0.21	NA
1328	SNAP29	22	11.21q	0.0087	8	NA	2.1e-08	0.83	1.5e-05	0.81	NA	3.3e-05	0.038	NA	0.00049	4.4e-05	0.43	NA	NA	6.3e-06	0.94	1	0.00097	NA	0.76	0.52	0.78	0.2	0.94	0.21	NA	1	0.96	0.25	NA
1329	CXXC1	18	12q	0.0087	8	NA	1.5e-06	4.3e-06	0.00098	0.017	NA	0.00027	0.82	0.089	5.5e-05	0.0082	NA	NA	NA	0.013	0.55	0.12	0.054	NA	0.81	0.15	NA	0.7	0.77	0.2	0.66	1	0.94	0.48	NA
1330	CBX1	17	21.32q	0.0087	8	NA	0.00022	0.47	3.6e-13	0.75	NA	0.0034	0.21	0.12	0.019	0.082	0.0011	NA	NA	0.0041	NA	0.4	0.01	NA	0.74	NA	0.057	0.05	1	0.17	0.45	1	0.99	0.54	NA
1331	NUBP1	16	13.13p	0.0087	8	NA	6.9e-05	0.31	1.6e-07	0.36	NA	6.7e-05	0.0022	0.0019	2.2e-05	0.00014	0.53	NA	NA	0.19	0.65	0.83	0.015	NA	NA	NA	0.89	0.085	1	0.43	NA	1	0.98	0.74	1
1332	TINF2	14	12q	0.0087	8	NA	1.9e-10	NA	5.5e-08	0.89	NA	0.00059	0.62	0.83	0.026	2.2e-05	0.042	NA	NA	0.71	0.83	1	0.034	NA	0.93	NA	1	0.023	1	0.32	0.65	1	0.84	0.15	NA
1333	SFT2D1	6	27q	0.0087	8	4.5e-10	0.00031	0.43	0.76	0.038	0.0043	0.00014	0.92	0.078	NA	NA	0.0055	NA	0.61	0.00023	0.95	NA	0.46	NA	0.42	NA	0.83	0.003	1	0.7	0.29	1	NA	0.31	NA
1334	DR1	1	22.1p	0.0087	8	NA	5.5e-08	0.21	3.3e-07	0.71	NA	0.015	0.0069	0.93	1.6e-06	0.019	1	0.073	NA	0.042	0.7	0.0042	0.39	NA	NA	NA	0.76	0.56	0.87	0.37	NA	1	0.98	0.32	NA
1335	VDAC2	10	22q	0.0087	8	NA	0.95	0.29	7.3e-08	0.035	NA	0.00019	0.85	0.99	0.001	0.0046	0.051	NA	NA	0.021	NA	0.98	0.011	NA	0.37	NA	0.2	0.024	0.57	0.85	0.059	1	0.97	0.79	NA
1336	PAK1IP1	6	24.1p	0.0087	8	NA	1.1e-07	0.15	9.8e-07	1	NA	0.025	0.084	0.00021	0.005	0.0035	0.22	NA	NA	0.0014	0.91	1	0.088	NA	0.92	NA	0.97	0.0031	1	0.59	NA	1	0.94	0.61	NA
1337	POP4	19	13.11q	0.0087	8	NA	0.00038	0.18	0.0028	0.63	NA	0.01	0.42	NA	0.0097	0.86	0.0012	0.00011	NA	3.3e-05	NA	1	0.0014	NA	0.17	NA	0.89	0.098	0.97	0.76	NA	1	0.94	0.22	1
1338	KDELR2	7	NA	0.0087	8	NA	0.00016	0.16	9.7e-06	0.39	NA	0.0042	0.01	NA	1.7e-05	0.00039	0.012	NA	NA	0.11	0.65	0.87	0.16	NA	0.74	NA	0.73	0.038	1	0.39	0.53	1	0.96	0.38	NA
1339	DVL2	17	13.1p	0.0087	8	NA	0.022	0.77	5.7e-09	0.5	NA	0.027	0.95	4.1e-06	0.025	0.0091	0.94	NA	NA	0.0096	0.91	1	0.069	NA	NA	NA	0.66	0.0016	0.8	0.32	NA	1	0.94	0.13	1
1340	ETFDH	4	32-q	0.0087	8	NA	0.22	0.14	1.4e-05	0.069	NA	7.3e-06	0.0064	0.28	0.001	0.014	0.26	NA	NA	0.0015	0.84	0.48	0.015	NA	0.95	NA	0.4	0.03	NA	0.66	0.54	1	0.99	0.49	NA
1341	OARD1	6	21.1p	0.0087	8	NA	2.7e-09	0.38	0.00099	0.85	NA	0.00082	0.21	0.0036	0.012	0.039	0.025	NA	NA	0.00021	0.78	0.99	0.46	NA	NA	NA	0.96	0.13	0.88	0.47	0.42	1	0.84	0.9	NA
1342	ACOT8	20	13.12q	0.0087	8	NA	2.7e-06	0.69	1.4e-05	0.19	NA	0.0081	0.6	0.0078	0.011	0.021	0.27	NA	NA	0.0028	NA	0.25	0.19	NA	0.81	NA	0.91	0.044	0.9	0.46	0.18	1	0.94	0.24	NA
1343	ARID1B	6	25.3q	0.0087	8	NA	5.1e-09	0.001	0.0037	0.027	0.12	0.00065	0.52	0.78	NA	NA	0.86	0.035	0.0011	0.022	0.84	NA	0.16	NA	NA	NA	0.52	0.44	0.76	0.5	0.97	1	NA	0.49	1
1344	RPL30	8	22q	0.0087	8	NA	0.86	0.23	7.5e-05	0.021	NA	1.5e-07	1	0.0035	0.025	0.00096	0.95	NA	NA	0.56	0.94	0.58	0.012	NA	0.67	NA	0.95	0.014	1	0.29	0.61	NA	0.83	0.39	NA
1345	EIF4G1	3	27-q	0.0087	8	NA	1.6e-07	0.00088	0.00056	0.91	NA	0.033	0.023	0.18	0.019	0.0027	0.4	NA	NA	0.21	0.87	0.68	0.0058	NA	0.74	NA	0.65	0.57	0.79	0.25	NA	1	0.99	0.65	NA
1346	BTBD10	11	15.2p	0.0087	8	NA	1.4e-05	0.2	0.00017	0.69	0.0067	1e-04	0.026	0.0022	NA	NA	0.69	NA	NA	0.019	0.96	NA	0.35	NA	0.8	0.055	0.83	0.017	0.94	0.41	0.97	1	NA	0.29	1
1347	MOSPD3	7	22q	0.0087	8	NA	0.026	NA	1.3e-05	0.87	NA	0.00027	0.0043	0.81	0.00052	5.8e-05	0.09	NA	NA	0.021	0.84	0.86	0.018	NA	0.88	NA	0.22	0.82	1	0.29	0.73	1	0.98	0.89	NA
1348	POLDIP3	22	13.31q	0.0087	8	NA	0.0017	0.6	0.0046	0.99	NA	2.1e-06	0.52	0.00013	0.13	0.27	0.68	0.019	NA	0.0069	NA	1	0.024	NA	0.89	NA	0.55	0.031	0.98	0.24	NA	1	0.92	0.23	NA
1349	AGPAT1	6	21.3p	0.0087	8	NA	1.8e-05	0.015	0.0012	0.82	NA	0.0064	0.0082	0.99	0.0062	8.4e-05	1	NA	NA	0.0063	0.7	0.47	0.44	NA	0.92	NA	0.51	0.38	1	0.25	NA	1	0.86	0.51	NA
1350	PTPLB	3	21.1q	0.0087	8	NA	0.00053	0.12	5.9e-07	0.8	NA	0.00067	0.037	0.84	0.0062	0.011	0.0027	NA	NA	0.041	0.99	1	0.099	NA	NA	NA	0.43	0.11	0.96	0.86	NA	1	0.95	0.41	1
1351	C6orf211	6	25.1q	0.0087	8	NA	9.6e-08	0.028	0.044	0.55	NA	0.0012	0.025	0.78	0.052	0.0036	1	NA	NA	7e-04	0.95	0.0058	0.38	NA	NA	NA	1	0.17	1	0.81	0.56	1	0.94	0.47	NA
1352	ATP5S	14	21.3q	0.0087	8	NA	4.8e-06	0.54	6e-08	0.96	NA	0.46	0.03	0.0072	0.036	0.027	0.29	NA	NA	0.02	0.95	1	0.024	NA	0.87	NA	0.61	0.2	1	0.42	NA	1	0.94	0.24	NA
1353	PCNP	3	12.3q	0.0087	8	NA	9.6e-06	0.032	0.0044	0.97	NA	0.13	0.049	0.34	3e-04	0.00079	0.96	NA	NA	0.00025	0.82	1	0.6	NA	NA	NA	0.95	0.041	0.88	0.38	0.52	1	0.99	0.21	NA
1354	VPS9D1	16	24.3q	0.0087	8	NA	0.0074	0.61	0.0011	0.74	NA	0.0012	0.004	0.00011	0.5	0.01	0.037	NA	NA	0.0017	0.82	0.85	0.35	NA	NA	NA	0.63	0.13	0.87	0.48	0.63	1	1	0.54	NA
1355	HIBADH	7	15p	0.0087	8	NA	0.0061	0.00055	0.0091	0.69	9.8e-05	0.0027	0.25	0.045	NA	NA	1	NA	0.0012	0.0038	0.98	NA	0.26	NA	0.95	NA	1	0.26	1	0.26	0.73	1	NA	0.19	1
1356	RFXAP	13	14q	0.0087	8	NA	2e-10	0.04	5.6e-10	0.045	NA	0.00034	4.7e-06	0.62	0.0063	0.27	0.42	NA	NA	0.64	0.75	1	0.0024	NA	0.88	NA	0.081	0.43	0.91	0.52	0.23	1	0.98	0.56	NA
1357	GAPVD1	9	34.11q	0.0087	8	1.7e-05	4.7e-06	0.3	2.9e-05	0.66	5.6e-10	0.019	9.9e-07	0.41	NA	NA	0.041	NA	NA	8.2e-06	0.79	0.56	0.26	NA	0.89	NA	0.9	0.3	1	0.86	0.51	1	0.97	0.11	NA
1358	TFIP11	22	12.1q	0.0087	8	NA	6.1e-09	0.22	1.2e-09	0.32	NA	0.00038	0.0068	NA	7.2e-07	0.00013	0.87	0.00044	NA	0.00021	0.94	0.81	0.061	NA	0.78	NA	0.61	0.41	1	0.35	NA	1	0.95	0.44	1
1359	IPO11	5	12.1q	0.0087	8	1.9e-12	0.016	0.1	1.8e-05	0.0043	1.1e-05	0.0052	0.1	0.25	NA	NA	0.76	NA	0.27	0.0012	0.55	NA	0.12	0.24	0.93	NA	0.71	0.041	0.95	0.89	0.45	1	NA	0.37	NA
1360	XRCC6	22	13.2q	0.0087	8	NA	0.0018	0.18	1.7e-10	0.14	NA	1.3e-09	0.081	0.027	1e-05	0.0038	0.68	NA	NA	0.017	0.71	1	0.068	NA	0.97	NA	0.59	0.0047	0.61	0.16	NA	1	0.99	0.43	1
1361	SNRPD1	18	11.2q	0.0087	8	NA	0.00053	0.41	5.7e-08	0.094	NA	0.0016	0.0019	NA	2.4e-05	0.0025	0.091	NA	NA	2.6e-07	0.64	0.41	0.63	NA	0.78	0.13	0.7	0.0067	0.76	0.62	0.65	1	0.96	0.4	NA
1362	RRAGA	9	21.3p	0.0087	8	NA	9.5e-10	NA	1.8e-13	0.058	NA	0.01	0.00065	0.62	0.00026	1.1e-05	0.4	6.8e-06	NA	0.00017	0.9	1	0.22	NA	0.73	NA	0.34	0.065	NA	0.31	0.091	1	0.92	0.5	1
1363	ATP6V1B2	8	21.3p	0.0087	8	NA	3.3e-12	0.03	0.015	0.065	NA	0.00021	0.026	0.0067	0.052	0.0055	0.1	NA	NA	0.00012	0.74	1	0.12	NA	0.93	NA	0.23	0.72	0.87	0.16	NA	1	0.84	0.18	1
1364	TMED5	1	31.3q	0.0087	8	NA	4.4e-12	0.8	1.8e-06	0.15	NA	0.023	0.00028	0.56	3.8e-05	0.015	0.0032	NA	NA	0.001	0.28	1	0.15	NA	0.63	NA	0.63	0.63	0.9	0.7	0.66	1	0.92	0.25	NA
1365	CHD8	14	11.2q	0.0087	8	3.6e-10	8.1e-09	0.67	1.1e-05	0.13	0.21	0.038	0.0022	NA	NA	NA	1	NA	0.0033	0.0029	0.76	1	0.18	0.047	0.52	NA	0.89	0.23	NA	0.58	NA	1	0.96	0.11	1
1366	PIAS3	1	21q	0.0087	8	NA	1.4e-18	0.16	7.4e-07	0.99	NA	0.0035	6.6e-05	0.001	4.9e-07	0.078	0.97	NA	NA	0.0072	0.91	1	0.11	NA	0.97	0.51	0.97	0.045	1	0.13	NA	1	0.99	0.52	NA
1367	DNAJA1	9	13.3p	0.0087	8	NA	6.1e-09	0.023	3.3e-06	0.69	NA	0.026	0.00087	0.3	5.9e-07	5.7e-06	0.59	NA	NA	0.00042	0.82	0.68	0.45	NA	0.83	NA	0.96	0.18	1	0.87	NA	1	1	0.23	1
1368	SEPHS1	10	14p	0.0087	8	NA	0.0066	0.17	1.1e-13	0.45	NA	0.00021	0.12	0.15	0.019	0.094	0.00051	NA	NA	0.018	NA	0.85	0.0021	NA	0.98	0.13	0.58	0.0051	1	0.37	0.94	1	0.98	0.68	NA
1369	PITRM1	10	15.2p	0.0087	8	NA	2.7e-07	0.089	3.5e-09	1	NA	0.00052	0.35	0.76	0.046	4.3e-06	0.61	NA	NA	0.00051	0.83	0.71	0.0038	NA	0.99	NA	0.65	0.014	0.91	0.71	0.4	1	0.96	0.36	NA
1370	IDH3A	15	25.1-q	0.0087	8	NA	8.2e-14	0.22	0.013	0.035	NA	0.0017	0.0012	0.19	0.00029	0.0019	0.51	NA	NA	0.027	0.91	0.18	0.2	NA	0.64	NA	0.18	0.076	1	0.36	0.53	1	0.94	0.75	NA
1371	CDC37L1	9	24.1p	0.0087	8	NA	3.8e-06	0.18	7.2e-09	0.32	NA	0.00034	0.0021	0.79	9.2e-08	0.027	0.3	NA	NA	0.0034	0.93	1	0.16	NA	0.37	NA	0.99	0.039	1	0.56	0.34	1	1	0.22	NA
1372	PLEKHF2	8	22.1q	0.0087	8	NA	0.0048	0.013	5e-09	0.057	NA	2.2e-08	0.13	0.00055	0.0063	0.0014	0.58	NA	NA	0.007	0.89	0.92	0.09	NA	0.92	0.79	1	0.057	0.95	0.83	NA	1	0.98	0.25	NA
1373	TRAK1	3	22.1p	0.0087	8	4.3e-07	0.00043	0.0014	3.6e-10	0.84	0.6	0.00031	0.13	0.13	NA	NA	0.037	0.4	NA	0.011	NA	1	0.012	NA	NA	0.17	0.86	0.67	0.98	0.084	NA	1	0.97	0.24	1
1374	TAF6	7	NA	0.0087	8	0.0026	0.077	0.26	3.8e-05	0.41	0.035	0.0011	0.46	0.29	7.4e-06	2.7e-07	NA	NA	0.49	0.62	0.28	0.48	0.04	0.19	NA	0.0052	NA	0.079	1	NA	NA	1	0.95	0.78	NA
1375	GNB2L1	5	35.3q	0.0087	8	NA	1.1e-05	0.68	0.00035	0.091	NA	0.14	0.00042	0.11	0.0023	4.2e-07	0.14	NA	NA	0.032	0.93	0.37	0.0014	NA	NA	0.25	0.7	0.012	1	0.6	NA	1	0.92	0.31	1
1376	GSTZ1	14	24.3q	0.0087	8	NA	3.8e-11	0.33	1.1e-08	0.22	NA	0.0086	0.0043	0.48	1.9e-05	0.014	1	NA	NA	0.015	0.76	1	0.044	NA	0.95	NA	0.95	0.66	0.83	0.92	0.63	1	0.83	0.42	NA
1377	MCM4	8	12-q	0.0087	8	NA	0.004	0.23	6.1e-09	0.26	NA	6e-06	0.69	0.001	0.00013	0.0029	0.11	NA	NA	0.8	0.77	1	0.0059	NA	0.85	NA	0.96	0.002	1	0.8	0.61	1	0.92	0.29	NA
1378	PAFAH1B2	11	23q	0.0087	8	NA	0.064	0.16	0.0018	0.0015	NA	2.6e-07	0.38	0.16	0.00097	0.031	0.3	0.26	NA	2.6e-05	0.64	1	0.2	NA	NA	0.023	0.69	0.0026	1	0.34	NA	1	1	0.16	NA
1379	SDHD	11	23q	0.0087	8	NA	1.5e-09	0.97	0.0022	0.86	NA	2.1e-06	0.29	0.0066	0.0025	0.0078	0.05	NA	NA	3e-04	0.74	1	0.23	NA	NA	0.14	0.2	0.013	1	0.49	NA	1	0.99	0.39	1
1380	OSTM1	6	21q	0.0087	8	NA	3.1e-06	0.44	4.2e-08	0.054	0.19	0.00068	0.13	0.0074	0.0022	0.049	0.68	NA	NA	0.035	0.67	0.061	0.0095	NA	NA	NA	0.67	0.096	0.93	0.76	0.46	1	0.92	0.88	NA
1381	ZCCHC10	5	31.1q	0.0087	8	NA	1.4e-07	0.28	7.5e-14	0.32	NA	0.0049	0.027	0.54	0.017	0.00025	0.83	NA	NA	0.017	0.94	0.57	0.013	NA	0.93	NA	0.99	0.31	1	0.34	NA	1	0.97	0.85	1
1382	PARP4	13	11q	0.0087	8	NA	6.7e-11	0.14	1.2e-06	0.17	0.021	0.0036	0.12	NA	0.033	0.00029	1	0.00065	NA	0.0085	0.83	1	0.34	NA	0.69	NA	0.8	0.16	1	0.4	NA	1	0.99	0.5	NA
1383	MAD2L1BP	6	21.1p	0.0087	8	NA	0.0018	0.023	4.4e-05	0.22	NA	0.014	0.59	0.69	9e-04	0.016	0.0027	NA	NA	1.6e-06	0.6	0.62	0.21	NA	0.86	NA	0.5	0.054	0.87	0.3	0.46	1	0.78	0.52	NA
1384	SIAH1	16	12q	0.0087	8	NA	0.056	NA	4e-06	0.65	NA	9.3e-08	0.044	0.001	0.0014	0.017	0.019	NA	NA	0.056	NA	0.21	0.13	NA	0.83	0.43	0.72	0.034	0.96	0.72	0.25	1	0.98	0.38	1
1385	MCM8	20	12.3p	0.0087	8	0.89	1.3e-05	0.59	9.8e-08	0.4	0.0098	1.1e-05	0.73	0.71	NA	NA	0.02	NA	0.036	5.5e-06	0.81	NA	0.011	NA	0.48	0.78	0.76	0.2	1	0.46	0.38	1	NA	0.45	NA
1386	SLC37A4	11	23.3q	0.0087	8	NA	2.7e-06	0.45	4.9e-08	0.68	NA	2e-04	0.47	0.0018	0.0015	8e-05	0.42	NA	NA	0.017	0.98	1	0.19	NA	0.63	0.1	1	0.031	0.99	0.4	NA	1	0.96	0.83	NA
1387	NECAP1	12	13.31p	0.0087	8	NA	0.00056	0.044	1.4e-07	0.19	NA	0.01	0.82	0.39	0.00035	0.0011	0.97	NA	NA	0.0019	0.82	0.096	0.16	NA	0.47	NA	0.79	0.029	0.94	0.32	0.28	1	0.99	0.7	NA
1388	PSMC6	14	22.1q	0.0087	8	NA	4e-06	0.098	1.9e-07	0.58	NA	0.011	0.0066	0.024	0.0038	0.13	0.025	NA	NA	0.00013	0.91	0.66	0.2	NA	0.84	NA	1	0.27	1	0.34	NA	1	0.98	0.11	1
1389	HN1	17	NA	0.0087	8	NA	0.0038	0.71	2e-08	0.24	NA	5.5e-06	0.22	0.019	0.025	0.0022	0.28	NA	NA	0.033	0.83	0.93	0.0064	NA	0.81	NA	0.88	0.082	1	0.36	0.41	1	0.96	0.65	NA
1390	MRPS33	7	34q	0.0087	8	NA	1.1e-06	0.18	0.0042	0.18	NA	0.007	0.16	0.54	4.8e-05	0.0035	0.0036	NA	NA	9.8e-05	0.78	1	0.5	NA	0.98	NA	0.048	0.31	1	0.12	0.76	1	0.94	0.74	NA
1391	PARK7	1	36.23p	0.0087	8	NA	0.58	0.26	0.0063	0.13	NA	0.0011	1	0.0044	0.00012	0.00014	0.35	NA	NA	2e-05	0.96	1	0.097	NA	0.89	0.043	0.32	0.032	1	0.14	NA	1	0.98	0.21	NA
1392	SLC35B3	6	24.3p	0.0087	8	0.011	4.6e-06	0.12	7.8e-08	0.76	0.00023	0.054	0.034	0.064	NA	NA	0.0011	NA	0.0045	0.006	0.81	NA	0.65	0.54	0.69	0.9	0.67	0.52	1	0.9	NA	1	NA	0.92	NA
1393	ZDHHC21	9	22.3p	0.0087	8	1.4e-05	0.0066	0.018	4.9e-06	0.54	0.00021	0.0021	0.18	0.74	NA	NA	0.44	NA	0.0078	0.00027	0.97	NA	0.11	0.18	0.88	NA	0.69	0.42	0.88	0.25	NA	1	NA	0.75	1
1394	TUSC2	3	21.3p	0.0087	8	NA	1.8e-07	NA	2.4e-07	0.7	NA	0.013	0.17	0.0015	0.067	0.051	0.98	NA	NA	0.021	0.96	0.86	0.02	NA	0.61	0.03	0.73	0.031	1	0.24	0.41	1	0.97	0.17	NA
1395	RHPN2	19	13.12q	0.0087	8	0.0031	0.93	0.79	0.0069	0.45	0.0039	0.0069	0.98	NA	NA	NA	1	1.6e-05	0.024	0.006	0.84	NA	0.016	0.14	0.88	NA	1	0.23	0.83	0.5	NA	1	NA	0.46	NA
1396	PANK4	1	36.32p	0.0087	8	NA	0.51	0.73	0.0065	0.52	NA	5e-04	0.83	0.0049	9.1e-07	0.011	0.17	NA	NA	0.001	0.6	0.29	0.0078	NA	0.84	0.019	0.57	0.92	NA	0.15	0.44	1	0.98	0.18	NA
1397	ZBED4	22	13.33q	0.0087	8	NA	0.00017	0.4	6.7e-08	0.43	NA	9.9e-06	0.064	0.047	0.098	0.0097	0.95	0.036	NA	0.051	0.87	0.54	0.0074	NA	0.95	NA	0.94	0.041	0.96	0.21	NA	1	0.98	0.33	NA
1398	PHACTR4	1	35.2p	0.0087	8	NA	0.0062	0.058	2.5e-08	0.97	NA	0.033	1	0.47	0.00035	3.6e-05	0.034	NA	NA	0.018	0.74	0.35	0.022	NA	NA	NA	0.88	0.92	1	0.11	0.33	1	0.96	0.41	1
1399	VPS39	15	14q	0.0087	8	NA	6.2e-10	0.52	4.4e-08	0.023	NA	0.027	0.01	0.0032	0.036	0.031	0.85	NA	NA	0.42	0.96	1	0.32	NA	0.82	NA	0.33	0.6	1	0.31	0.35	1	1	0.89	NA
1400	DTL	1	32q	0.0087	8	NA	4.3e-11	0.03	0.054	0.028	NA	0.061	0.043	0.031	NA	NA	0.028	0.0049	NA	0.023	0.6	1	0.078	NA	0.84	0.59	0.91	0.092	0.96	0.73	0.41	1	0.96	0.8	NA
1401	ALG3	3	27.3q	0.0087	8	NA	3.7e-08	0.013	0.00036	0.69	NA	0.00015	0.18	0.097	0.013	0.0017	0.23	NA	NA	0.0052	1	0.52	0.063	NA	0.87	0.95	1	0.043	1	0.42	NA	1	0.96	0.89	NA
1402	TMEM39A	3	13.33q	0.0087	8	NA	0.0011	0.0071	0.0069	0.96	NA	8e-04	0.15	0.64	0.00013	0.012	0.24	NA	NA	0.00059	0.78	1	0.078	NA	0.48	NA	0.99	0.0093	0.97	0.28	0.35	1	0.84	0.96	NA
1403	GLRX2	1	31.2q	0.0087	8	NA	2.4e-08	0.69	0.00089	0.96	NA	0.00023	0.00084	0.012	0.0064	0.00083	0.91	NA	NA	0.0096	0.83	0.98	0.36	NA	0.86	NA	0.99	0.5	1	0.18	0.38	1	0.98	0.82	NA
1404	ZSCAN9	6	21p	0.0087	8	NA	6.4e-06	0.018	0.00019	0.49	NA	0.081	0.052	0.045	0.049	0.00025	1	NA	NA	0.011	0.92	0.35	0.15	NA	0.7	NA	0.27	0.022	0.95	0.8	0.41	1	0.92	0.5	NA
1405	ASB8	12	13.12q	0.0087	8	NA	8.8e-05	0.022	0.00022	0.018	NA	8.5e-05	0.088	0.12	0.083	0.03	0.96	NA	NA	0.00026	0.83	1	0.0024	NA	0.98	NA	0.97	0.42	1	0.5	0.29	1	0.98	0.5	NA
1406	TSPYL4	6	22.1q	0.0087	8	NA	0.0014	0.48	0.00041	0.39	NA	3.3e-05	0.039	0.11	0.042	0.008	0.055	NA	NA	0.0013	0.76	1	0.17	NA	NA	0.047	0.2	0.063	1	0.58	0.53	1	0.96	0.82	NA
1407	RPS13	11	NA	0.0087	8	NA	0.0012	NA	0.00039	1	NA	0.47	0.19	0.0091	0.011	0.0012	0.083	NA	NA	0.0047	NA	0.23	0.11	NA	0.85	0.006	0.68	0.0029	1	0.41	0.69	1	0.96	0.26	1
1408	PPP1R7	2	37.3q	0.0087	8	NA	3.6e-05	0.046	0.00016	0.093	NA	0.043	0.0017	0.39	0.56	0.0033	0.00039	NA	NA	0.052	0.86	1	0.022	NA	1	NA	0.13	0.54	1	1	NA	1	0.94	0.64	1
1409	FLII	17	11.2p	0.0087	8	NA	0.054	0.46	1.5e-06	0.35	NA	0.009	0.0051	7.7e-05	0.027	0.099	0.84	NA	NA	0.39	0.95	0.53	0.022	NA	NA	0.032	0.67	0.028	1	0.32	0.6	1	0.99	0.37	NA
1410	MKRN2	3	25p	0.0087	8	NA	8.9e-05	0.6	0.00027	0.9	NA	0.02	0.34	0.00022	0.00078	0.045	1	0.18	NA	0.00019	0.72	0.92	0.13	NA	0.79	NA	1	0.012	1	0.65	NA	1	0.95	0.38	NA
1411	ESRRA	11	12q	0.0087	8	NA	2.7e-07	0.01	0.00064	0.98	NA	0.0029	0.027	0.088	0.042	0.072	1	NA	NA	0.0039	NA	1	0.02	NA	0.95	NA	0.58	0.14	1	0.54	0.27	1	0.96	0.41	1
1412	SELT	NA	NA	0.0087	8	NA	0.00024	0.29	0.00032	0.85	NA	0.015	0.0015	0.6	0.0016	0.012	1	NA	NA	0.00043	0.92	1	0.24	NA	NA	NA	1	0.008	0.99	0.47	0.48	1	0.92	0.26	1
1413	RPN2	20	12-q	0.0087	8	NA	0.42	0.012	2.5e-06	0.78	NA	0.0028	0.0028	0.45	6.4e-05	0.85	1	NA	NA	0.022	0.58	1	0.036	NA	0.63	NA	1	0.016	0.86	0.43	0.88	1	0.95	0.42	NA
1414	PBX2	6	21.32p	0.0087	8	NA	0.00073	0.0094	8.3e-05	0.69	NA	0.024	0.0043	0.67	0.0096	0.34	1	NA	NA	0.018	0.98	0.049	0.13	NA	0.88	NA	0.23	0.89	1	0.11	0.53	1	0.84	0.51	NA
1415	IARS	9	21q	0.0087	8	NA	0.017	0.012	0.0012	0.64	NA	0.0023	7e-04	NA	0.014	0.011	1	NA	NA	0.00083	0.84	0.41	0.43	NA	0.92	NA	0.71	0.1	1	0.64	0.34	1	0.98	0.11	1
1416	RUFY3	4	13.3q	0.0087	8	0.00016	0.046	0.59	9.4e-06	0.13	0.028	0.0054	0.52	0.0043	NA	NA	0.81	NA	NA	0.011	0.9	0.63	0.014	NA	0.55	NA	0.59	0.28	1	0.85	0.73	1	0.97	0.27	NA
1417	CRK	17	13p	0.0087	8	NA	8.2e-06	0.0073	3.9e-07	0.13	NA	0.066	0.61	0.032	2.6e-06	0.00052	0.32	NA	NA	0.0046	0.92	0.57	0.065	NA	0.75	0.00059	0.21	0.14	NA	0.26	0.089	1	0.99	0.34	1
1418	CCNK	14	32q	0.0087	8	NA	1.3e-13	0.71	7.1e-07	0.14	NA	0.00041	0.0017	0.00077	0.3	0.0041	0.0021	0.64	NA	0.092	0.94	0.95	0.27	NA	NA	NA	0.15	0.041	0.79	0.59	0.36	1	0.94	0.4	1
1419	MAP1LC3B	16	24.2q	0.0087	8	NA	3.7e-09	0.64	3.9e-07	0.0025	NA	6.6e-05	0.00021	1.7e-05	2e-05	0.00013	0.13	NA	NA	0.19	0.86	0.81	0.25	NA	0.79	0.53	0.14	0.053	1	0.49	0.33	1	0.94	0.86	NA
1420	PPP2R1B	11	23.1q	0.0087	8	NA	1.8e-14	0.0033	1.4e-05	0.91	NA	5.5e-07	0.00048	0.58	0.76	0.035	0.87	NA	NA	0.00018	0.83	0.72	0.2	NA	0.67	0.073	0.95	0.047	1	0.23	NA	1	0.96	0.58	1
1421	TMEM87A	15	15.1q	0.0087	8	5.6e-13	3.8e-19	0.019	1e-08	0.9	0.00056	0.0045	0.63	0.35	NA	NA	0.39	NA	NA	0.005	0.66	0.33	1.4e-05	0.26	0.62	NA	0.87	0.62	1	0.84	0.45	1	0.96	0.33	NA
1422	MTF2	1	22.1p	0.0087	8	7.6e-08	3.4e-07	0.13	1.5e-11	0.6	0.018	9.1e-05	0.00094	0.44	NA	NA	0.72	NA	NA	0.0094	0.86	1	0.21	0.24	0.64	NA	1	0.034	0.98	0.42	0.52	1	0.95	0.38	NA
1423	TBC1D20	20	13p	0.0087	8	1e-10	3.7e-05	0.33	8.9e-09	0.75	0.1	6.2e-05	0.44	0.28	NA	NA	0.9	0.00061	0.014	1.3e-05	0.92	NA	0.17	0.24	0.88	0.64	0.59	0.035	0.75	0.54	NA	1	NA	0.65	NA
1424	ATXN2	12	23-q	0.0087	8	9.3e-06	0.0036	0.025	8.7e-09	1	0.81	0.1	0.28	0.21	0.0011	0.0042	0.071	NA	NA	0.0052	0.95	0.71	3e-05	NA	NA	NA	0.075	0.15	0.96	0.13	0.36	1	0.96	0.28	NA
1425	REEP5	5	22-q	0.0087	8	NA	4.6e-07	0.12	2.7e-10	0.02	0.0014	0.003	0.1	0.88	1.9e-05	0.00068	0.17	NA	0.079	0.0049	0.88	0.91	0.16	NA	NA	NA	0.65	0.14	1	0.95	0.45	1	0.98	0.24	NA
1426	EIF4ENIF1	22	11.2q	0.0087	8	NA	7.2e-13	0.67	3e-10	0.088	NA	1.4e-07	0.12	0.65	0.11	0.00082	0.43	1e-06	NA	0.0016	0.91	0.84	0.0097	NA	0.94	NA	0.5	0.023	0.75	0.87	0.7	1	0.98	0.2	NA
1427	PSMD2	3	27.3q	0.0087	8	NA	7.7e-08	0.028	2.5e-06	1	NA	0.012	0.9	0.56	2.3e-07	0.00011	0.44	NA	NA	0.41	0.86	0.27	0.021	NA	0.93	0.0025	0.8	0.28	0.58	0.36	NA	1	0.94	0.28	1
1428	INTS7	1	32.3q	0.0087	8	4.9e-08	1.2e-08	0.042	2.1e-05	0.36	0.015	2.5e-06	0.15	0.0022	NA	NA	1	NA	NA	0.35	0.89	0.46	0.13	NA	NA	0.014	0.89	0.051	1	0.83	0.83	1	0.97	0.42	1
1429	SETX	9	34q	0.0087	8	5e-06	1.7e-05	0.25	0.009	0.17	6e-05	0.0036	0.081	0.36	8e-05	2.4e-05	NA	NA	NA	6.4e-05	0.9	0.56	0.15	NA	0.88	NA	NA	0.53	1	0.24	0.64	1	0.98	0.31	1
1430	UBR1	15	13q	0.0087	8	0.0013	9.5e-07	0.001	1.8e-08	0.049	0.33	0.00043	0.025	0.48	NA	NA	0.23	NA	0.25	0.00021	0.8	NA	0.19	0.27	0.95	NA	0.28	0.67	0.8	0.23	0.34	1	NA	0.26	1
1431	PAPOLA	14	32.1-q	0.0087	8	NA	4.1e-06	0.0053	7.4e-05	0.99	NA	8e-07	0.006	0.0082	0.014	0.011	0.19	NA	NA	0.079	0.92	0.058	0.27	NA	0.93	NA	0.061	0.13	0.87	0.8	0.49	1	0.86	0.16	1
1432	MRPS7	17	25.1q	0.0087	8	NA	0.00015	0.44	1.2e-12	0.48	NA	5.6e-08	0.85	0.011	0.36	0.0054	0.05	NA	NA	0.0027	0.87	0.99	0.027	NA	0.72	NA	0.53	0.0098	0.96	0.63	0.66	1	0.95	0.74	1
1433	ZNF592	15	25.2q	0.0087	8	NA	2.7e-09	0.16	3.7e-05	0.42	0.066	0.0099	0.04	0.45	2.2e-05	0.00016	0.62	NA	NA	1.1e-05	0.87	1	0.02	NA	NA	NA	1	0.25	0.99	0.24	0.92	1	0.96	0.22	1
1434	DCTN3	9	13p	0.0087	8	NA	2.2e-10	0.0068	3.4e-06	0.76	NA	0.26	5e-04	0.021	0.013	0.0052	0.87	NA	NA	1.9e-05	0.92	0.93	0.11	NA	0.82	0.19	0.93	0.2	1	0.5	0.78	1	0.94	0.18	NA
1435	SBF2	11	15.3p	0.0087	8	0.056	5.3e-06	0.17	0.00014	1	0.023	0.024	0.0077	0.00032	NA	NA	0.071	NA	0.071	0.00055	0.55	NA	0.043	0.21	0.69	0.11	0.34	0.11	1	0.32	0.19	1	NA	0.16	NA
1436	GSE1	16	24.1q	0.0087	8	1.2e-05	0.00057	0.98	0.012	0.14	0.088	4.5e-07	0.00021	0.097	0.0021	0.022	0.83	NA	NA	0.084	1	0.62	0.0094	NA	NA	NA	0.66	0.068	0.76	0.27	0.17	1	0.87	0.46	NA
1437	SPAG7	17	13.2p	0.0087	8	NA	0.00021	0.013	3.6e-06	0.0073	NA	0.00036	0.068	0.078	0.00043	0.0011	0.1	NA	NA	0.34	0.88	0.55	0.086	NA	0.82	0.0036	0.3	0.051	1	0.32	0.5	1	0.98	0.91	NA
1438	WDR25	14	32.32q	0.0087	8	4.1e-08	1.6e-05	0.12	0.018	0.93	3.3e-06	1.2e-06	0.015	8e-04	NA	NA	0.9	NA	NA	0.0033	1	1	0.11	0.62	NA	NA	0.86	0.43	0.93	0.18	0.51	1	0.95	0.5	1
1439	STRAP	12	13.1p	0.0087	8	NA	0.0014	0.22	1.1e-09	0.21	NA	1.8e-05	0.59	0.05	0.0013	0.00016	0.9	0.032	NA	0.0093	NA	0.96	0.14	NA	0.75	0.53	1	0.063	1	0.24	0.34	1	0.97	0.47	NA
1440	ATE1	10	26q	0.0087	8	2.4e-08	0.0047	0.31	0.07	0.93	0.00028	4.5e-05	1	0.24	NA	NA	0.44	0.00067	0.0017	0.077	0.92	NA	0.66	0.037	0.59	NA	0.27	0.023	1	0.58	0.54	1	NA	0.31	NA
1441	FECH	18	21.2-q	0.0087	8	NA	0.42	0.0015	2.6e-05	0.1	NA	9.5e-05	0.24	0.19	0.0039	8.6e-06	0.0031	0.2	NA	3.7e-06	0.84	1	0.99	NA	0.89	NA	0.46	0.016	1	0.61	0.55	1	0.92	0.65	NA
1442	SLC25A28	10	24.2q	0.0087	8	2.6e-05	0.016	0.052	1.3e-06	0.097	0.031	0.082	0.065	0.00024	0.04	0.00014	0.021	NA	0.55	0.061	0.93	1	0.19	NA	0.95	NA	0.22	0.17	NA	0.29	NA	1	0.95	0.42	NA
1443	CDC23	5	31q	0.0087	8	NA	0.0018	0.59	4.7e-11	0.32	NA	5.6e-05	0.0012	0.55	6.4e-05	0.031	0.97	NA	NA	0.00037	0.8	0.097	0.19	NA	0.88	NA	1	0.044	1	0.86	0.65	1	0.96	0.48	1
1444	EMC1	1	36.13p	0.0087	8	NA	0.019	NA	0.00012	0.22	NA	0.011	0.00019	0.00016	5.8e-05	0.07	0.74	NA	NA	9.7e-05	0.84	0.97	0.019	NA	0.75	0.55	0.76	0.13	1	0.078	0.32	1	0.92	0.3	1
1445	ADIPOR1	1	32.1q	0.0087	8	NA	1.9e-07	0.2	9.5e-06	0.54	NA	0.0047	0.0032	1e-04	0.02	0.0054	0.37	NA	NA	1e-04	0.96	0.72	0.26	NA	0.92	NA	0.66	0.094	0.9	0.18	0.86	1	0.97	0.5	1
1446	MRPS18A	6	21.3p	0.0087	8	NA	2.5e-10	0.047	7.9e-06	1	0.011	0.0025	1	0.061	0.018	0.023	1	0.44	NA	2e-06	0.83	1	0.16	NA	NA	NA	1	0.054	0.77	0.77	0.42	1	0.97	0.67	NA
1447	NFE2L1	17	21.3q	0.0087	8	NA	0.0079	0.2	1.7e-13	0.79	NA	7.7e-05	0.032	0.0012	0.27	0.095	0.37	NA	NA	0.036	0.89	0.8	0.006	NA	0.83	0.048	1	0.37	1	0.18	0.91	1	0.92	0.49	NA
1448	MTCH2	11	11.2p	0.0087	8	NA	0.0021	0.036	1.1e-07	0.11	NA	7.9e-05	0.2	0.04	0.0014	0.23	0.068	NA	NA	0.0053	0.95	0.85	0.058	NA	0.71	NA	0.25	0.0056	0.73	0.74	0.57	1	0.86	0.81	1
1449	CKLF	16	22.1-q	0.0087	8	NA	7.9e-08	0.8	9.6e-06	0.023	NA	0.00017	0.00019	0.0014	0.045	0.8	1	NA	NA	0.0014	0.94	0.39	0.66	NA	0.88	0.82	0.64	0.073	0.93	0.21	NA	1	0.97	0.46	1
1450	ANKRD13C	1	32.3-p	0.0087	8	3.4e-05	2.4e-05	0.9	0.00021	0.63	0.0033	3.2e-05	0.00038	0.048	NA	NA	1	NA	NA	0.26	0.83	NA	0.17	0.28	0.87	0.003	0.85	0.51	1	0.087	0.56	1	NA	0.29	1
1451	UBN1	16	13.3p	0.0087	8	NA	0.0014	0.0013	0.32	0.51	NA	3e-05	0.78	0.0036	0.0016	2.3e-05	0.59	NA	NA	0.0038	0.86	1	0.029	NA	0.89	NA	0.55	0.17	0.94	0.41	0.69	1	0.97	0.13	1
1452	C14orf166	14	22.1q	0.0087	8	NA	0.00077	0.71	2.5e-05	0.89	NA	0.00074	0.36	0.14	0.0019	0.01	0.49	NA	NA	2.4e-06	0.74	0.95	0.3	NA	NA	0.025	1	0.0034	0.91	0.61	0.25	1	1	0.23	1
1453	DLD	7	31-q	0.0087	8	NA	2.8e-09	0.03	2.5e-06	0.94	NA	0.00043	0.025	0.3	0.00012	0.019	1	NA	NA	0.00053	0.73	1	0.3	NA	0.78	NA	1	0.17	1	0.55	0.51	1	0.94	0.74	1
1454	CTBP1	4	16p	0.0087	8	NA	0.00046	0.03	5e-04	0.52	NA	0.0028	0.62	0.1	0.0052	0.0092	1	NA	NA	9.1e-05	0.62	1	0.27	NA	0.73	0.00036	0.83	0.44	0.78	0.21	0.14	1	0.98	0.62	NA
1455	SUMF1	3	26.1p	0.0087	8	0.00032	0.0011	0.012	1.4e-05	0.82	0.014	0.096	0.054	0.019	NA	NA	0.38	NA	0.082	2e-04	0.88	NA	0.25	0.033	0.91	NA	0.87	0.17	0.75	0.52	0.28	1	NA	0.48	1
1456	WRB	21	22.3q	0.0087	8	NA	0.00028	0.4	7.6e-05	0.079	NA	0.31	0.03	0.36	0.035	0.0093	7.3e-06	NA	NA	1	0.96	1	0.014	NA	0.84	0.35	0.034	0.31	1	0.81	0.079	1	0.95	0.82	NA
1457	ZNF317	19	13p	0.0087	8	5.3e-07	6.3e-07	0.53	0.0021	0.96	0.016	0.00011	0.03	0.2	NA	NA	1	NA	0.045	0.02	0.76	NA	0.063	0.62	0.98	0.069	0.71	0.32	1	0.74	0.5	1	NA	0.42	NA
1458	RPS16	19	13.1q	0.0087	8	NA	0.00011	0.86	0.00024	0.14	NA	0.0069	0.0011	0.24	0.016	0.02	0.95	NA	NA	6.6e-06	0.89	0.69	0.045	NA	0.79	NA	0.99	0.15	0.98	0.3	0.75	1	0.87	0.45	1
1459	ATF4	22	13.1q	0.0087	8	NA	0.0065	NA	4.7e-10	0.46	NA	0.00056	0.011	0.018	0.09	0.011	1	4.5e-05	NA	0.16	0.81	1	0.34	NA	0.96	NA	0.75	0.029	1	0.63	0.92	1	0.98	0.59	1
1460	CHCHD3	7	33q	0.0087	8	NA	2.2e-09	0.024	0.00043	0.31	0.03	0.006	0.14	0.6	0.00023	0.013	0.88	0.16	NA	0.0055	0.92	0.62	0.56	NA	NA	NA	1	0.72	1	0.91	0.23	1	0.94	0.29	NA
1461	EXOSC2	9	34q	0.0087	8	NA	0.061	0.27	0.021	0.17	NA	0.047	0.29	NA	0.018	0.028	0.026	NA	NA	0.00018	0.77	0.65	0.0014	NA	0.88	0.19	0.36	0.046	0.9	0.7	0.57	1	0.98	0.5	NA
1462	ALDH18A1	10	24.3-q	0.0087	8	NA	0.024	0.0082	0.00024	0.14	NA	0.0067	0.67	0.0024	0.0018	0.1	0.1	2.8e-05	NA	0.0036	0.93	1	0.51	NA	0.97	NA	0.53	0.2	1	0.35	NA	1	0.9	0.4	1
1463	CSNK1E	22	13.1q	0.0087	8	NA	0.00038	0.67	0.00029	0.4	NA	9.6e-06	0.98	2.3e-06	0.043	0.014	1	0.00052	NA	0.23	0.95	1	0.54	NA	0.98	0.0076	0.94	0.2	1	0.58	NA	1	0.96	0.48	NA
1464	C12orf5	12	13.32p	0.0087	8	0.0055	0.00032	0.27	1.8e-05	0.81	0.00096	0.073	0.17	0.27	0.01	0.0011	1	NA	0.024	0.00067	0.95	0.92	0.24	NA	NA	NA	1	0.094	NA	0.48	0.48	1	0.96	0.42	NA
1465	CHFR	12	24.33q	0.0087	8	NA	0.048	0.0013	3.1e-05	0.77	NA	0.032	0.57	0.56	0.0067	6.1e-05	0.22	NA	NA	0.016	0.7	0.62	0.11	NA	0.88	NA	0.79	0.037	0.97	0.11	0.48	1	0.94	0.17	1
1466	SUPV3L1	10	22.1q	0.0087	8	NA	0.03	0.24	0.0022	0.62	NA	0.00058	0.73	0.0036	0.0068	0.11	0.52	NA	NA	6.4e-05	0.51	0.7	0.0067	NA	0.59	0.012	0.6	0.19	0.88	0.97	NA	1	0.92	0.59	1
1467	DET1	15	25.3q	0.0087	8	0.0031	3e-06	0.66	3.6e-06	0.95	0.062	0.0012	0.63	0.93	0.011	0.0028	NA	NA	NA	0.025	0.93	1	0.092	NA	0.86	0.54	NA	0.019	1	0.14	0.93	1	0.98	0.67	NA
1468	MED9	17	11.2p	0.0087	8	NA	0.035	0.19	5.1e-07	0.98	NA	0.00017	0.087	0.0045	0.019	0.04	0.19	NA	NA	0.2	0.91	1	0.23	NA	0.85	0.001	0.88	0.032	0.97	0.52	0.72	1	0.99	0.24	NA
1469	GLMN	1	22.1p	0.0087	8	NA	0.012	0.3	5.3e-07	0.57	0.016	0.011	0.0091	0.74	1.8e-05	0.01	0.76	NA	0.84	0.026	0.65	0.9	0.6	0.32	0.85	NA	0.89	0.13	NA	0.35	NA	1	0.97	0.24	NA
1470	DHRS7	14	23.1q	0.0087	8	NA	0.03	0.38	0.00041	0.62	NA	0.0025	0.75	0.033	0.00016	0.027	1	NA	NA	0.0028	0.93	1	0.14	NA	0.93	NA	0.95	0.073	1	0.38	0.83	1	0.94	0.035	NA
1471	CLN8	8	23.3p	0.0087	8	NA	0.0011	0.67	1.2e-06	0.19	NA	0.0058	0.087	0.012	0.026	0.019	0.18	0.19	NA	0.018	0.88	0.58	0.017	NA	0.85	0.37	0.61	0.72	0.74	0.43	NA	1	0.96	0.55	NA
1472	MRPL49	11	13.1q	0.0087	8	NA	1.2e-08	0.7	0.0063	0.36	NA	0.011	0.015	0.22	0.0045	0.001	0.9	NA	NA	0.0076	1	0.68	0.22	NA	0.95	NA	1	0.022	0.95	0.46	0.31	1	0.94	0.74	1
1473	PGGT1B	5	23.1q	0.0087	8	NA	0.013	0.85	0.0042	0.49	7.4e-05	0.037	0.15	0.17	0.017	0.33	0.0057	NA	NA	0.043	NA	0.96	0.31	NA	0.96	NA	0.6	0.032	1	0.94	NA	1	0.93	0.65	NA
1474	BIRC5	17	25.3q	0.0087	8	NA	0.03	0.59	4.2e-06	0.86	NA	2.6e-06	0.89	0.021	0.071	0.0098	0.73	NA	NA	0.0075	0.81	1	0.017	NA	0.84	NA	0.58	0.047	1	0.21	0.37	1	0.84	0.59	1
1475	PIGV	1	36.11p	0.0087	8	NA	0.28	0.32	0.044	0.89	NA	0.42	0.77	0.024	0.0057	7e-04	0.049	NA	NA	2.6e-05	0.35	0.91	0.0082	NA	0.87	0.0063	0.32	0.82	1	0.33	NA	1	0.94	0.5	1
1476	ACTR1A	10	24q	0.0087	8	NA	0.0011	0.4	1.3e-05	0.34	NA	0.29	0.056	0.043	0.001	0.041	0.81	NA	NA	0.0039	0.99	0.78	0.0073	NA	0.92	0.0066	0.59	0.31	0.96	0.43	NA	1	0.98	0.46	1
1477	DNAJC8	1	35p	0.0087	8	NA	0.015	0.048	9.6e-05	0.32	NA	3e-04	0.32	NA	0.92	0.03	1	0.0023	NA	0.00051	0.83	1	0.17	NA	0.77	0.01	0.31	0.84	1	0.18	NA	1	0.97	0.58	1
1478	PINK1	1	36.12p	0.0087	8	NA	0.00052	0.68	0.0029	1	NA	0.0098	0.28	0.0022	0.011	0.0023	0.02	NA	NA	0.12	0.86	1	0.037	NA	0.48	NA	0.66	0.15	0.61	0.52	0.53	1	0.98	0.55	1
1479	MRPL1	4	21.1q	0.0087	8	0.034	0.00063	0.053	0.0054	1	0.0021	0.025	0.084	0.6	NA	NA	0.0025	NA	0.0013	0.45	0.86	NA	0.044	0.11	0.72	NA	0.43	0.67	1	0.72	0.92	1	NA	0.4	1
1480	RXRA	9	34q	0.0087	8	1.7e-07	0.012	0.79	0.023	1	0.065	0.0017	0.39	0.35	0.0035	0.022	NA	0.41	NA	0.022	0.76	1	0.034	NA	0.74	NA	NA	0.051	0.97	0.41	NA	1	0.96	0.58	1
1481	TMOD3	15	21.1-q	0.0087	8	NA	0.011	0.0016	0.066	0.69	0.011	9e-05	0.033	0.65	0.014	0.032	0.29	NA	NA	0.0068	0.84	0.86	0.43	NA	0.71	NA	0.89	0.075	0.91	0.34	0.67	1	1	0.7	NA
1482	PRKRIR	11	13.5q	0.0087	8	NA	5.5e-15	0.027	6.3e-16	0.68	8.4e-10	3.9e-07	0.17	0.042	0.081	0.03	0.93	0.69	NA	0.47	NA	1	0.24	NA	0.89	0.34	1	0.0038	1	0.17	NA	1	0.95	0.5	1
1483	NUP43	6	25.1q	0.0087	8	NA	1.3e-09	0.074	6.1e-11	0.9	NA	1.4e-05	0.06	3.1e-05	8e-04	3e-05	0.3	0.014	NA	0.008	0.6	0.24	0.11	NA	0.83	NA	0.93	0.24	1	0.13	0.39	1	0.94	0.3	1
1484	DCLRE1C	10	13p	0.0087	8	NA	0.18	0.11	2.8e-13	0.48	0.68	8.6e-05	0.015	0.67	0.037	0.002	0.16	NA	0.0028	5e-06	0.92	1	4e-05	0.52	0.68	NA	0.12	0.057	0.73	0.86	NA	1	0.96	0.56	NA
1485	ST3GAL1	8	24.22q	0.0087	8	NA	1.5e-07	0.79	8.4e-09	0.53	0.99	2.8e-06	0.41	1e-04	0.27	0.0078	0.0018	NA	0.5	0.17	0.98	1	0.00091	NA	0.86	0.78	0.25	0.017	0.97	0.34	NA	1	0.99	0.45	NA
1486	TBC1D19	4	15.2p	0.0087	8	2.7e-12	0.023	0.065	0.00032	0.87	0.053	1.8e-05	0.042	0.47	4e-06	0.036	0.54	NA	NA	0.0058	0.88	0.53	0.51	0.18	0.76	NA	0.67	0.28	0.96	0.41	NA	1	0.94	0.26	NA
1487	TPD52L2	20	13.2-q	0.0087	8	NA	2.6e-07	0.6	1.4e-05	0.42	NA	2.1e-07	0.18	0.5	0.003	8.6e-05	0.38	NA	NA	2e-05	0.62	0.34	0.0014	NA	0.95	0.12	0.4	0.033	1	0.64	0.28	1	0.98	0.3	1
1488	C16orf70	16	22.1q	0.0087	8	0.92	4.2e-07	0.04	0.041	0.066	1.1e-05	6e-08	0.038	0.0015	NA	NA	0.0092	0.071	NA	0.7	0.86	0.75	0.087	0.13	0.89	NA	0.41	0.14	0.94	0.56	0.35	1	0.98	0.15	NA
1489	SDF2	17	11.2q	0.0087	8	NA	0.12	0.041	2.4e-13	0.089	NA	2.6e-09	0.52	0.078	0.00013	0.1	0.79	0.13	NA	0.032	0.93	1	3e-04	NA	0.76	0.022	1	0.00075	1	0.41	0.57	1	0.97	0.18	NA
1490	GTF2H1	11	15.1-p	0.0087	8	NA	2.8e-08	0.042	0.0021	0.96	0.0012	9.1e-06	0.73	0.59	3.6e-06	0.00064	0.34	NA	NA	0.00033	0.93	0.37	0.19	NA	0.42	0.067	0.68	0.2	1	0.72	NA	1	0.9	0.21	1
1491	UQCRB	8	22q	0.0087	8	NA	0.44	0.6	4.8e-08	0.027	NA	2.5e-08	0.067	0.38	0.00023	0.00079	0.32	NA	NA	0.00017	0.82	1	0.00011	NA	0.98	0.088	0.94	0.0067	0.95	0.76	0.37	1	0.92	0.46	1
1492	TRADD	16	22q	0.0087	8	NA	1.2e-07	0.72	4.9e-10	0.058	NA	4.5e-08	0.44	4.5e-05	0.00017	1.2e-06	0.057	NA	NA	0.18	0.59	0.62	0.0044	NA	0.74	0.41	0.93	0.036	1	0.66	0.45	1	0.072	0.64	1
1493	VPS33B	15	26.1q	0.0087	8	0.84	1e-09	0.0051	1.5e-09	0.5	0.96	0.0094	0.27	0.13	1.1e-05	6.2e-06	0.25	NA	NA	0.0056	0.89	0.48	0.023	NA	0.96	NA	0.61	0.063	1	0.61	0.31	1	0.98	0.19	NA
1494	ZBTB4	17	13.2p	0.0087	8	0.00023	1.5e-10	0.19	0.0054	0.085	0.033	2.5e-05	0.3	1.6e-06	NA	NA	0.011	0.62	0.16	0.09	0.92	NA	0.47	0.2	0.88	0.069	0.061	0.0037	1	0.7	0.31	1	NA	0.86	NA
1495	RSAD1	17	21.33q	0.0087	8	NA	0.0022	0.073	4.4e-16	1	NA	9.5e-06	0.57	0.0084	0.47	0.019	0.0071	NA	NA	0.082	0.84	0.87	0.00034	NA	0.96	0.18	0.31	0.014	1	0.73	0.9	1	0.98	0.54	1
1496	EHMT1	9	NA	0.0087	8	2.9e-13	3.7e-06	0.55	0.043	0.95	0.0069	0.00065	0.72	NA	0.0095	0.3	NA	NA	9.6e-06	0.00012	0.67	0.9	0.13	0.51	0.98	NA	NA	0.57	0.93	0.18	0.63	1	0.99	0.36	1
1497	SUZ12	17	21q	0.0087	8	0.00051	0.13	0.29	0.00023	0.67	0.00067	3.1e-07	0.76	0.003	0.12	0.15	0.44	0.28	NA	0.00014	0.99	0.84	0.028	NA	0.42	NA	0.66	0.00034	NA	0.3	0.93	1	0.94	0.18	NA
1498	NPAT	11	22-q	0.0087	8	0.51	6e-14	0.68	0.00046	1	0.0014	7e-08	0.3	0.34	0.03	0.03	1	0.18	NA	0.015	0.69	0.93	0.14	NA	0.84	NA	1	0.013	1	0.19	NA	1	0.97	0.26	NA
1499	ZNF281	1	32.1q	0.0087	8	NA	1.9e-06	0.5	3.5e-09	0.61	NA	2.3e-05	0.025	0.0017	4e-04	0.015	0.11	0.92	NA	0.015	0.95	1	0.28	NA	0.95	NA	0.28	0.096	0.94	0.74	0.16	1	0.98	0.4	1
1500	E2F3	6	22p	0.0087	8	NA	0.0022	0.0041	3.8e-06	0.63	1.1e-07	0.00026	0.0069	NA	0.0063	0.075	0.12	0.3	NA	2.6e-06	0.68	0.95	0.16	NA	0.93	0.74	0.53	0.37	0.97	0.59	0.79	1	0.96	0.85	NA
1501	PPP2R5E	14	23.2q	0.0087	8	NA	1.4e-10	0.52	6e-05	0.69	0.0063	0.027	0.88	0.56	0.00032	0.00028	0.77	NA	0.054	8.1e-06	0.94	1	0.2	NA	0.97	NA	1	0.011	1	0.77	NA	1	0.96	0.13	1
1502	ARL8B	3	26.1p	0.0087	8	NA	2.6e-08	0.0019	1.9e-08	0.77	0.028	0.00095	0.45	0.17	0.13	0.035	0.96	0.0061	NA	0.00018	0.67	0.64	0.74	NA	0.86	NA	1	0.063	1	0.43	0.32	1	0.96	0.47	NA
1503	ZNF277	7	31.1q	0.0087	8	4.5e-05	9.6e-08	0.0038	0.09	0.75	0.21	0.0087	0.41	0.011	5.8e-05	0.00034	1	NA	0.13	0.00031	0.9	0.67	NA	0.14	0.87	NA	0.71	0.45	NA	0.47	0.52	1	0.87	0.69	NA
1504	CSE1L	20	13q	0.0087	8	NA	7.4e-06	0.0068	1.3e-05	0.12	NA	9e-04	0.25	0.57	0.0019	0.035	0.95	NA	NA	3.2e-06	0.83	0.37	0.16	NA	0.75	0.63	0.95	0.0017	0.95	0.51	0.28	1	0.95	0.34	1
1505	ACOX3	4	15.3p	0.0087	8	1.3e-08	9e-04	0.19	0.0026	0.79	0.011	0.0047	0.87	0.13	1e-05	0.0016	0.92	NA	0.086	0.016	0.71	1	0.15	NA	0.15	NA	0.92	0.32	0.96	0.39	NA	1	0.98	0.39	NA
1506	RNF167	17	13.3p	0.0087	8	NA	0.00012	0.086	2.6e-05	0.048	NA	4.8e-05	0.28	0.0049	0.19	0.0033	1	0.011	NA	0.003	0.76	0.25	0.095	NA	0.83	0.067	0.62	0.052	1	0.38	0.58	1	0.96	0.6	NA
1507	INPP5A	10	26.3q	0.0087	8	0.00038	0.086	0.99	0.038	0.34	0.11	0.88	0.058	NA	0.0018	0.012	0.0064	0.00055	0.097	0.00014	0.94	0.29	0.089	0.49	0.63	NA	0.13	0.041	NA	0.2	NA	1	0.88	0.2	NA
1508	SPATA7	14	31.3q	0.0087	8	NA	4.1e-06	0.58	1.8e-05	0.85	2.7e-05	0.00029	0.022	0.14	0.099	0.024	1	NA	0.041	9e-05	0.89	0.16	0.1	0.15	0.95	NA	1	0.36	NA	0.83	0.93	1	0.9	0.54	NA
1509	QARS	3	21.31p	0.0087	8	NA	0.028	0.051	2.6e-05	0.91	NA	0.00024	0.051	0.011	0.087	0.00097	0.22	0.016	NA	0.0055	0.84	0.41	0.13	NA	0.4	0.046	0.16	0.27	1	0.48	0.28	1	0.86	0.73	NA
1510	MOCS2	5	11q	0.0087	8	NA	2.9e-05	0.77	4e-07	0.12	0.063	0.052	0.18	NA	0.0026	0.00025	0.1	NA	0.046	0.0047	0.86	1	0.0045	0.5	0.87	NA	1	0.043	1	0.32	0.18	1	0.94	0.52	NA
1511	E2F6	2	25.1p	0.0087	8	NA	0.64	0.15	0.0028	0.98	0.0014	0.035	3e-04	0.14	0.0013	0.0053	0.24	NA	0.57	0.00024	NA	0.35	0.0017	NA	NA	0.27	0.86	0.13	0.94	0.35	0.3	1	0.78	0.28	1
1512	CDC5L	6	21.1p	0.0087	8	NA	1.9e-05	0.025	0.11	0.76	0.00013	0.012	0.033	0.024	0.066	0.0059	0.81	NA	NA	0.00069	0.92	0.98	0.14	NA	0.81	NA	0.19	0.14	1	0.21	0.99	1	0.8	0.11	1
1513	POLR2H	3	28q	0.0087	8	NA	2.5e-07	0.019	5.5e-06	1	NA	0.021	0.19	0.15	0.014	0.096	0.016	NA	NA	0.17	0.97	0.85	0.76	NA	0.45	0.0047	0.88	0.022	0.94	0.77	0.28	1	0.98	0.18	1
1514	SHOC2	10	25q	0.0087	8	NA	0.029	0.32	9.8e-05	0.33	0.0013	0.014	0.91	0.018	0.00094	6.3e-05	0.13	NA	0.076	0.00082	0.96	1	0.29	0.71	0.86	NA	0.13	0.1	NA	0.74	0.34	1	0.95	0.23	NA
1515	TRAPPC12	2	25.3p	0.0087	8	2.2e-07	0.009	NA	4.8e-05	1	0.087	0.025	0.04	0.93	0.035	0.3	0.28	NA	0.017	0.002	0.88	0.76	NA	0.21	0.59	NA	0.32	0.65	0.89	0.2	0.5	1	0.94	0.21	NA
1516	KIF1C	17	13.2p	0.0087	8	NA	0.00074	0.3	7.8e-07	0.79	0.039	0.00035	0.98	0.034	0.06	0.037	0.81	NA	0.001	0.55	0.93	1	0.087	NA	0.59	NA	0.21	0.044	0.9	0.57	0.38	1	0.92	0.6	NA
1517	USP5	12	13p	0.0087	8	NA	0.011	0.27	5.9e-05	0.066	NA	0.012	0.037	0.15	1e-05	2e-04	0.95	NA	NA	0.0063	0.73	0.72	0.022	NA	0.98	0.22	0.9	0.58	1	0.33	0.46	1	0.98	0.25	1
1518	WFS1	4	16.1p	0.0087	8	NA	0.0059	0.84	3.3e-05	0.99	NA	3.7e-05	0.75	0.0059	0.007	0.051	1	NA	NA	0.0092	0.62	0.96	0.026	NA	0.82	0.14	0.51	0.013	1	0.61	0.33	1	0.92	0.093	1
1519	MAN1A2	1	13p	0.0087	8	NA	5.2e-06	0.35	8.7e-05	0.96	0.5	0.0041	0.0029	0.58	0.0092	0.063	0.42	NA	0.001	0.0062	0.84	0.99	0.44	NA	0.85	NA	0.99	0.025	1	0.11	NA	1	0.92	0.84	1
1520	PHF21A	11	11.2p	0.0087	8	0.0055	0.00011	0.04	0.034	0.89	0.049	6.3e-06	0.0041	0.063	NA	NA	0.64	NA	NA	0.15	0.95	1	0.036	NA	0.81	NA	1	0.62	1	0.91	0.77	1	0.92	0.55	1
1521	ZNF532	18	21.32q	0.0087	8	NA	5.1e-05	1.8e-05	0.029	0.81	0.42	0.005	0.37	0.098	0.0046	0.024	0.76	0.037	NA	0.0015	0.92	0.052	0.8	NA	0.67	NA	0.93	0.16	1	0.56	0.55	1	0.96	0.73	NA
1522	SNRPB	20	13p	0.0087	8	NA	0.0091	0.64	4.4e-05	0.65	NA	0.014	0.86	0.03	0.0086	0.025	0.38	NA	NA	0.043	0.57	0.67	0.54	NA	0.83	0.64	0.79	0.003	0.97	0.97	0.49	1	0.95	0.2	NA
1523	RPP40	6	25.1p	0.0087	8	NA	2.2e-07	0.042	0.00032	0.96	NA	0.0061	0.18	0.002	0.0057	0.025	1	NA	NA	0.004	0.86	0.75	0.29	NA	1	0.85	0.37	0.34	1	0.41	0.59	1	0.96	0.52	1
1524	STK25	2	37.3q	0.0087	8	NA	0.042	0.63	1.9e-05	0.97	NA	0.038	0.7	0.15	0.0012	0.001	1	0.03	NA	0.0035	0.99	0.15	0.053	NA	0.81	0.0047	0.45	0.9	0.94	0.42	NA	1	0.96	0.61	1
1525	SEC61A1	3	21.3q	0.0087	8	NA	2e-05	0.028	0.012	0.86	NA	0.018	0.032	0.048	0.0023	0.28	0.46	NA	NA	0.037	0.87	0.9	0.21	NA	0.84	NA	0.26	0.48	0.85	0.7	0.83	1	0.99	0.69	1
1526	AP1B1	22	12.2q	0.0087	8	0.00032	0.0016	0.95	1.3e-05	0.12	0.0077	0.012	0.93	NA	0.0058	0.011	0.42	NA	0.016	0.28	0.83	1	0.14	0.32	0.9	NA	0.67	0.3	0.99	0.32	NA	1	0.99	0.63	NA
1527	RAD51C	17	25.1q	0.0087	8	NA	9e-06	0.14	7.5e-13	0.6	NA	6.1e-08	0.63	0.001	1.5e-06	0.0013	1	0.089	NA	0.067	0.88	0.64	0.0073	NA	0.97	0.34	0.79	0.0027	0.97	0.64	0.63	1	0.92	0.87	1
1528	ABCD3	1	21.3p	0.0087	8	8.9e-07	1.4e-09	0.14	0.17	0.38	0.013	1.8e-05	0.00097	0.53	0.011	0.06	0.23	NA	0.077	0.00012	0.86	0.26	0.27	0.24	0.89	NA	0.39	0.025	0.96	0.45	NA	1	0.94	0.52	NA
1529	SS18	18	11.2q	0.0087	8	NA	3.2e-06	7e-05	1.4e-09	0.93	0.074	2.7e-06	0.46	0.19	3.3e-06	0.056	0.74	NA	0.0084	5.7e-05	0.95	1	0.92	NA	0.75	0.79	0.81	0.011	1	0.83	NA	1	0.92	0.13	1
1530	AGTPBP1	9	21.33q	0.0087	8	0.00017	4.6e-10	0.061	0.057	0.94	1e-08	0.018	0.0011	NA	4.3e-06	0.031	0.49	NA	0.0017	0.058	0.96	1	0.21	0.58	0.99	NA	0.86	0.11	0.93	0.2	0.33	1	0.98	0.12	NA
1531	RPP14	3	21.2p	0.0087	8	NA	4.2e-07	0.1	1.8e-14	0.86	NA	0.0057	0.022	0.65	2.7e-06	0.087	0.5	0.029	NA	0.00018	0.94	1	0.36	NA	0.95	0.026	0.92	0.34	0.76	0.65	0.51	1	0.83	0.32	1
1532	OXR1	8	23q	0.0087	8	NA	0.019	0.53	8.6e-08	0.44	0.27	4.9e-06	0.0064	0.32	4.1e-05	3.8e-05	0.23	NA	0.57	0.00086	0.71	1	0.12	0.18	0.97	NA	0.99	0.00092	0.93	0.14	0.41	1	0.95	0.41	NA
1533	CGGBP1	3	12-p	0.0087	8	5.9e-12	3.3e-05	0.0033	4.4e-09	0.24	0.0037	5.4e-05	0.61	0.02	0.24	0.4	0.26	NA	0.075	0.0045	0.88	1	0.36	NA	NA	NA	1	0.075	0.78	0.71	0.29	1	0.98	0.35	1
1534	ARHGEF12	11	23.3q	0.0087	8	NA	1.2e-07	0.38	0.057	0.48	0.0099	2e-07	0.73	0.028	0.0014	0.00023	0.4	NA	0.00041	0.0016	0.93	0.54	0.26	0.053	0.97	NA	0.063	0.062	1	0.13	0.8	1	0.99	0.23	NA
1535	SRP54	14	13.2q	0.0087	8	2.6e-05	2.4e-06	0.15	0.00062	0.63	0.44	0.0015	0.22	NA	2.6e-05	2.3e-08	0.12	NA	0.031	0.14	0.64	0.69	0.082	0.73	0.98	NA	0.93	0.04	1	0.65	0.12	1	0.94	0.25	NA
1536	DDX23	12	13.11q	0.0087	8	NA	0.0093	0.016	7.3e-10	0.45	0.17	6.5e-05	0.6	0.71	0.1	0.00016	0.0092	NA	NA	4e-05	0.55	1	0.015	NA	0.76	0.31	0.5	0.62	0.88	0.37	0.27	1	0.95	0.19	1
1537	NSD1	5	35q	0.0087	8	0.011	6.4e-09	0.16	4.7e-05	0.68	0.28	1.2e-05	0.26	0.5	0.0031	0.059	0.24	NA	0.022	0.0011	0.38	0.9	0.027	NA	0.66	NA	0.85	0.45	0.94	0.72	0.63	1	0.98	0.23	NA
1538	ASB7	15	26.3q	0.0087	8	0.094	2.8e-10	0.14	1e-04	0.66	7.9e-05	0.015	0.2	0.35	0.28	0.0056	0.047	NA	NA	0.022	0.99	0.41	0.021	0.57	0.83	NA	0.19	0.54	0.78	0.45	0.56	1	0.94	0.84	NA
1539	MGAT1	5	35.3q	0.0087	8	0.00025	7.9e-13	0.38	0.00044	0.65	0.04	0.48	0.0012	0.026	0.12	0.0023	0.2	NA	0.062	0.032	0.52	1	0.38	0.25	0.85	NA	1	0.66	1	0.46	NA	1	0.95	0.72	NA
1540	TFRC	3	26.2-q	0.0087	8	1.6e-07	1.2e-05	0.61	0.0012	0.26	0.002	0.06	0.27	0.28	0.00084	0.072	0.79	NA	0.039	0.029	0.96	0.72	0.4	NA	0.92	NA	0.33	0.0059	1	0.5	NA	1	0.88	0.28	1
1541	SGPL1	10	21q	0.0087	8	NA	5.7e-10	0.21	0.00013	0.73	0.017	0.015	0.024	0.12	0.052	0.014	0.82	NA	NA	0.00091	0.84	0.83	0.089	NA	0.84	0.83	0.77	0.42	1	0.038	0.19	1	0.86	0.5	1
1542	SLC7A1	13	12.3q	0.0087	8	0.0036	2.9e-09	0.14	0.0066	0.2	0.0012	0.013	0.00061	NA	0.48	0.43	0.22	0.09	0.063	0.0087	0.68	1	0.37	0.59	0.88	NA	0.5	0.044	1	0.22	NA	1	0.99	0.78	NA
1543	MAPK1	22	11.2q	0.0087	8	NA	8.9e-10	0.86	0.0091	0.18	0.0047	0.00031	0.34	NA	7.3e-06	0.091	0.0084	NA	0.079	0.013	0.83	1	0.04	NA	0.58	0.53	0.67	0.47	0.96	0.59	0.74	1	0.96	0.57	1
1544	SCAMP1	5	14.1q	0.0087	8	0.081	0.0033	0.32	3e-07	0.34	2.5e-05	0.015	0.3	0.73	0.069	0.046	0.63	NA	0.039	3.9e-05	0.96	0.27	0.4	NA	0.66	NA	0.61	0.012	1	0.55	0.4	1	0.86	0.61	NA
1545	MBTD1	17	24.1q	0.0087	8	NA	0.035	0.37	2.9e-08	0.74	0.79	1.6e-05	0.085	0.51	0.31	0.023	0.01	NA	0.12	0.00072	0.95	0.95	4.1e-05	0.059	0.99	NA	0.87	0.012	1	0.94	0.85	1	0.97	0.63	NA
1546	MLL	11	23q	0.0087	8	0.00026	1.7e-08	0.019	0.0053	1	0.21	0.0019	0.29	0.028	0.00022	0.031	1	NA	0.1	0.11	NA	0.92	0.067	0.18	0.88	NA	0.77	0.9	0.95	0.24	NA	1	0.92	0.2	1
1547	SGTA	19	13p	0.0087	8	8e-04	7.4e-07	0.66	0.085	0.99	0.031	0.06	0.85	7.2e-05	0.0022	0.15	0.001	NA	0.0034	4e-04	0.86	1	0.42	0.57	0.98	NA	0.32	0.59	1	0.62	NA	1	0.96	0.38	NA
1548	BAZ1A	14	13.2q	0.0087	8	0.009	0.012	0.41	0.00011	0.5	0.092	0.17	0.15	NA	1.3e-05	0.00011	0.23	NA	0.98	0.0049	0.95	0.38	0.032	0.35	0.44	0.038	0.56	0.3	0.98	0.43	NA	1	0.93	0.19	NA
1549	DOPEY2	21	22.2q	0.0087	8	0.051	0.11	0.82	0.00014	0.11	6.3e-07	0.017	0.85	0.48	0.0033	0.046	0.14	NA	0.047	0.031	0.74	1	0.0011	0.59	NA	NA	0.97	0.14	0.89	0.23	0.3	1	0.94	0.33	NA
1550	ASNS	7	21.3q	0.0087	8	9.5e-07	9.6e-05	0.28	0.0022	0.054	0.54	0.013	0.61	0.43	0.0012	0.0023	0.049	NA	0.23	0.0016	0.89	1	0.1	NA	0.57	NA	0.15	0.33	1	0.81	0.78	1	0.98	0.65	NA
1551	IQSEC1	3	25.2p	0.0087	8	0.00051	0.0053	0.065	3.2e-05	0.14	0.015	0.044	0.45	0.025	0.00031	0.098	0.4	NA	NA	0.12	0.87	0.53	0.067	NA	0.85	0.032	0.86	0.15	0.93	0.33	0.68	1	0.84	0.26	NA
1552	ABHD3	18	11.1q	0.0087	8	0.00062	4.6e-06	0.3	0.0079	0.47	0.041	0.27	0.00015	NA	0.3	0.017	0.074	NA	0.042	0.0053	0.83	0.42	0.24	0.93	0.43	NA	0.68	0.63	0.84	0.31	0.47	1	0.88	0.44	NA
1553	TRAF6	11	12p	0.0087	8	NA	0.0024	0.52	4.8e-06	0.96	NA	2.5e-06	0.69	0.044	0.058	0.064	1	0.039	NA	3e-05	0.83	1	0.014	NA	0.98	0.032	0.93	0.065	0.87	0.42	0.59	1	0.99	0.68	1
1554	DGCR2	22	11.21q	0.0087	8	NA	4.1e-05	0.88	0.19	0.87	0.0067	4.5e-07	0.91	NA	0.00014	0.00071	0.32	0.032	0.19	0.041	0.75	1	0.081	0.8	0.96	NA	0.26	0.011	1	0.65	0.56	1	0.96	0.47	NA
1555	PSMB2	1	34.2p	0.0087	8	0.00011	0.5	0.055	0.51	0.012	0.00069	0.00077	0.97	0.48	0.068	0.02	0.29	0.017	0.0027	0.0013	0.85	0.59	0.71	NA	0.87	NA	0.88	0.079	1	0.082	NA	1	0.99	0.54	NA
1556	SMYD2	1	32.3q	0.0087	8	0.0019	0.11	0.35	0.12	0.58	2.2e-06	0.019	0.69	NA	0.0017	0.032	1	NA	0.029	0.0027	0.99	0.41	0.011	0.072	0.8	NA	0.61	0.13	0.91	0.19	0.65	1	0.95	0.49	NA
1557	BAP1	3	21.31-p	0.0087	8	NA	8.7e-06	0.046	1.8e-07	0.89	NA	0.12	0.1	0.044	0.013	0.0012	1	0.018	NA	0.8	0.58	1	0.39	NA	0.67	0.023	1	0.55	1	0.3	0.36	1	0.92	0.55	1
1558	SPAST	2	24-p	0.0087	8	0.48	0.04	0.00022	0.001	0.5	0.88	0.014	0.00085	0.27	0.0026	0.092	1	NA	0.88	4.2e-05	0.76	0.021	0.27	NA	0.82	NA	1	0.44	1	0.46	0.34	1	0.95	0.35	NA
1559	SH3BGR	21	22.3q	0.0087	8	NA	0.0018	0.12	0.0057	0.44	0.86	0.041	0.76	0.06	0.0045	0.0062	0.37	0.0069	NA	4.6e-06	0.84	1	0.0048	0.61	0.84	NA	0.62	0.36	0.94	0.83	0.46	1	0.92	0.43	NA
1560	PIK3C2A	11	15.5-p	0.0087	8	0.092	2.4e-07	0.53	0.00056	0.72	0.0094	2.3e-05	0.49	0.039	0.069	0.0023	1	0.45	0.13	0.032	0.71	1	0.0077	0.93	0.96	NA	1	0.21	1	NA	NA	1	0.95	0.75	NA
1561	NDE1	16	13.11p	0.0087	8	NA	0.0081	0.67	0.00056	0.58	NA	4.7e-05	0.58	0.039	0.028	0.13	1	NA	NA	0.0048	0.9	1	0.045	NA	0.78	NA	0.87	0.023	0.99	0.92	0.82	1	0.8	0.33	1
1562	PPIG	2	31.1q	0.0087	8	NA	9.7e-05	0.44	0.0071	0.41	0.00078	0.64	0.0037	0.61	0.81	0.0051	0.015	NA	NA	0.047	0.87	0.16	0.49	NA	0.79	0.014	1	0.35	1	0.87	0.56	1	0.95	0.69	NA
1563	ATP2C1	3	21.3q	0.0087	8	NA	0.0027	0.027	0.0072	0.93	0.028	0.28	0.084	0.72	0.011	4.5e-05	1	NA	0.082	0.00046	0.93	0.97	0.24	0.044	0.95	NA	0.89	0.11	1	0.41	NA	1	0.92	0.24	1
1564	SOS2	14	21q	0.0087	8	0.0013	0.0015	0.98	0.00015	0.55	0.032	0.0014	0.5	0.42	0.047	0.03	0.87	NA	0.39	0.0054	0.71	0.89	0.12	0.18	0.93	NA	1	NA	1	0.16	0.67	1	0.94	NA	NA
1565	ERCC8	5	12.1q	0.0087	8	NA	9.7e-07	0.099	0.017	0.33	0.013	0.0095	0.019	0.62	0.028	0.076	0.046	0.33	0.98	0.043	0.96	0.96	0.066	0.61	0.94	NA	0.22	0.35	0.86	0.61	NA	1	0.92	0.31	NA
1566	EHD4	15	11.1q	0.0087	8	0.025	0.0015	0.12	0.022	0.32	0.04	0.039	0.00069	0.54	0.53	9.5e-05	0.98	NA	0.78	0.0018	0.6	0.87	0.38	NA	0.94	NA	0.84	0.23	0.82	0.79	0.92	1	0.92	0.14	NA
1567	PLEKHG3	14	23.3q	0.0087	8	0.00092	0.23	0.64	0.013	0.97	3.6e-05	0.043	1	0.00034	0.68	0.0081	0.24	NA	0.038	0.01	0.91	0.39	0.15	0.63	0.64	NA	1	0.16	0.88	0.65	NA	1	0.96	0.31	NA
1568	FANCL	2	16.1p	0.0087	8	0.013	0.01	0.0013	0.0029	0.99	0.055	0.061	0.27	0.2	0.036	0.15	0.42	NA	0.28	0.0096	0.96	1	0.016	0.043	NA	NA	0.87	0.23	1	0.55	NA	1	0.99	0.65	NA
1569	MCFD2	2	21p	0.0087	8	4e-04	0.00088	0.038	0.011	0.57	0.0024	0.08	0.12	0.22	0.3	0.058	0.81	NA	0.012	0.0035	0.75	0.84	0.091	0.83	0.96	NA	0.77	0.037	NA	0.67	0.79	1	0.97	0.69	NA
1570	WHSC1	4	16.3p	0.0087	8	0.00018	1.2e-05	0.02	0.00024	0.43	0.016	5e-05	0.12	0.62	0.2	0.19	0.83	NA	0.059	0.00047	0.67	0.75	0.18	NA	0.83	0.01	0.33	0.094	0.98	0.2	0.07	1	0.84	0.3	NA
1571	CCT3	1	23q	0.0087	8	0.1	5e-14	0.18	2.3e-05	0.24	0.17	1.6e-05	0.00059	NA	2.8e-05	0.011	0.48	NA	0.51	0.0058	0.93	0.33	0.11	0.31	0.75	0.012	0.83	0.058	1	0.89	NA	1	1	0.19	1
1572	NSFL1C	20	13p	0.0087	8	2.8e-08	1.5e-07	0.25	1.4e-09	0.56	0.18	8.4e-06	0.078	1.5e-05	0.077	0.053	0.22	NA	0.0042	2e-04	0.91	0.9	0.18	0.24	0.61	NA	0.85	0.031	0.9	0.29	0.33	1	0.95	0.33	NA
1573	CHKA	11	13.1q	0.0087	8	8.9e-12	6.2e-06	0.049	3.3e-08	1	0.17	6.2e-10	0.25	0.18	0.057	0.043	0.3	NA	0.053	5.8e-06	0.77	0.93	0.072	NA	0.99	NA	0.48	0.031	1	0.58	0.49	1	0.88	0.26	1
1574	PRPF6	20	13.33q	0.0087	8	8.2e-09	0.0024	0.84	0.00059	0.51	0.06	7e-04	0.5	NA	1.8e-06	4.4e-06	0.97	0.12	0.024	0.57	0.85	0.98	0.0054	0.45	NA	0.81	0.61	0.13	0.93	0.41	0.54	1	0.92	0.21	NA
1575	HIPK1	1	13.1p	0.0087	8	7e-04	4.6e-16	0.54	2.3e-06	0.001	0.85	0.0083	0.3	0.54	0.00018	0.033	0.0095	NA	0.34	0.094	0.55	0.7	0.23	0.91	0.71	NA	0.54	0.14	1	0.22	0.71	1	0.98	0.4	NA
1576	SLC25A13	7	21.3q	0.0087	8	1.1e-11	0.00055	0.097	3.4e-05	0.16	0.16	0.0022	0.056	0.49	3.4e-06	0.0056	0.17	NA	0.15	2.8e-05	0.39	1	0.24	0.69	0.75	0.015	0.057	0.45	1	0.15	NA	1	0.83	0.65	NA
1577	H2AFY	5	31.1q	0.0087	8	1.4e-10	0.21	0.51	2.3e-08	0.59	3.6e-06	0.011	0.35	0.57	6.2e-06	0.0045	1	NA	0.0045	0.0016	0.95	0.29	0.1	0.29	0.95	NA	1	0.56	0.93	0.91	NA	1	0.97	0.65	1
1578	PRKAR2A	3	21.3-p	0.0087	8	NA	1.9e-12	0.0019	5.2e-09	0.18	2e-04	0.014	0.0054	0.17	0.27	0.13	0.16	0.045	0.00049	0.13	0.79	1	0.061	NA	0.77	0.16	0.26	0.26	0.95	0.55	NA	1	0.95	0.23	1
1579	ACTR8	3	21.31p	0.0087	8	NA	1e-08	0.23	5.5e-09	0.95	0.05	6.8e-06	0.94	0.059	0.017	0.0032	0.36	NA	0.054	2.2e-07	0.85	0.42	0.23	NA	0.63	0.093	1	0.022	1	0.19	0.45	1	0.86	0.34	1
1580	BTBD1	15	24q	0.0087	8	1.3e-06	3e-12	0.26	0.00017	0.43	0.02	0.031	0.0076	0.78	0.0011	8.6e-06	0.69	0.41	0.12	0.21	0.99	1	0.32	0.31	0.96	NA	0.18	0.34	NA	0.5	0.51	1	0.96	0.84	NA
1581	AVEN	15	13.1q	0.0087	8	0.004	1.4e-19	0.67	0.29	0.73	0.00012	0.00098	0.089	NA	2.3e-05	0.058	0.023	0.13	0.032	0.0028	0.56	0.44	0.5	0.27	0.4	0.56	0.15	0.31	1	0.97	NA	1	0.96	0.67	NA
1582	RABEP1	17	13.2p	0.0087	8	0.0026	6.1e-08	2.5e-09	0.29	0.57	0.07	2.3e-09	0.43	0.23	0.0052	0.22	1	0.98	0.0014	0.019	0.76	0.44	0.19	NA	0.95	0.026	0.47	0.18	1	0.24	NA	1	0.98	0.18	NA
1583	TRIM26	6	21.3p	0.0087	8	0.0078	3.7e-06	0.059	1.1e-07	0.4	1.5e-05	0.1	0.25	0.73	0.0065	0.0025	0.87	NA	0.0068	0.0011	0.63	0.68	0.45	0.15	0.77	NA	0.081	0.56	0.99	0.49	0.28	1	0.99	0.22	NA
1584	RCOR1	14	32.33q	0.0087	8	2.2e-08	1.8e-12	0.16	0.022	0.93	0.0066	0.26	0.0013	0.1	0.0021	0.00019	0.72	NA	0.098	1.3e-05	0.81	0.08	0.61	NA	0.49	NA	0.53	0.38	1	0.47	0.39	1	0.86	0.33	1
1585	ADD1	4	16.3p	0.0087	8	1.9e-12	1.7e-07	0.91	7.3e-09	0.96	0.051	0.00018	0.44	0.14	0.00068	0.031	0.71	NA	0.28	0.00043	0.81	0.99	0.046	0.055	NA	NA	0.31	0.054	1	0.38	0.4	1	0.86	0.29	1
1586	ECHDC1	6	22.33q	0.0087	8	3.2e-07	4.7e-11	0.0053	0.00028	0.97	0.13	0.31	0.00016	0.15	0.02	0.084	0.43	NA	0.033	0.00054	0.68	1	0.16	0.17	0.94	NA	1	0.35	1	0.55	0.73	1	0.96	0.69	NA
1587	HELZ	17	24.2q	0.0087	8	0.00078	0.081	0.18	3e-13	1	0.038	7.5e-08	0.099	0.00035	5e-05	0.1	0.66	NA	0.7	0.00017	0.86	0.99	0.045	0.87	0.99	NA	0.31	0.062	0.9	0.4	0.38	1	0.96	0.36	NA
1588	CDADC1	13	14.11q	0.0087	8	0.23	1e-07	0.006	0.00047	0.058	0.3	1.2e-07	0.032	0.71	0.0053	0.28	2.8e-05	NA	0.44	0.16	0.97	1	0.0055	0.33	0.96	NA	0.056	0.18	0.97	0.7	0.24	1	0.96	0.83	NA
1589	ARFIP1	4	31.3q	0.0087	8	0.00075	0.00012	0.11	4.6e-05	0.93	0.068	0.00044	0.33	0.64	0.01	2.8e-05	0.55	NA	0.021	9.1e-07	0.93	0.56	0.79	0.13	0.97	NA	0.75	0.054	0.83	0.19	0.28	1	0.92	0.21	NA
1590	HECA	6	23-q	0.0087	8	4.1e-10	1.4e-09	0.024	0.34	0.62	0.00036	0.0014	0.39	0.009	0.014	0.041	0.087	NA	0.21	0.057	0.82	0.77	0.063	0.25	NA	0.072	0.95	0.066	1	0.36	0.5	1	0.8	0.18	NA
1591	GDAP2	1	11q	0.0087	8	1.1e-07	1.2e-09	0.11	1.2e-05	0.68	0.18	3e-05	0.034	0.27	0.0026	0.016	0.23	NA	0.28	0.063	0.71	0.69	0.004	0.059	0.78	NA	0.75	0.2	1	0.78	0.41	1	0.94	0.6	NA
1592	ZDHHC3	3	21.31p	0.0087	8	8.7e-09	0.00021	0.091	2.1e-06	0.061	0.028	0.015	0.65	0.00064	0.19	0.16	0.98	NA	0.025	7.4e-06	0.76	1	0.22	0.39	0.84	0.19	0.53	0.062	0.89	0.18	NA	1	0.98	0.16	NA
1593	GOLGB1	3	13q	0.0087	8	0.0022	4.9e-06	0.069	0.00045	1	0.3	0.28	0.027	0.83	0.0013	0.042	1	NA	0.057	0.0053	0.86	0.79	0.042	0.78	0.86	NA	1	0.18	1	0.43	NA	1	0.96	0.59	NA
1594	CLCN3	4	NA	0.0087	8	5.6e-08	0.019	0.18	1.1e-07	0.36	0.0081	2.8e-05	0.42	0.68	0.0067	0.013	0.58	NA	0.2	0.00012	0.77	0.89	0.063	0.63	0.93	NA	0.87	0.3	1	0.17	0.33	1	0.84	0.62	NA
1595	ENTPD6	20	11.21p	0.0087	8	1.1e-08	0.017	0.86	1.2e-07	0.88	0.017	0.06	0.84	0.12	0.015	0.00075	1	NA	0.022	0.29	0.58	0.44	0.0032	0.2	0.82	NA	0.67	0.062	1	0.27	0.27	1	0.92	0.25	NA
1596	ZDHHC13	11	15.1p	0.0087	8	0.05	3e-06	0.39	5.2e-08	0.94	1.2e-05	0.00014	0.075	0.098	0.2	0.072	1	0.22	0.048	1e-04	0.89	0.79	0.012	0.24	0.93	NA	1	0.45	1	0.63	NA	1	0.94	0.47	NA
1597	FZD3	8	21p	0.0087	8	NA	5.5e-05	0.22	1.4e-06	0.26	5.9e-05	1.8e-07	0.085	0.14	0.036	0.24	0.012	0.73	0.33	0.9	0.63	1	0.021	NA	0.85	NA	0.56	0.035	1	0.16	0.58	1	0.92	0.58	1
1598	SFXN1	5	35.3q	0.0087	8	3.2e-07	8.2e-08	0.22	6.1e-08	0.27	0.0055	0.02	0.0028	0.82	0.049	0.29	0.35	NA	0.38	0.068	0.94	1	0.037	0.28	0.89	NA	0.42	0.053	1	0.57	0.55	1	0.98	0.69	NA
1599	PLOD3	7	22.1q	0.0087	8	0.14	6e-06	0.35	5.2e-06	0.54	0.34	0.0082	0.0094	0.31	7.5e-05	0.00024	0.98	NA	0.14	0.0014	0.75	0.96	0.0014	0.78	0.77	0.41	0.54	0.77	0.74	0.24	NA	1	0.96	0.49	NA
1600	GPD1L	3	22.3p	0.0087	8	2.3e-05	0.0031	3.6e-05	4.2e-05	0.94	0.019	0.11	0.013	0.00084	0.45	0.25	1	NA	0.15	2e-05	0.76	0.52	0.29	0.84	0.9	NA	1	0.065	1	0.26	0.36	1	0.92	0.77	NA
1601	TARBP1	1	42.2q	0.0087	8	8.9e-08	6e-07	0.22	1e-05	0.69	0.0025	6.7e-05	0.19	NA	0.036	0.14	0.61	NA	0.046	0.0078	1	0.73	0.19	0.69	0.92	NA	1	0.054	0.87	0.99	0.83	1	0.98	0.26	1
1602	ARMC8	3	22q	0.0087	8	NA	0.0014	0.00042	0.0095	0.77	0.021	0.00063	0.031	0.8	0.2	0.024	1	NA	0.22	0.0022	0.88	0.91	0.12	0.81	0.68	NA	1	0.099	1	0.59	0.83	1	0.94	0.18	NA
1603	LRCH3	3	29q	0.0087	8	NA	0.0024	0.0065	0.035	0.89	0.93	0.012	0.093	0.05	0.033	0.037	1	NA	0.093	0.17	0.95	0.0058	0.13	0.12	0.9	NA	0.8	0.63	1	0.8	0.075	1	0.98	0.27	NA
1604	NCK1	3	21q	0.0087	8	NA	2.1e-08	0.17	0.0023	1	0.046	0.028	0.014	0.28	0.00021	3e-06	0.66	NA	0.66	0.05	0.75	0.78	0.76	0.76	0.85	0.098	1	0.3	0.94	0.24	0.97	1	0.89	0.13	NA
1605	SIRT2	19	13q	0.0087	8	1.6e-05	1.1e-05	0.051	0.0021	0.8	0.027	0.063	0.4	0.6	0.0013	0.069	7e-04	NA	0.013	0.0012	0.72	1	0.47	NA	0.73	NA	0.46	0.18	0.97	0.56	0.73	1	0.92	0.62	1
1606	TBL1XR1	3	26.33q	0.0087	8	3.1e-06	0.0091	9.6e-05	0.071	0.96	0.12	3.7e-05	0.68	0.18	0.0023	0.00099	0.26	NA	NA	0.55	0.57	0.29	0.25	NA	0.87	0.043	1	0.024	0.95	0.35	0.87	1	0.98	0.56	1
1607	NPTN	15	24.1q	0.0087	8	0.00013	1.2e-08	0.047	0.00046	0.26	0.023	0.094	9.8e-05	0.82	0.014	0.11	1	NA	0.039	0.17	0.86	0.84	0.26	0.14	1	NA	0.49	0.22	0.81	0.3	0.82	1	0.97	0.7	NA
1608	SCRN1	7	14.3-p	0.0087	8	0.0015	8.1e-07	0.00043	0.014	1	0.001	0.09	0.051	0.74	0.0024	0.064	0.72	NA	0.027	0.15	0.67	1	0.016	0.34	0.9	NA	1	0.097	0.96	0.42	0.25	1	0.86	0.41	NA
1609	BICD2	9	22.32q	0.0087	8	0.0075	1.6e-05	0.087	0.16	0.15	5.2e-06	0.18	0.75	NA	0.0054	0.009	1	NA	0.0071	0.0056	0.57	1	0.61	0.18	0.93	NA	1	0.012	0.97	0.13	0.75	1	0.96	0.12	1
1610	RLF	1	32p	0.0087	8	0.00045	0.13	0.16	0.00051	0.65	0.0087	0.013	0.075	NA	0.019	0.0011	0.86	0.054	0.0057	0.00035	0.76	1	0.24	NA	0.64	NA	0.28	0.056	0.84	0.18	0.43	1	0.99	0.57	1
1611	PPA2	4	25q	0.0087	8	0.00039	0.14	0.49	0.0033	0.76	0.014	0.00098	0.82	0.4	0.0028	0.0056	0.019	NA	NA	0.007	0.88	0.53	0.26	NA	0.96	NA	0.6	0.19	1	0.6	0.57	1	0.96	0.26	1
1612	CSNK1G1	15	22.1-q	0.0087	8	0.091	3.2e-07	0.072	1e-06	0.35	0.027	0.00031	0.56	0.66	0.19	0.048	0.24	0.029	0.35	0.019	0.88	0.53	0.013	0.089	0.99	NA	1	0.25	0.94	0.42	NA	1	0.96	0.54	NA
1613	RAB11FIP2	10	26.12q	0.0087	8	2.4e-12	0.54	0.26	8.2e-05	0.64	0.14	0.015	0.028	0.47	0.0042	0.038	0.63	NA	0.63	0.014	0.68	1	0.4	0.075	0.84	NA	0.49	0.03	0.96	0.8	0.36	1	0.97	0.61	NA
1614	ABR	17	13p	0.0087	8	3.9e-08	0.76	0.36	0.0031	0.76	0.07	5.5e-05	0.012	0.051	0.029	0.37	0.65	0.47	0.01	0.058	0.58	0.52	0.039	NA	0.83	NA	0.35	0.039	1	0.55	0.26	1	0.97	0.71	NA
1615	PRPF4B	6	24.2p	0.0087	8	0.033	3.3e-09	0.014	0.00011	0.73	0.2	0.00091	0.081	0.65	1.3e-05	0.0053	1	NA	0.39	0.55	0.89	1	0.61	0.44	0.92	NA	0.81	0.029	1	0.72	0.44	1	0.84	0.43	NA
1616	MUT	6	21p	0.0087	8	0.019	3.9e-07	0.054	2.8e-05	0.6	0.038	0.00071	0.096	0.48	0.014	0.0037	1	NA	0.33	0.00077	0.63	1	0.69	0.9	0.89	NA	0.7	0.053	1	0.15	0.47	1	0.92	0.52	NA
1617	CTDSPL	3	21.3p	0.0087	8	1e-10	0.8	0.43	0.0011	0.41	0.0044	0.0024	1	0.24	0.06	0.16	0.031	NA	0.024	0.00034	0.73	0.85	0.034	0.61	0.97	NA	1	0.57	1	0.29	NA	1	0.96	0.22	1
1618	MORC3	21	22.13q	0.0087	8	NA	0.00025	0.99	7.7e-05	1	0.81	0.015	0.041	0.76	0.045	0.012	1	NA	0.074	8.8e-05	0.97	0.48	0.018	0.86	0.89	NA	0.58	0.14	0.89	0.87	0.48	1	0.98	0.17	NA
1619	MLLT3	9	22p	0.0087	8	NA	0.014	0.071	9e-04	0.84	0.8	1.7e-07	0.27	0.73	0.0026	0.011	0.17	0.05	0.018	0.001	0.99	1	0.27	0.12	0.78	NA	1	0.066	0.75	0.47	NA	1	0.99	0.18	1
1620	RNF24	20	13p	0.0087	8	0.11	0.024	0.93	0.00027	0.92	0.0078	1.8e-05	0.78	0.43	0.003	7.5e-05	0.27	NA	0.024	0.47	0.76	0.56	0.78	0.052	0.62	NA	0.16	0.049	1	0.33	0.63	1	0.98	0.31	NA
1621	VRK2	2	16.1p	0.0087	8	1.3e-05	0.0019	1.2e-06	9.4e-06	0.99	0.13	0.021	0.095	0.9	0.18	0.022	0.52	0.74	0.033	0.00089	1	0.86	0.38	NA	NA	NA	1	0.57	0.76	0.5	0.27	1	0.98	0.98	1
1622	ABCC5	3	27q	0.0087	8	0.00055	3.7e-08	0.41	0.017	0.29	1	0.0089	0.21	0.16	0.0026	0.25	0.022	NA	0.83	0.00087	0.77	0.9	0.043	0.72	0.74	NA	0.86	0.16	0.89	0.16	NA	1	0.95	0.5	1
1623	DIAPH1	5	31q	0.0087	8	0.21	0.00023	0.41	0.051	0.63	3.2e-05	5.2e-05	0.0085	0.83	0.0057	0.00025	0.99	NA	0.0088	0.026	0.83	0.42	0.2	NA	0.77	0.36	0.61	0.17	1	0.8	0.79	1	0.95	0.6	NA
1624	OSBPL8	12	14q	0.0087	8	NA	9.6e-05	0.0025	0.0015	0.98	0.0038	0.0069	0.0099	0.26	0.00014	7.5e-05	1	0.62	0.2	0.46	0.76	1	0.28	NA	0.97	0.39	1	0.065	1	0.17	0.53	1	0.98	0.63	NA
1625	VPS13C	15	21.3q	0.0087	8	8e-06	2.8e-06	0.68	0.057	0.86	0.0085	0.24	0.75	0.51	0.023	0.00042	1	NA	0.0035	0.011	0.93	0.69	0.039	0.41	NA	NA	0.33	0.82	0.9	0.21	0.27	1	0.98	0.34	1
1626	MMD	17	NA	0.0087	8	0.0026	0.029	0.36	0.00015	0.14	0.0036	0.32	0.5	0.056	0.098	0.069	0.019	NA	NA	0.00061	0.99	0.66	0.0023	0.24	0.85	0.035	0.86	0.26	0.87	0.46	0.72	1	0.99	0.28	NA
1627	OSBPL9	1	32.3p	0.0087	8	NA	2.6e-06	0.023	0.00021	0.82	0.59	0.0069	0.5	0.53	0.0091	0.0013	0.06	NA	0.2	0.16	0.94	0.96	0.019	NA	0.87	0.014	0.66	0.17	0.94	0.38	0.64	1	0.98	0.17	1
1628	GPHN	14	23.3q	0.0087	8	0.022	7.9e-05	0.63	0.00079	0.81	6.3e-05	0.16	0.31	0.11	0.0027	0.01	0.52	0.072	NA	0.011	0.86	1	0.064	0.44	NA	0.0073	0.88	0.59	0.94	0.74	0.41	1	0.94	0.57	NA
1629	CAB39	2	37.1q	0.0087	8	0.022	0.026	0.044	0.068	0.89	5.1e-06	0.29	0.28	0.38	0.22	0.15	0.0079	NA	0.00038	0.003	0.83	0.58	0.5	0.15	0.87	NA	0.65	0.0096	0.88	0.75	0.78	1	0.92	0.64	NA
1630	RIN2	20	11.22p	0.0087	8	5.8e-08	0.2	0.73	0.0087	0.76	0.0034	0.021	0.95	NA	0.019	0.00079	0.46	NA	0.32	0.00027	0.88	0.88	0.23	0.14	0.59	0.9	0.89	0.012	1	0.52	0.74	1	0.96	0.24	NA
1631	GSK3B	3	13.3q	0.0087	8	NA	0.011	0.033	0.012	1	7.4e-05	0.0037	0.45	0.57	0.0014	0.008	0.36	0.18	NA	0.031	0.84	0.55	0.19	NA	0.55	0.68	0.73	0.1	1	0.77	0.98	1	0.92	0.48	NA
1632	ATP1B1	1	24.2q	0.0087	8	NA	0.91	0.038	2.7e-05	0.31	0.0082	0.012	1	NA	0.0017	0.022	0.23	0.63	NA	0.0013	0.74	1	0.29	NA	0.95	0.12	0.78	0.041	0.96	0.69	NA	1	0.97	0.71	1
1633	NEK2	1	32-q	0.0087	8	NA	2e-08	0.34	0.038	0.23	0.83	0.019	0.004	0.015	0.043	0.14	0.037	0.16	NA	0.012	0.94	0.39	0.8	NA	0.63	0.07	0.96	0.19	0.99	0.35	0.95	1	0.93	0.66	1
1634	SETBP1	18	21.1q	0.0087	8	0.23	5e-05	0.033	0.026	0.24	0.93	0.016	0.6	0.28	0.0075	0.049	0.0034	NA	0.52	0.28	0.77	0.88	0.41	0.043	0.67	NA	0.31	0.3	1	0.4	0.53	1	0.86	0.24	NA
1635	IL6ST	5	11.2q	0.0087	8	NA	0.00044	0.51	6.5e-06	0.46	0.02	0.00017	0.99	0.53	0.026	0.016	0.0067	0.51	0.38	0.04	0.95	0.37	0.31	NA	0.9	0.54	1	0.12	1	0.19	NA	1	0.99	0.46	1
1636	PRKAA1	5	13.1p	0.0087	8	0.24	0.026	0.15	0.045	0.86	0.11	0.68	0.032	0.17	0.016	0.0032	0.00017	NA	0.00067	0.024	0.82	1	0.28	0.83	0.77	NA	0.61	0.39	1	0.46	NA	1	0.92	0.31	1
1637	HHAT	1	32q	0.0087	8	3.9e-10	0.071	0.59	3.4e-06	0.48	0.00026	1.2e-05	0.017	1.4e-05	9.5e-05	0.0018	0.59	0.2	NA	0.1	0.82	1	0.21	0.31	0.91	0.07	0.67	0.26	1	0.94	0.94	1	0.95	0.49	NA
1638	TOP3A	17	12-p	0.0087	8	1.1e-10	0.00013	0.14	5.3e-07	0.82	0.00012	0.00084	1	0.03	0.39	0.7	1	NA	6.2e-05	0.98	0.82	0.072	0.015	0.43	0.4	NA	0.9	0.24	1	0.51	0.69	1	0.92	0.26	1
1639	EFTUD1	15	25.2q	0.0087	8	2.7e-07	3.2e-08	0.02	5.7e-05	0.5	0.0021	0.055	0.14	0.81	3.4e-06	0.00027	1	NA	0.21	0.24	0.83	0.45	0.096	0.49	0.62	0.036	1	0.36	1	0.55	0.38	1	0.78	0.24	NA
1640	DOCK9	13	32.3q	0.0087	8	9.8e-11	4.1e-08	0.0075	0.49	0.095	9.4e-05	0.00043	0.43	0.17	0.56	0.22	0.32	NA	0.00098	0.00024	0.95	1	0.22	0.13	0.84	0.076	0.49	0.037	1	0.16	0.55	1	0.94	0.5	NA
1641	CAPZB	1	36.1p	0.0087	8	3.1e-07	0.00096	0.4	1.3e-06	0.27	0.37	2.6e-06	0.18	0.035	0.0011	0.00092	0.87	0.12	0.0065	0.066	0.83	0.13	0.26	NA	0.93	0.1	0.98	0.61	0.94	0.22	NA	1	0.98	0.47	1
1642	FCHSD2	11	13.3q	0.0087	8	0.00011	2.9e-16	0.12	1e-08	0.65	0.0075	1e-05	0.00052	NA	0.82	0.066	0.55	0.24	0.0095	0.0023	0.9	0.32	0.3	0.16	0.7	NA	0.73	0.056	0.93	0.14	0.87	1	0.96	0.74	1
1643	MAPK9	5	35q	0.0087	8	7.1e-14	1.1e-06	0.55	3.9e-10	0.68	0.027	0.0024	0.11	0.34	2.2e-07	0.00035	0.4	NA	0.4	0.94	0.62	1	0.028	NA	0.86	0.3	0.69	0.087	0.84	0.36	0.27	1	0.95	0.71	1
1644	AGPAT3	21	22.3q	0.0087	8	8.4e-05	7.3e-14	0.059	0.024	0.25	0.42	0.00097	0.7	0.5	0.00072	0.11	0.58	NA	0.33	0.0012	0.81	0.9	0.035	0.39	1	NA	0.66	0.0084	0.77	0.77	0.27	1	1	0.33	1
1645	UNC13B	9	13.3p	0.0087	8	0.14	8.6e-08	0.11	2e-04	0.74	2.1e-06	0.0063	0.0033	0.27	0.17	0.72	0.084	NA	1e-05	0.0029	0.92	0.9	0.003	0.42	0.84	0.4	0.94	0.13	0.93	0.53	0.66	1	0.96	0.4	NA
1646	MAP2K5	15	22.31q	0.0087	8	NA	2e-07	0.2	2e-05	0.63	1.3e-05	0.0014	0.77	0.37	6e-05	0.077	0.17	0.0046	0.069	0.011	0.84	1	0.0031	NA	0.92	0.43	1	0.15	1	0.45	0.21	1	0.97	0.52	1
1647	CMAS	12	12.1p	0.0087	8	5.8e-10	0.09	0.15	5e-06	0.33	0.00025	0.00087	0.081	0.45	0.00078	0.00052	1	NA	0.0021	0.031	0.99	1	0.052	0.47	0.61	NA	0.98	0.078	1	0.58	0.45	1	0.96	0.57	1
1648	PSEN1	14	24.3q	0.0087	8	0.029	3.7e-10	0.44	0.019	0.18	0.19	0.0025	0.29	0.41	1e-07	0.003	0.25	0.12	0.11	0.05	0.86	0.76	0.38	NA	0.87	0.0014	0.39	0.13	1	0.43	0.92	1	0.94	0.46	NA
1649	REV3L	6	22q	0.0087	8	8.5e-08	6.2e-06	1.4e-05	5.7e-06	0.2	0.062	0.034	0.11	0.65	0.014	0.022	0.89	NA	0.6	0.12	0.82	0.91	0.021	0.23	0.75	0.14	0.89	0.093	1	0.36	NA	1	0.92	0.62	1
1650	LARS	5	32q	0.0087	8	0.12	0.00046	0.23	2e-08	0.51	8.1e-07	0.011	0.1	0.9	0.057	0.0093	0.78	NA	0.00017	0.00092	0.92	1	0.0024	0.34	0.89	0.16	0.9	0.22	0.73	0.98	0.76	1	0.98	0.68	NA
1651	OBFC1	10	25.1q	0.0087	8	2.3e-10	0.0098	0.83	1.2e-06	0.69	4.4e-05	0.0033	0.063	0.0058	0.24	0.41	0.37	0.037	0.011	0.28	0.76	1	0.22	0.29	0.79	NA	0.52	0.19	1	0.53	0.27	1	0.99	0.45	NA
1652	CCNE1	19	12q	0.0087	8	0.097	1.4e-09	0.85	0.00036	0.87	2.8e-06	0.066	0.027	NA	0.14	0.13	0.79	0.37	0.016	0.04	0.49	0.81	0.00053	0.26	0.79	0.046	0.98	0.06	0.94	0.65	0.75	1	0.92	0.31	NA
1653	CGRRF1	14	NA	0.0087	8	0.88	7.6e-09	0.38	0.0021	1	0.8	0.00014	0.0025	0.31	9.1e-06	0.00013	0.029	NA	0.53	0.023	0.67	0.72	0.06	0.66	0.83	NA	0.82	0.38	1	0.46	0.29	1	0.95	0.25	1
1654	NEK7	1	31.3q	0.0087	8	NA	4.5e-15	0.23	0.00074	1	0.0096	0.0018	5.6e-05	0.56	0.021	0.006	1	0.27	0.046	0.16	0.89	0.77	0.43	NA	0.8	0.94	1	0.73	1	0.24	0.46	1	0.94	0.72	1
1655	ABCC1	16	13.1p	0.0087	8	1	0.21	0.3	1.4e-09	0.012	0.015	1.2e-06	0.67	0.22	0.036	0.0035	0.77	0.23	0.025	4e-04	0.74	0.57	0.35	0.42	0.94	0.11	0.68	0.1	NA	0.33	NA	1	0.95	0.65	1
1656	ACOX1	17	25.1q	0.0087	8	NA	1.3e-06	0.074	2e-09	0.6	0.014	3.7e-05	0.039	0.78	0.011	0.15	1	0.089	0.021	0.26	0.84	0.49	0.045	0.91	0.89	0.28	1	0.061	0.95	0.31	NA	1	0.95	0.37	1
1657	WASL	7	31.3q	0.0087	8	1.7e-08	0.16	0.65	0.00013	0.82	6e-04	0.0036	0.11	0.73	4.1e-07	0.023	0.44	NA	0.076	0.044	0.67	1	0.018	0.53	0.75	0.15	0.41	0.54	0.89	0.48	0.94	1	0.92	0.77	NA
1658	TMEM33	4	14p	0.0087	8	4.3e-08	0.057	0.54	0.0014	0.31	4.2e-06	0.0014	0.96	0.64	0.00016	0.3	1	NA	9.9e-05	0.014	0.86	0.039	0.5	0.6	0.94	NA	0.54	0.39	1	0.66	0.92	1	0.94	0.27	1
1659	USP20	9	34.2q	0.0087	8	3.8e-07	4.4e-08	0.4	0.0039	0.06	0.7	0.013	0.69	0.82	0.006	0.0092	0.0085	NA	0.021	0.057	0.82	0.85	0.52	0.34	0.69	NA	0.68	0.16	0.87	0.97	0.73	1	1	0.36	1
1660	DSG2	18	12.1q	0.0087	8	3.1e-07	0.69	0.13	0.00032	0.017	0.08	0.023	0.67	0.26	0.0016	0.0037	0.83	0.049	0.17	0.01	0.85	0.16	0.72	0.42	0.68	NA	0.22	0.085	0.73	NA	0.75	1	0.96	0.51	1
1661	SORT1	1	13.3p	0.0087	8	6.2e-08	0.0038	0.71	0.00029	0.06	0.15	8e-04	0.037	0.37	0.0063	0.041	0.16	NA	0.24	0.002	0.95	0.63	0.6	0.9	0.84	0.21	0.43	0.33	1	0.4	0.73	1	0.96	0.37	NA
1662	MSH2	2	21p	0.0087	8	4.8e-08	0.022	0.0065	3e-04	0.51	0.046	0.058	0.65	0.13	0.013	0.048	0.99	NA	0.21	0.82	0.86	0.55	0.026	0.56	0.71	0.14	0.22	0.069	0.9	0.95	NA	1	0.97	0.31	1
1663	MINPP1	10	23q	0.0087	8	0.032	0.0014	0.83	5e-04	0.16	0.068	0.058	0.025	0.19	2e-04	0.048	0.41	2e-05	0.52	0.037	0.99	0.85	0.43	0.073	0.97	NA	0.15	0.19	0.96	0.41	NA	1	0.98	0.71	1
1664	MYH9	22	13.1q	0.0087	8	8.2e-07	7.8e-08	0.36	0.03	0.64	0.0061	0.014	0.29	0.073	0.047	0.038	1	0.39	0.2	0.0013	0.67	1	0.22	0.2	0.89	0.8	0.97	0.11	0.87	0.7	NA	1	0.98	0.69	NA
1665	PRDM4	12	23-q	0.0087	8	0.00015	0.009	0.014	1.1e-07	0.38	0.29	0.033	0.61	0.017	0.00014	0.00012	0.62	NA	0.36	0.13	0.99	1	0.52	0.91	0.96	NA	1	0.12	1	0.56	0.44	1	0.98	0.52	1
1666	TNIP1	5	32-q	0.0087	8	0.0029	0.00028	0.035	0.066	0.61	4.4e-06	0.0014	0.57	0.13	0.13	0.0045	0.61	NA	0.033	0.0097	0.76	1	0.43	0.7	0.5	NA	0.8	0.13	1	0.12	0.95	1	0.94	0.72	1
1667	TBC1D5	3	24.3p	0.0087	8	2.9e-06	0.0098	0.13	5e-05	0.99	0.36	0.16	0.18	0.47	0.0031	0.12	0.028	0.026	0.0089	0.37	0.57	1	0.024	0.52	0.79	0.22	0.89	0.35	1	0.18	NA	1	0.98	0.6	NA
1668	NEK1	4	32.3q	0.0087	8	0.00035	0.018	0.88	0.0075	0.84	0.36	0.0081	1	0.16	0.00017	0.035	0.77	0.56	0.13	0.02	0.6	0.56	0.024	0.66	0.81	NA	0.14	0.16	1	0.46	0.18	1	0.83	0.093	NA
1669	PTPN3	9	31q	0.0087	8	0.0017	0.54	0.81	9.2e-05	0.66	8.6e-07	0.0023	0.18	0.38	0.39	0.046	0.038	0.67	0.0026	0.012	0.68	1	0.58	0.1	0.94	NA	0.62	0.088	1	0.43	NA	1	0.99	0.31	1
1670	IMPA2	18	11.2p	0.0087	8	0.011	0.0031	0.089	0.00071	0.47	4.5e-05	0.097	0.1	0.53	0.021	0.079	1	0.4	0.0025	0.021	0.95	0.21	0.79	0.24	0.91	NA	0.51	0.013	0.83	0.3	0.71	1	0.97	0.66	NA
1671	PRKCD	3	21.31p	0.0087	8	1.4e-05	0.3	0.64	9.1e-06	0.92	0.017	0.01	0.24	0.12	0.022	0.15	0.014	0.75	0.0088	0.0094	NA	0.6	0.15	0.23	0.38	0.57	0.71	0.79	0.97	0.64	NA	1	0.96	0.37	1
1672	ARID4A	14	22.3q	0.0087	8	0.99	0.0015	0.023	2.7e-06	0.98	0.057	0.00015	0.013	0.28	0.00055	0.041	1	0.4	0.4	0.0061	0.96	0.72	0.36	NA	0.87	NA	0.82	0.18	0.94	0.36	0.56	1	0.94	0.21	1
1673	ACVR1	2	23-q	0.0087	8	0.00026	0.85	0.016	0.017	0.54	1.5e-07	0.13	0.31	0.36	0.0065	0.035	0.37	NA	0.016	0.0066	0.95	1	0.46	0.28	0.82	0.25	0.47	0.43	0.9	0.58	NA	1	0.84	0.63	1
1674	ELF2	4	28q	0.0087	8	NA	0.19	0.013	0.0059	0.66	0.25	0.002	0.084	0.88	0.012	0.0023	0.38	NA	0.034	0.00025	0.97	0.026	0.5	0.35	0.88	0.68	0.17	0.66	1	0.46	0.2	1	0.94	0.26	1
1675	PARD6B	20	13.13q	0.0087	8	1.3e-11	0.13	0.95	0.049	0.4	5.4e-05	0.038	0.77	0.023	0.46	0.83	0.73	1	0.01	0.037	0.81	1	0.71	0.69	0.9	NA	0.93	0.032	1	0.3	0.41	1	0.97	0.28	NA
1676	TBC1D4	13	22.2q	0.0087	8	0.00013	0.81	0.0093	0.028	0.019	0.3	0.013	1	0.32	0.6	0.005	0.049	NA	0.22	0.76	0.93	0.81	0.022	0.64	0.91	0.11	0.82	0.092	0.99	0.69	NA	1	0.97	0.32	NA
1677	ROCK1	18	11.2q	0.0087	8	1.7e-05	0.31	0.034	0.052	0.96	0.0078	0.0046	0.061	0.86	0.047	0.029	1	0.29	9.8e-05	0.0011	0.57	0.92	0.81	0.83	0.84	NA	0.98	0.13	1	0.87	NA	1	0.98	0.32	1
1678	SCP2	1	32p	0.0087	8	2e-04	6.1e-07	0.31	0.0012	0.14	0.59	0.0072	0.03	0.81	0.034	0.0092	1	0.9	0.09	0.057	NA	0.89	0.0097	0.84	0.83	NA	1	0.63	0.99	0.56	0.52	1	0.94	0.46	1
1679	RPN1	3	21.3q	0.0087	8	0.88	0.12	0.43	0.0032	0.38	0.44	0.00014	0.0094	0.034	0.002	0.00058	0.092	NA	0.13	0.022	0.95	1	0.034	0.52	0.89	NA	1	0.34	1	0.47	0.4	1	0.92	0.58	1
1680	PPM1B	2	22.1p	0.0087	8	0.0011	0.00073	0.047	0.011	0.059	0.88	0.00083	0.3	0.95	0.044	0.04	0.44	0.056	0.24	0.0014	0.84	0.98	0.48	0.12	0.6	0.28	0.67	0.36	0.99	0.69	NA	1	0.95	0.86	NA
1681	TP53BP1	15	15-q	0.0087	8	1.8e-12	0.0085	0.7	0.0013	0.17	1.5e-06	0.0016	0.89	0.18	0.066	0.18	0.73	NA	0.0089	0.14	0.67	0.72	0.015	0.077	0.77	0.0064	0.85	0.25	1	0.22	0.55	1	0.96	0.57	1
1682	PTEN	10	23q	0.0087	8	0.88	0.21	0.15	7.7e-06	0.2	6.3e-16	0.0083	0.074	0.063	0.012	0.19	0.0034	0.002	0.031	2.9e-05	0.75	0.54	0.34	0.39	NA	0.071	0.061	0.5	0.81	0.61	0.49	1	1	0.26	1
1683	PHIP	6	14q	0.0087	8	2.4e-07	0.32	0.0026	6.7e-10	0.2	0.012	5.6e-06	0.24	0.057	0.027	0.013	0.51	0.29	0.068	2.3e-05	0.96	1	0.13	0.44	0.89	0.087	0.43	0.13	1	0.72	0.56	1	0.94	0.67	NA
1684	ARFGEF2	20	13.13q	0.0087	8	9.1e-11	0.00014	0.12	3.9e-06	0.9	0.00014	1.3e-06	0.34	0.65	0.0074	0.73	0.92	0.26	0.037	0.23	0.86	1	0.0081	0.41	0.93	NA	0.45	0.088	1	0.26	0.7	1	0.94	0.34	1
1685	SRPK1	6	21.31p	0.0087	8	0.00071	8.6e-07	0.00084	3.2e-08	1	0.94	0.00079	0.087	0.77	5.6e-05	0.12	0.041	0.77	0.22	1.3e-06	0.88	0.86	0.48	0.37	0.89	0.08	0.5	0.2	0.98	0.25	0.55	1	0.97	0.28	NA
1686	FDX1	11	22.3q	0.0087	8	NA	1.1e-09	0.086	4.1e-08	0.51	0.0023	6.5e-06	0.29	0.073	0.0034	0.072	1	0.1	0.76	0.00075	0.9	1	0.02	0.47	0.83	0.09	0.22	0.031	1	0.37	0.46	1	0.88	0.29	1
1687	BLCAP	20	11.23q	0.0087	8	1.7e-11	0.00015	0.24	1.1e-05	0.03	0.13	0.008	0.0026	0.52	0.0012	0.051	0.16	NA	0.73	0.0024	0.58	1	0.24	0.61	0.75	0.42	1	0.28	1	0.39	0.37	1	0.98	0.37	1
1688	EP300	22	13.2q	0.0087	8	4.3e-10	0.084	0.56	0.00082	0.69	0.031	7.9e-06	0.045	0.035	0.8	5.4e-06	0.3	0.12	0.064	0.023	0.85	0.072	0.11	0.29	0.97	NA	1	0.45	0.75	0.14	0.8	1	0.97	0.64	1
1689	STAM	10	14-p	0.0087	8	5.4e-09	0.12	0.1	5.9e-08	0.96	0.089	0.0012	0.51	0.086	0.00026	0.014	1	NA	0.13	0.0095	0.76	0.32	0.012	0.21	0.95	0.043	0.96	0.12	1	0.69	0.27	1	0.92	0.75	1
1690	ETV6	12	13p	0.0087	8	3.7e-10	0.14	0.98	0.0051	0.044	3.1e-05	0.052	0.11	0.22	0.27	0.0051	0.85	0.56	0.018	0.00039	0.58	0.72	0.15	0.13	0.7	NA	0.65	0.0061	1	0.44	0.4	1	0.97	0.35	1
1691	MAD1L1	7	22p	0.0087	8	2e-07	1.7e-09	0.02	0.0098	0.82	2e-04	0.069	0.77	0.04	0.00014	0.14	0.21	0.6	0.06	0.0064	0.95	0.95	0.27	0.3	0.82	NA	0.63	0.8	0.96	0.53	0.47	1	0.86	0.46	1
1692	ABHD5	3	21.33p	0.0087	8	1.1e-06	0.0078	0.6	4.1e-08	0.93	0.0084	0.018	0.19	0.11	0.25	0.14	1	0.0014	0.19	0.0065	0.99	0.51	0.36	0.25	0.81	0.096	0.79	0.0021	0.98	0.66	0.23	1	0.96	0.19	NA
1693	CTSC	11	14.2q	0.0087	8	0.00077	1.9e-15	0.5	3.9e-06	0.62	0.032	0.0039	0.4	0.087	0.56	0.013	0.4	NA	0.036	0.82	0.99	1	0.65	0.25	0.93	0.9	1	0.00052	0.95	0.84	0.53	1	0.94	0.9	1
1694	ERCC3	2	21q	0.0087	8	5.2e-12	0.00044	0.0068	1.8e-05	0.024	0.1	0.36	0.05	0.72	0.59	0.024	0.05	0.3	0.042	0.0032	0.76	1	0.77	0.13	0.97	0.37	0.53	0.3	1	0.89	NA	1	0.96	0.36	1
1695	CDC42BPA	1	42.11q	0.0087	8	1.2e-09	0.58	0.53	0.011	0.34	4e-04	0.0015	0.44	0.14	0.0084	7.9e-05	0.68	0.1	0.18	0.029	0.67	0.96	0.0047	0.093	0.73	NA	1	0.082	1	0.44	0.52	1	0.94	0.42	1
1696	STK4	20	11.2-q	0.0087	8	8.3e-05	0.2	0.7	0.00088	0.92	1.2e-08	4.9e-06	0.064	0.16	0.21	0.42	1	NA	0.034	0.027	0.73	1	0.029	0.092	0.17	0.53	1	0.022	0.99	0.81	0.78	1	0.97	0.52	1
1697	CLASP1	2	14.2-q	0.0087	8	8.6e-05	2.2e-05	0.18	0.00086	0.056	0.00036	0.071	0.29	0.8	0.012	0.098	0.83	0.072	0.0046	0.041	0.9	1	0.48	0.013	0.64	0.089	0.86	0.46	0.88	0.21	0.96	1	0.96	0.26	NA
1698	GAS8	16	24.3q	0.0087	8	1	0.25	0.94	0.11	0.0035	0.063	6.2e-09	0.72	0.016	5.2e-05	0.12	0.03	0.0051	0.68	0.011	0.96	0.89	0.0065	0.54	0.88	NA	0.46	0.067	0.99	0.42	0.6	1	0.96	0.21	1
1699	HDAC1	1	34p	0.0087	8	0.63	0.0063	0.75	1e-06	0.21	0.24	0.00069	0.1	0.049	0.0022	0.0013	0.082	NA	0.066	0.0036	0.86	0.49	0.019	0.92	0.93	0.1	0.77	0.082	1	0.11	0.8	1	0.96	0.6	1
1700	APLP2	11	24q	0.0087	8	1e-04	0.99	0.91	7.1e-08	1	0.0057	0.0068	1	0.0089	0.57	0.068	0.22	0.33	0.00018	0.00027	0.83	0.99	0.0087	0.3	0.92	NA	0.71	0.14	0.99	0.38	0.72	1	0.94	0.48	1
1701	FBXO3	11	13p	0.0087	8	0.00068	2.2e-06	0.47	0.00025	1	9.5e-05	0.013	0.026	0.65	0.14	0.16	1	0.041	5.8e-05	0.46	0.73	0.63	0.077	0.21	0.93	NA	1	0.075	1	0.31	0.86	1	0.92	0.27	1
1702	HIP1	7	11.23q	0.0087	8	0.084	0.98	0.022	0.052	0.0073	0.047	0.0081	0.68	0.33	0.022	0.028	0.55	NA	0.033	0.031	0.63	0.67	0.14	0.65	0.78	NA	0.82	0.19	1	0.23	0.63	1	0.91	0.67	NA
1703	PIK3CA	3	26.3q	0.0087	8	3.4e-08	0.00038	0.52	0.36	0.95	0.087	0.042	0.39	0.81	0.00027	7.9e-05	0.63	0.19	0.41	0.011	0.8	1	0.046	0.28	0.98	0.27	1	0.029	1	0.22	NA	1	0.92	0.2	1
1704	USP46	4	12q	0.0087	8	5e-05	8.2e-05	0.17	0.00086	0.22	0.012	0.00011	0.095	0.8	0.0068	0.1	0.74	0.045	0.17	0.087	0.94	0.54	0.47	0.51	0.79	0.21	1	0.017	1	0.44	0.54	1	0.92	0.13	NA
1705	HDLBP	2	37.3q	0.0087	8	3e-08	0.05	0.3	1.1e-06	0.13	0.0076	0.0088	0.74	0.88	0.023	0.028	0.93	0.089	0.00039	0.59	0.86	0.93	0.43	0.092	0.97	NA	0.99	0.49	1	0.15	0.45	1	0.97	0.75	1
1706	UBE3B	12	24.12q	0.0087	8	8.1e-08	0.038	0.56	7.9e-06	0.4	0.001	0.18	0.5	0.31	0.37	0.0058	0.66	NA	0.13	0.011	0.57	1	0.033	0.68	0.69	0.01	0.73	0.23	1	0.48	0.52	1	0.97	0.36	1
1707	DHCR24	1	32.3p	0.0087	8	0.016	0.52	0.42	0.011	0.54	0.027	0.015	0.48	0.019	0.012	0.087	0.1	NA	0.053	0.011	0.75	0.98	0.021	0.78	0.96	NA	1	0.27	0.92	0.22	0.24	1	0.8	0.67	1
1708	GNG12	1	31.2p	0.0087	8	7.3e-05	0.95	0.92	0.00015	0.99	0.015	0.0016	0.95	0.26	0.025	2.6e-06	0.97	NA	0.68	0.028	0.7	1	0.026	0.63	0.9	0.36	1	0.18	1	0.28	NA	1	0.98	0.62	1
1709	UPF1	19	13.2-p	0.0087	8	0.021	1.5e-08	0.12	0.0058	0.64	0.26	0.00051	0.6	0.7	0.00041	0.0014	1	NA	0.33	0.012	0.89	0.18	0.021	0.78	0.87	0.15	0.99	0.75	0.96	0.8	0.48	1	1	0.84	1
1710	KIAA1598	10	26.12q	0.0087	8	6.6e-07	0.51	0.17	3.9e-06	0.57	0.89	0.0036	0.52	0.36	0.017	3.5e-05	1	0.032	0.88	0.0068	0.91	0.67	0.76	0.31	0.93	NA	0.57	0.038	0.83	0.78	0.4	1	0.98	0.2	1
1711	USP15	12	14q	0.0087	8	0.017	0.076	0.052	0.049	0.12	0.045	0.03	0.92	0.1	7e-05	1.6e-06	0.12	0.23	0.11	0.044	0.98	1	0.34	0.18	0.84	NA	1	0.03	1	0.37	0.63	1	0.95	0.38	1
1712	PVRL1	11	23-q	0.0087	8	4.9e-11	0.98	0.03	0.014	0.74	0.015	0.00038	0.63	0.48	0.95	0.0054	0.84	NA	0.17	0.033	0.93	0.66	0.042	0.33	0.86	0.077	1	0.32	0.96	0.76	0.38	1	0.92	0.19	1
1713	MYC	8	24q	0.0087	8	2.8e-09	0.033	0.97	0.018	0.98	0.067	0.038	0.16	0.74	0.0038	0.018	0.35	0.17	0.00076	0.17	0.93	0.93	0.068	0.044	0.88	0.63	0.96	0.69	NA	0.42	0.24	1	0.96	0.93	1
1714	PEPD	19	13.11q	0.0087	8	0.00029	0.17	0.23	0.0024	1	0.019	0.2	1	NA	0.0053	0.046	0.43	0.012	0.01	0.033	0.45	0.61	0.16	0.64	0.43	NA	0.93	0.3	0.94	0.67	0.54	1	0.96	0.36	1
1715	BRD4	19	NA	0.0087	8	6.3e-05	0.013	0.64	0.00039	0.97	0.062	0.01	4.3e-05	0.59	0.071	0.0013	1	0.12	0.017	0.0091	0.81	0.84	0.11	NA	0.77	0.83	0.95	0.7	0.95	0.58	0.99	1	0.98	0.34	1
1716	ZNF217	20	13.2q	0.0087	8	5e-04	0.44	0.13	2.1e-06	0.89	0.014	0.031	0.71	0.11	0.014	0.17	0.096	0.01	0.075	0.013	0.86	1	0.0087	0.5	0.69	0.84	1	0.43	1	0.25	0.6	1	0.96	0.31	NA
1717	TTK	6	13-q	0.0087	8	1.9e-05	0.027	0.012	2.6e-07	0.038	0.42	0.013	0.14	0.35	0.42	0.46	0.2	0.37	0.47	0.004	0.78	0.95	0.032	0.49	0.89	0.8	0.49	0.56	0.98	0.72	0.64	1	0.98	0.72	NA
1718	TCF7L2	10	25.3q	0.0087	8	0.0022	0.0024	0.23	0.00024	0.012	0.0011	0.41	0.55	0.23	0.027	0.032	0.29	0.075	0.082	0.036	0.87	1	0.35	0.85	0.88	0.92	0.15	0.59	1	0.39	NA	1	1	0.35	1
1719	RBBP8	18	11.2q	0.0087	8	1.1e-05	1.7e-07	0.013	1.3e-08	0.47	0.72	0.0013	0.23	0.27	1.2e-06	0.014	0.54	0.32	0.085	0.0083	0.67	0.29	0.59	0.78	0.77	0.65	0.45	0.2	1	0.49	0.36	1	0.87	0.26	1
1720	CCND1	11	13q	0.0087	8	2.7e-12	3.9e-09	0.42	2e-08	0.65	0.13	0.00011	0.26	0.7	0.24	0.0094	0.26	0.26	0.0097	0.0019	0.86	1	0.73	0.12	0.85	0.33	0.56	0.0066	1	0.57	0.57	1	0.9	0.34	1
1721	ARID1A	1	36.1-p	0.0087	8	8.8e-08	0.003	0.34	4.9e-08	0.13	0.1	0.23	0.0028	0.092	0.0017	0.001	0.38	0.081	0.015	0.051	0.9	1	0.0025	0.077	0.9	0.41	0.85	0.75	0.94	0.36	0.25	1	0.98	0.29	1
1722	NFIB	9	24.1p	0.0087	8	4.2e-08	0.79	0.004	0.033	0.058	7.3e-05	0.25	0.91	0.58	0.12	0.024	0.12	0.008	0.00041	0.00083	0.66	0.86	0.27	0.11	0.93	0.2	0.93	0.16	1	0.33	0.3	1	0.97	0.22	1
1723	MAP2K3	17	11.2q	0.0087	8	8.3e-11	0.044	0.49	3.2e-07	0.95	0.089	0.008	0.19	0.15	0.17	0.0024	0.81	0.36	0.0016	0.0039	0.76	1	0.035	0.57	0.84	0.73	0.49	0.096	0.91	0.87	0.55	1	0.99	0.47	1
1724	CHIC2	4	11q	0.0087	8	0.00032	0.056	0.24	0.026	0.9	0.0019	0.18	0.7	NA	0.018	0.045	0.048	0.023	0.033	0.093	0.97	1	0.62	0.38	0.93	0.28	0.71	0.086	0.95	0.63	0.49	1	0.88	0.21	NA
1725	USP13	3	26.2-q	0.0087	8	5.1e-10	0.98	0.0016	0.032	0.74	0.00043	0.088	0.88	0.1	0.0059	0.038	0.34	0.29	0.076	0.12	0.94	1	0.025	0.07	0.79	0.12	0.77	0.02	0.99	0.43	0.45	1	0.98	0.48	1
1726	SHB	9	NA	0.0087	8	0.27	0.14	0.42	8e-05	0.13	3.8e-05	0.12	0.3	0.68	0.00061	0.0033	0.91	0.015	8e-04	0.0032	0.99	1	0.00094	0.15	0.69	0.17	1	0.48	1	0.78	0.68	1	0.95	0.86	1
1727	EXOC1	4	12q	0.0087	8	0.043	0.77	0.091	0.0028	0.86	0.013	0.011	0.18	0.2	0.017	0.0012	0.42	0.19	0.27	0.0051	0.94	0.42	0.044	0.23	0.99	NA	1	0.18	0.98	0.55	0.82	1	0.98	0.39	NA
1728	UGCG	9	31q	0.0087	8	0.0029	0.0046	0.93	0.012	1	0.0023	0.058	0.04	0.59	0.36	0.0095	0.0022	0.61	0.021	0.06	0.95	0.33	0.14	0.64	0.42	NA	0.84	0.67	0.99	0.67	0.83	1	0.95	0.24	1
1729	METAP1	4	23q	0.0087	8	0.0028	3.2e-05	0.36	0.021	0.49	0.0045	0.029	0.86	0.52	0.012	0.29	1	NA	0.54	0.044	0.95	0.33	0.47	0.41	0.8	0.013	0.93	0.16	0.76	0.47	0.41	1	1	0.64	NA
1730	MTSS1	8	22p	0.0087	8	NA	0.016	0.29	0.0029	0.83	0.15	4.3e-05	0.8	0.0086	0.099	0.01	1	0.003	0.033	0.95	0.74	1	0.64	0.54	0.86	0.6	0.67	0.02	0.89	0.47	0.16	1	0.98	0.66	1
1731	NR3C1	5	31-q	0.0087	8	0.25	1.7e-05	0.00023	0.0029	1	0.025	0.012	0.7	0.68	0.0013	0.064	0.83	0.58	0.38	0.0095	0.95	0.7	0.66	0.047	0.64	0.69	0.8	0.49	1	0.86	NA	1	0.94	0.74	1
1732	MAPK14	6	21.3-p	0.0087	8	0.038	3.1e-05	0.012	0.15	0.86	0.078	0.043	0.0034	0.15	0.014	0.3	0.72	NA	0.07	0.00082	0.98	0.8	0.62	0.49	0.87	0.57	0.9	0.043	0.95	0.7	0.94	1	0.94	0.45	1
1733	MAP3K2	2	21.1q	0.0091	8	0.15	0.032	0.66	0.38	0.16	0.036	0.0023	0.93	NA	0.11	0.51	0.022	0.019	0.041	0.016	0.81	0.96	0.87	0.48	0.7	0.023	0.76	0.23	0.73	0.58	0.92	1	0.99	0.89	1
1734	SGPP1	14	23.1q	0.013	8	0.049	0.0024	0.02	0.019	0.43	0.017	0.04	0.22	0.79	0.034	0.81	0.63	NA	0.4	0.012	0.89	1	0.37	NA	0.92	NA	0.79	0.7	1	0.74	0.95	1	1	0.48	NA
1735	VPS45	1	21.2q	4e-05	7	0	NA	0.14	NA	NA	8.7e-07	NA	NA	NA	2.9e-06	0.019	NA	NA	0.00014	NA	0.74	NA	0.016	NA	0.84	NA	NA	0.0022	1	NA	0.21	1	NA	0.5	NA
1736	SCYL3	1	24.2q	4e-05	7	NA	0	0.0011	2.3e-13	0.57	NA	0	0.012	NA	NA	NA	1	NA	NA	0.014	0.67	0.38	0.058	NA	0.88	NA	0.9	0.014	1	0.34	0.55	1	1	0.54	NA
1737	GFOD2	16	22.1q	4e-05	7	NA	4.8e-05	0.24	0	0.12	NA	0	0.2	0.0012	NA	NA	1	NA	NA	0.0025	NA	0.33	0.0028	NA	NA	0.07	0.84	0.03	1	0.43	0.33	1	0.87	0.26	NA
1738	CEP95	17	24.1q	4.7e-05	7	0	0.00092	NA	8.2e-12	1	0.63	NA	0.075	3.3e-06	NA	NA	NA	NA	NA	0.0012	NA	NA	NA	0.027	0.97	NA	NA	0.024	1	NA	0.35	1	NA	0.3	NA
1739	NAA35	9	22.1q	4.7e-05	7	2.5e-10	NA	0.23	NA	0.94	0	NA	NA	NA	0.021	6.3e-05	NA	NA	0.0055	0	1	NA	NA	0.14	0.86	NA	NA	0.015	1	NA	NA	1	NA	0.14	NA
1740	KDM5B	1	32.1q	4.7e-05	7	2.8e-12	NA	0.17	NA	0.087	2.2e-05	NA	NA	0.00031	0	0.00017	NA	0.82	0.0055	0.35	0.85	NA	NA	0.065	0.91	NA	NA	0.0026	1	NA	NA	1	NA	0.19	NA
1741	PPAPDC1B	8	12p	4.7e-05	7	NA	1.3e-05	0.68	0	0.34	NA	0	0.54	0.0036	NA	NA	1	NA	NA	6e-05	0.74	NA	0.021	NA	0.93	NA	0.46	0.02	0.99	0.9	0.21	1	NA	0.21	NA
1742	SLC7A6OS	16	22.1q	4.7e-05	7	NA	3.7e-07	0.062	0	0.087	NA	0	0.016	0.002	NA	NA	0.034	NA	NA	0.32	1	NA	0.0038	NA	0.58	0.19	0.26	0.062	0.96	0.29	NA	1	NA	0.19	NA
1743	SF3B4	1	21.2q	4.7e-05	7	NA	5.3e-15	NA	2e-09	0.28	NA	1.8e-06	0	NA	1.3e-06	9.4e-06	0.11	NA	NA	0.076	NA	0.87	0.0072	NA	NA	0.42	1	0.36	1	0.42	NA	1	0.94	0.31	NA
1744	ARV1	1	42.2q	4.7e-05	7	NA	1.4e-14	0.23	1.1e-11	0.21	NA	0	0.15	1.2e-05	NA	NA	2.7e-05	NA	NA	0.0036	0.95	NA	0.0028	NA	0.49	NA	0.15	0.084	1	0.28	0.5	1	NA	0.52	NA
1745	RMDN1	8	21.3q	4.7e-05	7	NA	0.00066	0.16	0	0.021	NA	0	0.6	NA	NA	NA	1	NA	NA	0.0083	0.47	0.84	9.6e-05	NA	0.88	NA	0.96	0.0059	0.61	0.87	NA	1	0.98	0.39	NA
1746	ZBTB8OS	1	35.1p	4.7e-05	7	NA	0.058	0.44	0.012	0.06	NA	6.4e-05	0.45	0.0045	NA	NA	0.027	9.8e-05	NA	3.7e-06	NA	NA	0.27	NA	0.71	0.085	0.54	0.38	0.87	0	0.66	1	NA	0.86	NA
1747	TBRG1	11	24.2q	4.7e-05	7	NA	0	0.36	9.8e-10	0.14	NA	2.2e-06	0.83	0.89	NA	NA	0.75	NA	NA	0.021	0.84	NA	0.03	NA	0.74	NA	0.0093	0.025	1	0.23	0.82	1	NA	0.26	1
1748	LYPLAL1	1	41q	4.7e-05	7	0.22	9.9e-09	0.098	2e-09	0.66	8.7e-08	0	0.58	4.5e-05	NA	NA	1	NA	0.12	8.2e-05	0.83	NA	0.25	NA	NA	NA	0.81	0.03	1	0.27	0.51	1	NA	0.33	NA
1749	NDUFC2	11	14.1q	4.7e-05	7	NA	0.057	NA	1.5e-13	0.29	NA	0	0.45	0.22	0.0024	0.0037	0.88	NA	NA	0.6	NA	0.9	0.0064	NA	0.59	0.00059	0.58	0.00034	0.89	0.43	NA	1	0.97	0.75	NA
1750	SCRIB	8	24.3q	4.7e-05	7	NA	0.0014	0.64	1.4e-09	0.55	NA	0	0.28	0.57	2.1e-06	2e-06	NA	NA	NA	0.053	0.79	1	0.0043	NA	NA	0.11	NA	0.0084	0.95	0.71	0.19	1	0.94	0.2	NA
1751	EFTUD2	17	21.31q	4.7e-05	7	3.5e-13	4.9e-05	0.82	2.7e-11	0.027	0.0052	0	0.29	NA	NA	NA	0.33	NA	NA	2e-06	0.77	NA	0.3	0.35	0.89	NA	0.84	0.063	0.61	0.55	0.3	1	NA	0.3	NA
1752	RPL8	8	24.3q	4.7e-05	7	NA	0.34	NA	0	0.074	NA	1.1e-08	0.018	0.14	0.00065	4e-04	0.88	NA	NA	4.2e-05	0.8	0.75	0.039	NA	0.9	NA	0.61	0.13	NA	0.52	0.098	1	0.94	0.36	NA
1753	MRPS14	1	25.1q	4.7e-05	7	NA	0	0.00057	7.5e-13	0.25	NA	1.1e-07	0.019	NA	0	1e-04	0.1	NA	NA	0.54	0.91	0.75	0.21	NA	0.93	NA	0.75	0.51	NA	0.15	0.45	1	0.98	0.26	NA
1754	NLGN4Y	Y	NA	4.7e-05	7	NA	NA	4.6e-16	0.7	0.59	7.3e-22	0.23	0.011	NA	0	0.85	0.0067	0.88	0.02	0.049	0.88	1	0.8	NA	NA	NA	0.4	0.63	NA	0.83	NA	1	0.88	0.99	NA
1755	DARS2	1	25.1q	5.5e-05	7	NA	0	0.17	0.00024	0.96	NA	1.4e-07	0.0011	8.5e-05	NA	NA	0.0076	NA	NA	0.71	0.97	1	0.36	NA	0.71	NA	0.99	0.034	NA	0.97	NA	1	0.92	0.26	NA
1756	OTUD6B	8	21.3q	5.5e-05	7	NA	1.3e-05	0.29	0	0.027	NA	3.8e-07	0.57	0.087	NA	NA	0.00041	NA	NA	0.36	0.87	NA	0.015	NA	0.9	NA	0.54	0.0039	0.97	0.74	0.17	1	NA	0.86	NA
1757	MTBP	8	24.1-q	5.5e-05	7	0.55	0.0097	0.24	0.00012	0.036	0.024	0	0.92	0.1	NA	NA	1	NA	0.17	0.016	0.84	NA	0.026	0.092	0.89	NA	0.89	0.12	NA	0.29	NA	1	NA	0.44	NA
1758	FBXO33	14	13.3q	5.5e-05	7	0.19	0.02	0.29	1.3e-05	0.34	0.0094	4.8e-05	0	0.81	NA	NA	1	NA	0.54	0.014	0.85	NA	0.12	0.52	0.93	NA	0.17	0.021	NA	0.4	NA	1	NA	0.28	NA
1759	NDUFA8	9	33.2q	5.5e-05	7	NA	0	0.26	0.0063	0.89	NA	0.0019	0.13	0.078	0.035	0.049	0.017	NA	NA	0.00012	0.57	0.87	0.64	NA	0.58	NA	0.86	0.18	NA	0.21	NA	1	0.92	0.44	NA
1760	CHP1	15	13.3q	5.5e-05	7	NA	0	NA	0.00075	0.043	0.67	0.00018	0.094	0.28	0.012	0.13	0.12	NA	NA	0.048	NA	0.67	0.024	NA	NA	NA	0.72	0.17	0.96	0.59	0.42	1	0.96	0.38	NA
1761	ATP6V1E1	22	11.2q	5.5e-05	7	NA	7.8e-07	0.45	0	0.41	NA	0.049	0.07	NA	1.2e-06	0.23	0.046	NA	NA	0.00012	0.87	1	0.0063	NA	0.88	NA	0.35	0.17	0.98	0.49	NA	1	1	0.47	NA
1762	ZCCHC9	5	14.1q	5.7e-05	7	NA	4.6e-07	0.8	0	0.83	NA	0.0011	0.52	0.71	NA	NA	1.4e-06	NA	NA	3.9e-05	0.93	NA	0.031	NA	0.61	NA	0.19	0.041	1	0.59	NA	1	NA	0.51	NA
1763	CIRH1A	16	22q	5.7e-05	7	NA	1.4e-07	0.27	0	0.045	NA	9e-08	0.004	2e-07	NA	NA	0.11	NA	NA	0.088	0.9	NA	0.0031	NA	0.78	NA	0.88	0.27	0.89	0.15	NA	1	NA	0.21	NA
1764	JAGN1	3	25.2p	5.7e-05	7	NA	0.0022	0.39	8.9e-06	0.55	NA	1.5e-06	0.82	NA	NA	NA	0.56	NA	NA	0	0.67	NA	0.046	NA	0.76	0.0065	0.9	0.023	1	0.25	0.62	NA	NA	0.45	NA
1765	NDUFB9	8	24.13q	5.7e-05	7	NA	0.0013	0.098	2.4e-15	0.096	NA	0	0.38	NA	NA	NA	0.71	NA	NA	0	0.81	NA	0.00091	NA	0.32	0.04	0.14	0.00034	0.95	0.6	NA	1	NA	0.22	NA
1766	MED6	14	24.1q	5.7e-05	7	NA	0	0.73	3.1e-12	0.18	NA	0.098	0.085	0.006	7.4e-07	4.8e-05	0.64	NA	NA	0.0078	1	0.49	0.0026	NA	0.81	NA	0.8	0.51	0.98	0.96	0.34	1	0.98	0.13	1
1767	RIOK2	5	14q	5.7e-05	7	NA	4e-10	0.81	1.6e-13	0.18	0	0.56	0.28	0.62	9.5e-06	8e-05	0.14	NA	NA	0.03	0.82	0.45	0.45	NA	0.88	NA	1	0.035	1	0.78	0.53	1	0.92	0.56	NA
1768	WTAP	6	25-q	5.7e-05	7	NA	0	0.2	3e-10	0.4	0.084	0.00019	9e-05	0.055	0.0013	0.13	1	NA	0.0076	0.045	NA	1	0.19	NA	0.83	NA	1	0.12	0.93	0.84	0.22	1	0.92	0.38	NA
1769	CPT2	1	32p	5.7e-05	7	NA	1.5e-08	0.97	9e-05	0.75	NA	0.014	0	0.19	0.015	0.12	0.077	0.27	NA	0.015	0.92	0.88	0.041	NA	0.83	NA	0.93	0.32	0.99	0.098	0.65	1	0.96	0.55	NA
1770	LAPTM4B	8	22.1q	5.7e-05	7	NA	0.05	0.62	3e-04	1	NA	4.3e-08	0.35	0.26	1.6e-07	0	1	NA	NA	0.017	NA	0.98	0.3	NA	0.94	0.24	0.89	0.019	0.78	0.17	0.49	1	0.86	0.66	1
1771	GPR56	16	13q	5.7e-05	7	0	0.0069	0.9	6.7e-15	0.0073	3.9e-06	2.2e-06	0.29	NA	0.077	0.14	0.066	NA	NA	0.19	1	1	0.27	NA	NA	0.8	0.29	0.038	0.89	0.61	0.15	1	0.96	0.35	NA
1772	GOLPH3L	1	21q	5.7e-05	7	NA	1.5e-11	0.63	9.3e-08	0.91	7e-04	0	0.00068	NA	0.0098	0.36	1	0.31	NA	0.00051	0.6	1	0.37	NA	0.87	NA	0.99	0.055	0.96	0.31	0.99	1	0.98	0.19	NA
1773	DDX50	10	22.2q	5.7e-05	7	NA	0.03	0.76	2.1e-06	1	0.0014	0.52	0.97	0.6	0.032	0.018	1	0	NA	0.00022	0.68	0.37	0.14	NA	0.91	NA	0.61	0.32	NA	0.43	0.9	1	0.8	0.69	NA
1774	TBK1	12	14.2q	5.7e-05	7	NA	0.034	7.3e-05	0.0025	0.83	NA	0.0077	0.49	0.27	0.00012	0	0.43	NA	NA	0.00033	0.93	1	0.16	NA	0.96	NA	1	0.29	1	0.23	0.72	1	0.99	0.52	1
1775	RBL2	16	12.2q	5.7e-05	7	NA	3.2e-11	0.1	4.7e-06	0.14	NA	0	1.8e-05	NA	3.3e-05	5e-06	0.5	0.69	NA	0.0012	0.93	0.96	0.11	NA	0.96	0.53	0.15	0.29	NA	0.3	0.13	1	0.96	0.49	1
1776	RPL37	5	NA	5.7e-05	7	NA	1.4e-10	0.36	0.32	0.26	NA	0.015	0.15	0.88	0.00033	0.0048	0.045	NA	NA	0	0.84	1	0.05	NA	0.95	NA	0.4	0.14	0.89	0.68	0.68	1	0.99	0.23	1
1777	TMEM11	17	11.1p	5.7e-05	7	NA	0.76	0.007	1.6e-08	0.47	NA	0.0023	1	0.0027	1e-04	0.36	0.0085	0.11	NA	0	0.85	1	0.14	NA	0.99	NA	0.06	0.74	1	0.88	0.62	1	0.97	0.33	NA
1778	POLR2K	8	22q	5.9e-05	7	NA	4.5e-06	NA	0	0.09	NA	1.4e-08	0.35	0.52	0	5.1e-06	0.053	NA	NA	3.8e-06	0.76	0.12	0.052	NA	0.74	0.096	0.88	0.029	0.73	0.68	NA	1	0.95	0.66	NA
1779	GGA3	17	25q	5.9e-05	7	NA	2.4e-05	0.17	1.9e-08	0.2	NA	0	0.33	0.025	0.79	0.00079	0.23	NA	NA	0.00046	0.91	1	0.0011	NA	0.76	NA	0.15	0.055	0.81	0.13	NA	1	0.78	0.14	NA
1780	VCPIP1	8	13q	5.9e-05	7	NA	2.1e-11	0.12	2.8e-09	0.2	NA	0	0.0015	3.3e-05	NA	NA	0.046	NA	NA	8.5e-05	0.96	0.75	0.092	NA	0.44	NA	0.96	0.17	0.99	0.86	0.83	1	0.93	0.64	1
1781	RFWD3	16	22.3q	5.9e-05	7	NA	0.21	0.044	4.4e-14	0.077	NA	3.2e-07	0.00022	0	0.54	0.096	1	NA	NA	0.045	0.88	0.49	0.02	NA	NA	0.15	1	0.11	NA	0.22	0.2	1	0.97	0.82	NA
1782	TMEM68	8	12.1q	5.9e-05	7	8.9e-12	0.02	0.78	0	0.02	0.08	0	0.47	0.32	NA	NA	1	NA	NA	0.22	0.9	NA	0.0027	0.12	0.8	NA	0.86	0.00034	0.99	0.68	0.77	1	NA	0.35	NA
1783	TXNL4B	16	22.2q	5.9e-05	7	NA	0.00037	0.59	0	0.13	NA	0	0.0011	0.23	0.048	0.43	NA	NA	NA	0.011	0.82	1	0.016	NA	0.87	0.41	NA	0.27	0.98	0.41	0.45	1	0.96	0.35	NA
1784	USP9Y	Y	11.2q	5.9e-05	7	NA	NA	0	0.44	0.54	1.3e-20	0.019	0.001	NA	0	0.32	0.015	NA	0.031	0.62	0.49	1	0.37	NA	0.95	NA	0.58	0.34	0.57	NA	NA	1	0.8	0.79	1
1785	PHB	17	21q	5.9e-05	7	NA	0.0091	0.54	2.1e-14	0.6	NA	6.2e-09	0.5	0.006	0.33	0.58	1	0.11	NA	0.0051	0.92	0.72	0	NA	0.96	0.061	0.97	0.0035	1	0.75	0.83	1	0.95	0.39	1
1786	ASH1L	1	22q	5.9e-05	7	0	9.5e-19	0.1	4.8e-11	0.91	0.24	6.3e-09	0.42	NA	4.1e-05	0.4	0.29	NA	0.0046	0.073	0.97	0.99	0.0027	0.74	0.74	NA	0.45	0.19	1	0.42	NA	1	0.86	0.24	1
1787	COPA	1	23.2q	5.9e-05	7	5.5e-11	7.3e-21	0.36	1.9e-06	0.95	4.2e-08	0.0083	0.13	NA	0.68	0.14	0.37	0.3	0	0.026	0.58	1	0.4	0.056	0.6	NA	1	0.14	1	0.78	NA	1	0.95	0.38	NA
1788	UBE2Q2	15	24.2q	5.9e-05	7	NA	0	0.027	0.0053	0.95	0.015	0.039	0.0017	0.3	NA	NA	1	NA	NA	0.003	0.9	NA	0.29	NA	0.96	NA	0.9	0.39	1	0.62	0.66	1	NA	0.79	NA
1789	COQ6	14	24.1q	5.9e-05	7	NA	6.6e-08	0.8	5.7e-07	0.49	NA	0.0019	0.32	0.28	0.00014	1e-04	0.012	NA	NA	0	0.98	1	0.25	NA	0.68	NA	0.53	0.38	1	0.54	NA	1	0.93	0.47	NA
1790	COQ7	16	12.3p	5.9e-05	7	NA	3.2e-05	0.025	1.4e-07	0.75	NA	0	0.77	0.0036	0.00015	0.3	0.075	NA	NA	0.1	0.74	0.81	0.16	NA	0.71	NA	0.8	0.0021	1	0.82	NA	1	0.97	0.29	NA
1791	MRPL24	1	23.1q	5.9e-05	7	NA	0	NA	7.1e-07	0.97	NA	0.0061	0.00031	NA	5.1e-07	0.13	0.95	NA	NA	8.6e-05	0.74	1	0.23	NA	0.71	0.039	1	0.46	0.81	0.56	0.8	1	0.96	0.4	NA
1792	AFF4	5	31q	5.9e-05	7	0	4.2e-07	0.73	9.3e-08	0.92	0.0031	0.15	0.026	0.34	NA	NA	0.3	NA	NA	0.015	0.6	1	0.024	NA	0.81	NA	0.43	0.12	1	0.81	NA	1	0.96	0.23	NA
1793	GPBP1	5	11.2q	5.9e-05	7	NA	3e-10	0.15	0	0.38	5e-06	0.049	0.23	0.69	NA	NA	0.29	NA	NA	5.7e-06	1	NA	0.022	0.5	0.94	NA	0.93	0.0091	1	0.97	0.34	1	NA	0.6	1
1794	UBE2W	8	21.11q	5.9e-05	7	NA	3.1e-05	0.88	0	0.0016	0.097	5.1e-09	0.0024	0.16	NA	NA	0.08	NA	NA	0.45	0.77	0.91	0.012	NA	1	NA	0.66	0.015	0.84	0.62	0.51	1	0.98	0.47	NA
1795	TSEN2	3	25.2p	5.9e-05	7	NA	0.0068	0.73	7.6e-09	0.36	NA	0.018	0.81	0.00049	NA	NA	0.77	NA	NA	0	0.58	1	0.067	NA	0.78	0.039	1	0.048	0.68	0.43	0.19	1	0.97	0.74	NA
1796	MTHFSD	16	24.1q	5.9e-05	7	0.1	0.01	0.91	4e-05	0.0011	0.0025	0	0.08	7e-06	NA	NA	0.52	NA	NA	0.0018	NA	1	0.088	0.49	NA	NA	0.79	0.57	0.86	0.14	0.5	1	0.94	0.63	NA
1797	POT1	7	31.33q	5.9e-05	7	1.4e-09	1.9e-07	0.67	0.00068	0.85	0.11	3.9e-06	0.049	0.73	0	0.012	1	NA	NA	0.073	0.84	1	0.14	NA	0.79	NA	0.99	0.2	0.73	0.42	0.61	1	0.97	0.78	NA
1798	KIAA0391	14	13.2q	5.9e-05	7	NA	0.68	0.87	1.7e-09	0.32	0.00059	0.034	0.68	NA	0	0.00028	0.56	NA	0.18	0.0035	0.86	1	0.056	NA	0.9	NA	0.76	0.2	0.99	0.82	0	1	0.99	0.45	1
1799	ZNF259	11	23.3q	5.9e-05	7	NA	1e-10	0.13	2.6e-11	0.045	NA	0	0.19	0.32	0.11	0.0079	0.44	NA	NA	0.0011	0.92	0.88	0.29	NA	0.64	0.1	0.41	0.0033	1	0.36	0.48	1	0.87	0.19	1
1800	PSMD11	17	12q	5.9e-05	7	NA	0.00075	0.58	2.8e-15	0.75	NA	0	0.038	0.081	0.43	0.66	1	0.037	NA	0.14	0.84	1	3.4e-05	NA	0.97	0.069	1	0.024	0.95	0.48	NA	1	0.94	0.48	1
1801	OPN3	1	43q	5.9e-05	7	7e-04	0	0.42	0.011	0.6	0.00021	0.013	0.0056	0.14	0.64	0.088	1	NA	0.13	0.029	0.81	0.95	0.62	0.13	0.85	NA	0.98	0.17	0.97	0.73	NA	1	0.95	0.46	NA
1802	SLC41A3	3	21.2q	5.9e-05	7	0.014	0	0.0032	4.2e-05	0.62	0.24	0.15	0.0049	0.54	0.95	0.4	0.0012	NA	0.45	0.73	0.46	0.91	0.027	0.62	0.72	NA	0.59	0.52	1	0.7	NA	1	0.96	0.52	NA
1803	TSC22D1	13	14q	5.9e-05	7	0	0.033	0.11	2.7e-11	0.094	0.012	0.0023	0.14	0.99	0.088	0.011	0.62	NA	0.011	0.14	0.91	0.21	0.063	0.11	0.69	NA	0.87	0.069	1	0.24	NA	1	0.99	0.51	1
1804	RCBTB2	13	14.3q	5.9e-05	7	NA	6.6e-11	0.55	0.002	0.00019	5.5e-05	0.014	0.19	0.21	0.55	0.1	0	0.2	NA	0.002	0.56	0.12	0.075	NA	0.94	0.4	0.061	0.1	0.96	0.61	0.11	1	0.98	0.73	1
1805	CFDP1	16	22.2-q	5.9e-05	7	0	0.00042	0.15	0.0092	7.5e-06	0.3	0	0.5	NA	0.36	0.00017	0.038	0.23	0.2	0.56	0.9	1	0.1	0.64	0.4	NA	1	0.16	1	0.57	0.56	1	0.98	0.19	NA
1806	SPEN	1	36p	5.9e-05	7	1.3e-14	0.0049	0.65	7.6e-07	0.13	0.0044	0.54	1	0.0083	0.16	0.099	0	0.95	NA	0.0083	0.57	0.81	0.28	0.8	0.69	NA	0.43	0.82	0.94	0.62	NA	1	0.98	0.23	1
1807	ACP6	1	21q	5.9e-05	7	0	4.2e-14	0.07	8.5e-07	0.087	0.00068	0.00025	0.054	0.098	0.0038	0.019	0.65	NA	0.06	0.84	0.91	0.45	0.15	0.42	0.98	NA	0.98	0.084	0.76	0.41	NA	1	0.99	0.5	1
1808	NCBP1	9	34.1q	5.9e-05	7	0.65	0.00031	0.49	7.8e-06	1	0	2.6e-05	0.23	0.11	0.053	0.053	0.68	0.34	0	0	0.81	0.11	0.67	0.79	0.76	NA	0.96	0.019	0.96	0.71	NA	1	0.95	0.24	1
1809	PRPF18	10	12.33p	5.9e-05	7	0	0.00014	0.54	0.0054	0.96	3.6e-05	0.1	0.19	0.52	0.0025	0.1	0.86	NA	8.5e-05	2.3e-07	0.68	0.89	0.38	0.28	0.66	NA	1	0.055	1	0.73	0.19	1	0.87	0.15	1
1810	PIGO	9	13.2p	5.9e-05	7	NA	0.00023	0.48	0.0029	0.86	NA	0.03	0.052	0.0029	0.6	0.29	0.028	NA	NA	0	1	0.99	0.018	NA	0.77	NA	0.77	0.14	0.99	0.37	NA	1	0.94	0.57	NA
1811	COX6C	8	22.2q	5.9e-05	7	NA	0.059	0.4	9.9e-10	0.022	NA	0.0029	0.51	0.32	0	1.9e-06	0.52	NA	NA	0.0041	0.65	0.38	0.00013	NA	0.64	NA	0.45	0.83	1	0.45	0.23	1	0.97	0.49	NA
1812	SMARCD2	17	23-q	5.9e-05	7	NA	0.0029	0.29	1.1e-15	0.023	NA	0.00054	0.26	0	0.46	0.6	0.061	NA	NA	0.26	0.9	0.44	0.047	NA	0.72	NA	0.98	0.044	1	0.68	NA	1	0.92	0.21	1
1813	HPS4	22cen-	12.3q	5.9e-05	7	NA	4.5e-07	0.25	0	0.053	NA	1.6e-06	0.51	0.12	0.0034	0.66	0.00046	NA	NA	0.00013	0.91	0.65	0.039	NA	0.64	NA	0.3	0.071	0.96	0.49	0.61	1	0.92	0.18	NA
1814	CYHR1	8	24q	5.9e-05	7	NA	0.11	0.48	2.2e-10	0.6	NA	0	0.44	0.21	0	0	1	NA	NA	0.0044	0.87	0.081	0.14	NA	0.84	NA	0.35	0.019	0.97	NA	0	1	0.96	0.87	1
1815	STT3A	11	23.3q	5.9e-05	7	NA	0.68	0.11	4.5e-10	0.57	NA	0	0.88	0.00016	0.0021	0.00065	0.086	0.87	NA	0.00038	0.83	1	0.078	NA	0.59	NA	0.62	0.0036	1	0.28	NA	1	0.99	0.25	NA
1816	NDUFB5	3	27.1q	5.9e-05	7	NA	2.7e-08	0.13	0.00029	0.76	NA	0.14	0.6	0.00072	0	0.00052	0.8	NA	NA	0.0013	0.58	0.34	0.038	NA	0.88	0.13	0.26	0.092	0.81	0.37	NA	1	0.98	0.87	NA
1817	MTDH	8	22.1q	5.9e-05	7	0	0.19	0.12	0	0.00035	3e-04	3e-07	0.89	0.21	NA	NA	0.37	NA	NA	0.27	0.48	0.08	0.00012	NA	0.94	NA	1	0.00039	0.76	0.69	0.54	1	0.98	0.72	NA
1818	CSPP1	8	13.2q	5.9e-05	7	NA	0.0024	0.84	0	0.11	0.0061	0	0.11	0.16	NA	NA	8.8e-06	NA	NA	0.06	0.98	0.61	0.00011	NA	0.7	NA	0.43	0.013	0.99	0.65	0.24	1	0.96	0.71	1
1819	TTC19	17	11.2p	5.9e-05	7	NA	0.013	0.0065	2.6e-10	0.14	NA	0	0.093	9.4e-07	0.1	0.052	0.062	NA	NA	0.0033	0.66	0.9	0.25	NA	0.83	NA	0.46	0.003	0.76	0.2	0.58	1	0.92	0.15	NA
1820	RBM4	11	13q	5.9e-05	7	NA	3.8e-19	0.55	0	0.05	NA	0.11	0.0024	NA	7.7e-05	0.01	0.42	NA	NA	0.094	0.86	1	0.027	NA	NA	0.022	0.61	0.35	1	0.14	0.44	1	0.97	0.92	1
1821	SNX6	14	13q	5.9e-05	7	NA	8.8e-05	0.2	6.7e-05	1	0.042	0.16	0.0034	NA	0	0.0025	0.48	0.069	0.09	0.03	0.92	1	0.074	NA	0.99	NA	0.18	0.3	1	0.79	0.23	1	0.97	0.24	NA
1822	SSBP2	5	14.1q	5.9e-05	7	NA	6.7e-05	0.027	0	0.68	0.014	5.7e-05	0.5	0.43	2.8e-05	0.0093	0.17	NA	0.42	0.68	0.77	0.96	0.46	NA	1	NA	0.92	0.089	1	0.27	0.44	1	0.99	0.37	NA
1823	YBX3	12	13.1p	5.9e-05	7	NA	0.062	0.94	0.44	0.027	NA	0.0055	0.88	0.099	0.004	0	0.21	NA	NA	4.1e-05	0.54	0.28	0.27	NA	0.95	0.032	0.56	0.045	1	0.86	0.82	1	0.96	0.71	1
1824	GPR107	9	34.2q	5.9e-05	7	NA	2.2e-05	0.14	0.0026	0.21	NA	2.2e-06	0.47	0.8	0.12	0.0065	0.05	0.083	NA	0.00046	0.92	0.86	0.088	NA	0.89	0.054	0.92	0.035	0.94	0.43	0.73	1	0.94	0	NA
1825	COX6B1	19	13.1q	5.9e-05	7	NA	3e-08	0.57	0.005	0.48	NA	0.011	0.85	0.066	0.05	0.016	0.86	NA	NA	0	0.83	1	0.13	NA	0.81	0.0097	1	0.059	0.94	0.45	0.63	1	0.98	0.17	1
1826	XPNPEP1	10	25.3q	5.9e-05	7	0.00033	0.35	0.5	0.38	0.71	0	0.011	0.53	0.0069	0.26	0.073	0.72	0.0012	0.018	1.6e-05	0.85	0.99	0.79	0.98	0.71	NA	0.31	0.36	0.89	0.5	NA	1	0.92	0.66	NA
1827	DHX9	1	25q	5.9e-05	7	2.7e-06	0	0.14	0.014	0.48	0.016	0.00083	0.095	0.27	0.0043	0.25	1	NA	NA	0.048	0.78	0.93	0.79	0.56	0.81	0.3	0.52	0.12	0.97	0.93	0.38	1	0.88	0.51	1
1828	SLC37A1	21	22.3q	5.9e-05	7	0.0034	0.27	0.18	0.00037	0.72	0.00085	0.00029	1	0.098	0	0.01	0.96	NA	0.098	0.19	0.9	1	0.064	0.39	0.99	0.77	0.93	0.0096	1	0.96	NA	1	0.98	0.47	1
1829	GOT1	10	24.1-q	5.9e-05	7	7.4e-07	0.83	0.15	0.0019	0.56	0	0.15	0.94	0.51	0.0064	0.7	0.5	7e-07	0.0019	0.032	0.93	0.91	0.74	0.63	0.84	0.63	0.85	0.067	0.98	0.66	NA	1	0.94	0.5	1
1830	QDPR	4	15.31p	5.9e-05	7	0	0.013	0.46	0.00024	0.89	0.00032	0.33	1	0.47	0.0016	0.0061	0.68	0.11	0.44	0.15	0.46	0.57	0.09	0.0071	0.68	0.22	0.93	0.48	0.74	0.7	0.54	1	0.94	0.94	NA
1831	TNFAIP1	17	22-q	6.1e-05	7	NA	0.045	0.57	8e-10	0.88	NA	0	1	0.024	0.3	0.19	0.051	NA	NA	9.8e-05	0.97	0.86	6.2e-05	NA	NA	0.14	0.94	0.0092	1	0.56	NA	1	0.98	0.71	1
1832	HMOX2	16	13.3p	6.1e-05	7	NA	0.00088	0.13	4.5e-05	0.55	NA	0.00047	0.12	0.4	0	8.7e-07	0.72	NA	NA	0.12	0.89	0.61	0.018	NA	0.84	NA	0.81	0.032	1	0.83	0.94	1	0.98	0.32	NA
1833	ANGEL1	14	24.3q	6.1e-05	7	NA	0	0.6	4.8e-05	0.27	NA	0.00031	0.0012	0.0089	5.7e-05	4.7e-06	0.87	NA	NA	0.33	0.69	1	0.23	NA	0.66	NA	0.68	0.079	0.9	0.79	0.52	1	0.95	0.36	NA
1834	SETD3	14	32.2q	6.1e-05	7	NA	9.7e-11	0.027	6.8e-05	1	NA	7.5e-05	0.11	0.44	0.0048	0	1	NA	NA	0.074	0.86	0.92	0.046	NA	NA	NA	1	0.32	0.91	0.77	0.55	1	0.95	0.14	1
1835	ASCC2	22	12.1q	6.1e-05	7	NA	3e-10	0.84	0	0.16	NA	0.00035	0.1	NA	0.00073	5e-04	0.75	0.0031	NA	0.26	0.76	1	0.14	NA	0.96	NA	0.81	0.045	1	0.13	0.78	1	0.99	0.61	NA
1836	TMEM14B	6	25.1-p	6.1e-05	7	NA	0	0.038	8.7e-06	0.11	NA	0.093	0.001	0.072	0.0019	0.03	0.16	NA	NA	7.2e-05	0.84	0.76	0.19	NA	0.88	NA	0.85	0.12	1	0.97	0.55	1	0.92	0.67	NA
1837	AK3	9	24.1p	6.1e-05	7	NA	0	0.0068	1.2e-07	0.95	NA	0.0033	0.0059	0.65	0.88	0.12	0.15	0.35	NA	0.017	0.57	NA	0.0063	NA	0.81	NA	0.86	0.16	0.87	0.37	0.4	1	NA	0.65	1
1838	DEDD	1	23.1q	6.1e-05	7	NA	1.3e-10	0.74	7.9e-06	0.53	NA	0	0.011	NA	0.47	0.46	0.93	NA	NA	0.0093	NA	0.34	0.0055	NA	0.97	0.0065	0.28	0.053	1	0.13	0.94	1	0.97	0.76	1
1839	ZNF500	16	13.3p	6.1e-05	7	NA	6.4e-06	0.5	0.00029	1	NA	0	1	0.0015	0.012	0.0035	0.38	0.26	NA	0.13	0.92	0.63	0.68	NA	0.79	NA	0.5	0.00092	0.61	0.63	NA	1	0.95	0.86	NA
1840	PDSS1	10	12.2p	6.1e-05	7	NA	0.42	0.31	1.2e-07	0.25	0.00045	0.0011	0.59	0.037	0.36	0.1	0.017	NA	NA	0	0.84	0.46	0.00049	NA	0.87	NA	0.61	0.22	1	0.73	NA	1	1	0.23	NA
1841	C18orf8	18	11.2q	6.1e-05	7	NA	0.0021	0.17	0.057	0.0048	NA	0.00025	0.46	0.02	0	0.001	0.26	NA	NA	6.9e-07	0.86	0.95	0.09	NA	NA	NA	0.37	0.086	0.71	0.49	0.74	1	0.98	0.23	1
1842	ILF2	1	21.3q	6.1e-05	7	NA	0	0.48	4.7e-06	0.061	NA	2.1e-06	4.5e-05	NA	0.038	0.014	0.66	NA	NA	0.001	0.9	0.88	0.77	NA	0.84	0.71	0.75	0.086	0.99	0.86	NA	1	0.97	0.55	1
1843	UBE2O	17	25.1q	6.1e-05	7	0	0.042	0.63	8e-10	0.41	0.12	1.1e-08	0.71	0.039	NA	NA	0.65	NA	NA	0.39	NA	0.087	0.02	0.072	0.97	NA	0.32	0.023	1	0.57	0.74	1	0.92	0.6	NA
1844	DEDD2	19	13.31q	6.1e-05	7	0.014	4.6e-09	0.3	2e-05	0.9	0.078	0.046	0.12	0.28	NA	NA	1	0	0.44	0.0097	0.93	NA	0.029	NA	0.99	NA	1	0.11	0.68	0.54	0.52	1	NA	0.58	NA
1845	ATP5O	21	22q	6.1e-05	7	NA	0.0021	0.028	0.071	0.25	NA	0.0027	0.079	0.63	0.082	0.00011	0.051	NA	NA	0	0.91	1	0.47	NA	1	0.0014	0.51	0.033	0.92	0.65	NA	1	0.98	0.19	NA
1846	ZNF34	8	24q	6.1e-05	7	NA	0.072	0.37	6.6e-10	0.1	NA	0	0.56	0.007	0.0048	0.0056	0.42	NA	NA	0.024	0.91	0.34	0.0047	NA	0.72	NA	0.72	0.27	0.94	0.82	0.15	1	0.98	0.23	NA
1847	SS18L2	3	21p	6.6e-05	7	NA	4e-04	NA	8.8e-05	0.81	NA	0.0016	0.97	0.044	0.043	0.04	1	0.58	NA	0	NA	0.91	0.16	NA	0.83	0.15	0.96	0.31	1	0.3	0.18	1	0.96	0.65	NA
1848	TMED10	14	24.3q	8.7e-05	7	NA	0	0.78	0.0031	0.62	0.0094	0.0054	0.027	0.47	NA	NA	0.014	NA	NA	0.33	0.46	0.93	0.78	NA	0.9	NA	0.92	0.037	1	0.59	0.82	1	0.9	0.52	1
1849	FBXO9	6	12.3-p	8.8e-05	7	NA	0.037	0.055	0.003	0.77	NA	0.0087	0.79	0.67	0.0027	0.0081	1	NA	NA	0	0.98	1	0.063	NA	0.95	0.7	1	0.0091	1	0.94	0.4	1	0.93	0.46	1
1850	ORC3	6	NA	0.0087	7	NA	NA	7.3e-07	NA	0.00095	0.095	NA	NA	6.2e-06	0.00085	0.016	NA	NA	NA	2.2e-07	0.97	NA	NA	NA	0.92	NA	NA	0.035	0.97	NA	NA	1	NA	0.17	NA
1851	CCNY	10	11.22p	0.0087	7	7.9e-07	NA	0.04	NA	NA	2e-06	NA	NA	0.96	NA	NA	NA	2.1e-06	0.00023	NA	0.9	NA	NA	0.042	NA	NA	NA	0.031	1	NA	0.16	1	NA	0.47	NA
1852	PIBF1	13	21.33q	0.0087	7	1.4e-06	NA	0.00037	NA	NA	0.013	NA	NA	0.00065	4e-04	0.0015	NA	NA	0.095	NA	0.57	NA	NA	0.16	NA	NA	NA	0.0078	1	NA	0.18	1	NA	0.42	NA
1853	SAT2	17	13.2p	0.0087	7	NA	1.4e-09	NA	8.6e-07	0.16	NA	3e-04	0.034	0.00027	NA	NA	0.48	NA	NA	0.014	NA	NA	0.19	NA	0.49	NA	0.16	0.0035	NA	0.52	0.24	NA	NA	0.57	NA
1854	KDSR	18	21q	0.0087	7	7.2e-15	NA	0.16	NA	NA	0.026	NA	NA	0.0036	0.001	0.007	NA	0.021	0.066	NA	0.84	NA	NA	0.052	0.88	NA	NA	0.037	0.87	NA	NA	1	NA	0.12	NA
1855	ZC3HC1	7	32.2q	0.0087	7	NA	7.9e-05	0.0034	3.5e-14	0.62	NA	0.00061	0.023	0.025	NA	NA	NA	NA	NA	0.2	0.96	NA	0.012	NA	0.89	NA	NA	0.6	NA	0.16	NA	1	NA	0.44	NA
1856	COA3	17	21.31q	0.0087	7	NA	5.7e-05	NA	8.2e-12	0.03	NA	1.7e-08	0.63	NA	NA	NA	1	NA	NA	0.032	NA	0.95	0.013	NA	NA	NA	1	0.0038	NA	0.68	0.93	NA	0.98	0.63	NA
1857	ACOT13	6	22.1p	0.0087	7	0.2	NA	0.00071	NA	0.39	2.1e-05	NA	NA	0.38	0.0011	0.014	NA	NA	6.9e-05	0.00014	0.97	NA	NA	0.028	0.78	NA	NA	0.17	1	NA	NA	NA	NA	0.55	NA
1858	TMEM256	17	13.1p	0.0087	7	NA	0.0088	NA	0.0031	0.21	NA	4.4e-05	0.57	0.0014	NA	NA	0.0011	NA	NA	0.012	NA	NA	0.16	NA	NA	NA	0.9	0.011	NA	0.66	0.79	1	NA	0.98	NA
1859	KDM3B	5	31q	0.0087	7	3.8e-10	NA	0.053	NA	0.015	0.2	NA	NA	0.02	2.9e-08	3.4e-06	NA	0.42	0.36	0.0021	1	NA	NA	0.28	0.83	NA	NA	0.019	NA	NA	NA	1	NA	0.74	NA
1860	IST1	16	22.2q	0.0087	7	NA	1.3e-08	NA	3.5e-10	1e-05	NA	NA	0.0014	2.7e-05	3e-06	0.00013	NA	NA	NA	0.18	0.96	1	NA	NA	NA	NA	NA	0.3	0.99	NA	0.32	1	0.94	0.18	NA
1861	EIF3H	8	24.11q	0.0087	7	0.13	NA	7e-04	NA	NA	0.011	NA	NA	0.58	0.00024	2.3e-08	NA	1.4e-05	5.8e-05	NA	0.83	NA	NA	0.76	0.85	NA	NA	0.00077	0.94	NA	NA	1	NA	0.44	1
1862	RP9	7	14.3p	0.0087	7	NA	2.8e-08	0.72	0.00064	0.37	NA	0.00092	1	0.028	NA	NA	0.033	NA	NA	0.0039	0.47	NA	0.028	NA	NA	NA	0.55	0.63	NA	0.13	NA	1	NA	0.76	NA
1863	ZMIZ1	10	22.3q	0.0087	7	0.00014	NA	0.35	NA	NA	0.00017	NA	NA	0.064	0.025	0.52	NA	1e-04	0.016	NA	0.74	NA	0.52	0.018	0.76	NA	NA	0.0066	NA	NA	NA	1	NA	0.97	1
1864	C1orf198	1	42.2q	0.0087	7	NA	0.015	0.52	0.027	0.57	NA	0.00068	0.012	0.027	NA	NA	NA	NA	NA	0.016	NA	NA	0.063	NA	NA	NA	NA	0.008	1	0.7	0.27	1	NA	0.28	NA
1865	FUCA2	6	24q	0.0087	7	NA	9.5e-09	0.39	3.4e-11	0.85	NA	3.7e-06	0.00021	0.00033	NA	NA	0.93	NA	NA	0.00013	0.72	NA	0.032	NA	0.84	0.6	0.79	0.2	NA	NA	NA	1	NA	0.74	NA
1866	MTOR	1	36p	0.0087	7	6.2e-11	NA	0.19	NA	0.24	9.3e-05	NA	NA	0.00022	5.6e-05	0.013	NA	0.15	0.041	2.9e-07	0.83	NA	NA	0.28	0.9	NA	NA	0.6	1	NA	NA	NA	NA	0.2	1
1867	UBL7	15	23q	0.0087	7	NA	5.4e-11	0.034	1.5e-07	0.03	NA	0.054	0.02	0.012	NA	NA	NA	NA	NA	0.0021	0.83	NA	0.068	NA	NA	NA	NA	0.34	1	0.66	0.22	1	NA	0.26	1
1868	CCDC84	11	23.3q	0.0087	7	NA	4.2e-07	0.029	9.5e-07	0.098	0.16	0.00014	0.79	0.00021	NA	NA	0.032	NA	NA	0.91	NA	NA	0.84	NA	NA	NA	0.29	0.042	NA	0.078	NA	1	NA	0.18	1
1869	TMEM126A	11	14.1q	0.0087	7	NA	6.5e-08	0.39	3.3e-09	0.33	NA	8.6e-06	0.03	NA	NA	NA	1	NA	NA	0.71	NA	NA	0.015	NA	NA	0.023	0.98	0.0033	0.95	0.28	0.63	1	NA	0.26	NA
1870	STRIP1	1	13.3p	0.0087	7	NA	1e-07	0.089	7.9e-09	0.25	NA	0.011	0.47	0.00041	NA	NA	0.026	NA	NA	0.0013	0.95	NA	0.03	NA	0.85	NA	0.99	0.81	NA	0.21	NA	1	NA	0.39	NA
1871	SLC52A2	8	24.3q	0.0087	7	NA	0.0023	NA	1.4e-08	0.059	NA	6.2e-08	0.028	0.028	NA	NA	0.93	NA	NA	0.00066	0.65	1	NA	NA	0.83	NA	0.88	0.021	NA	NA	0.35	1	0.95	0.4	NA
1872	CCDC174	3	25.1p	0.0087	7	NA	0.0037	NA	4.4e-05	0.27	NA	1e-04	0.75	0.011	NA	NA	0.0063	NA	NA	5.2e-06	1	NA	0.041	NA	NA	NA	0.64	0.26	1	0.21	0.098	1	NA	0.3	NA
1873	ZNF746	7	36.1q	0.0087	7	NA	3.2e-07	0.23	7.9e-06	0.051	NA	0.004	0.046	0.34	NA	NA	0.44	NA	NA	0.048	NA	NA	0.0022	NA	NA	NA	0.048	0.099	0.9	0.46	0.44	1	NA	0.9	NA
1874	ALKBH8	11	22.3q	0.0087	7	NA	6.3e-12	0.035	0.044	0.28	0.018	0.0011	0.052	0.4	NA	NA	0.018	NA	NA	0.03	NA	NA	0.4	0.9	NA	NA	0.64	0.37	NA	0.33	NA	1	NA	0.42	NA
1875	TMA7	3	21.31p	0.0087	7	NA	0.0012	NA	0.001	0.045	NA	0.031	0.22	0.0015	NA	NA	0.33	NA	NA	4.8e-05	NA	0.93	0.32	NA	NA	NA	0.47	0.038	0.81	NA	0.23	1	0.92	0.17	NA
1876	DNTTIP1	20	13.12q	0.0087	7	NA	1.1e-07	0.33	0.00099	1	NA	0.0017	0.013	0.014	NA	NA	0.56	NA	NA	0.19	0.8	NA	0.039	NA	0.69	NA	1	0.0082	NA	0.21	NA	1	NA	0.7	NA
1877	MRPL47	3	26.33q	0.0087	7	NA	1.5e-09	0.006	3.6e-05	0.062	NA	4.8e-05	0.082	0.011	NA	NA	0.16	NA	NA	0.055	0.73	NA	0.031	NA	NA	0.057	0.12	0.014	NA	0.22	0.35	1	NA	0.22	NA
1878	FAM118B	11	24.2q	0.0087	7	NA	1e-13	0.37	2e-06	0.42	0.00011	6.9e-05	0.11	0.0069	NA	NA	0.54	NA	NA	6.5e-05	NA	NA	0.024	0.39	NA	NA	1	0.14	1	0.12	NA	1	NA	0.62	NA
1879	RUNDC1	17	21.31q	0.0087	7	NA	3.9e-05	0.72	7.5e-10	0.74	NA	2.4e-05	0.95	4.5e-05	NA	NA	0.95	NA	NA	0.00011	0.86	NA	0.0033	NA	0.45	NA	0.87	0.028	NA	0.26	0.34	1	NA	0.44	NA
1880	DHX33	17	13p	0.0087	7	NA	3.3e-06	0.018	4.4e-14	0.51	NA	1e-05	0.0071	1.8e-08	NA	NA	0.91	NA	NA	1	0.98	NA	0.0019	NA	0.65	NA	0.81	0.65	NA	0.29	0.39	1	NA	0.5	NA
1881	C6orf57	6	12q	0.0087	7	NA	0.0015	0.042	5.5e-06	0.024	NA	0.002	0.84	0.011	NA	NA	1	NA	NA	0.0036	0.55	NA	0.55	NA	NA	NA	0.23	0.71	NA	0.77	0.52	1	NA	0.79	NA
1882	MARVELD2	5	13.1q	0.0087	7	NA	0.026	0.4	4.4e-10	NA	NA	0.044	0.053	0.3	NA	NA	0.019	NA	NA	0.00038	0.95	NA	0.0074	NA	0.42	NA	0.19	0.043	1	0.77	0.27	1	NA	0.58	NA
1883	SH3BP5L	1	44q	0.0087	7	NA	9.9e-05	0.29	1.4e-06	0.84	NA	4e-04	0.014	0.0021	NA	NA	NA	0.12	NA	0.00069	0.76	NA	0.033	NA	0.85	NA	NA	0.26	1	0.24	0.52	1	NA	0.66	NA
1884	ACTG1	17	25q	0.0087	7	NA	0.83	NA	0.0042	0.33	NA	0.0044	0.23	0.027	0.15	0.052	NA	NA	NA	0.0076	NA	0.021	0.026	NA	0.17	0.024	NA	0.68	NA	0.77	NA	NA	0.99	0.73	NA
1885	PYGO2	1	22q	0.0087	7	NA	0.0043	NA	0.0033	0.008	NA	1.5e-05	0.0067	0.00021	NA	NA	1	NA	NA	0.037	0.76	NA	0.098	NA	0.81	NA	0.85	0.11	1	0.52	0.41	1	NA	0.63	NA
1886	METTL25	12	21.31q	0.0087	7	NA	0.0018	NA	0.03	1	2.7e-06	0.00085	0.002	0.67	NA	NA	0.82	NA	NA	0.029	NA	NA	0.035	0.31	NA	NA	0.93	0.11	1	0.38	0.56	1	NA	0.61	NA
1887	CSDE1	1	13.2p	0.0087	7	NA	6e-19	0.039	2e-07	0.33	NA	0.0013	0.00064	0.12	NA	NA	0.85	NA	NA	0.00074	NA	0.38	0.24	NA	0.63	NA	1	0.03	1	0.17	NA	1	0.99	0.15	NA
1888	TMEM66	8	12p	0.0087	7	NA	2.8e-12	0.47	0.00052	0.0014	NA	3.6e-06	0.0062	0.017	NA	NA	0.43	NA	NA	3.6e-05	NA	0.84	0.3	NA	0.7	NA	0.54	0.17	NA	0.23	0.075	1	0.95	0.4	NA
1889	EMC7	15	14q	0.0087	7	NA	8.4e-13	NA	2.8e-06	0.41	NA	0.00071	0.0029	NA	3e-05	0.00027	0.91	NA	NA	0.00014	0.92	1	0.21	NA	NA	NA	0.99	0.16	NA	0.57	0.36	1	0.95	0.21	NA
1890	NT5C3B	17	21.2q	0.0087	7	NA	0.065	0.028	1.5e-16	0.92	NA	1.3e-06	0.35	0.00015	NA	NA	0.018	NA	NA	0.016	0.88	NA	0.0069	NA	0.7	NA	0.59	0.055	1	0.53	NA	1	NA	0.43	1
1891	CCNDBP1	15	14-q	0.0087	7	NA	1.7e-16	0.0045	0.00023	0.098	NA	0.0056	0.0045	0.065	NA	NA	0.014	NA	NA	0.087	0.98	NA	0.32	NA	0.94	NA	0.2	0.013	1	0.87	0.8	1	NA	0.68	NA
1892	MRPL14	6	21.3p	0.0087	7	NA	1.1e-07	3.9e-05	6.4e-06	0.94	NA	1e-05	0.58	0.0022	NA	NA	1	NA	NA	3.8e-05	0.93	NA	0.19	NA	NA	0.45	0.81	0.011	1	0.51	0.56	1	NA	0.54	NA
1893	HSDL1	16	24q	0.0087	7	NA	0.0022	0.56	4.2e-05	6.5e-05	NA	0.0014	0.0037	0.00011	NA	NA	0.042	NA	NA	0.054	0.9	NA	0.071	NA	0.8	NA	0.42	0.4	0.99	0.14	0.18	1	NA	0.13	NA
1894	TMEM41A	3	27.2q	0.0087	7	NA	9.2e-07	0.00039	3.8e-08	0.38	NA	0.0016	0.0061	0.11	NA	NA	0.015	NA	NA	0.0037	0.74	NA	0.51	NA	0.84	NA	0.89	0.25	1	0.37	0.089	1	NA	0.64	NA
1895	MGME1	20	11.23p	0.0087	7	NA	0.0058	0.31	1.7e-06	0.37	NA	1.2e-07	0.17	0.022	NA	NA	0.36	NA	NA	1.8e-05	0.62	NA	0.02	NA	NA	0.41	0.46	0.038	0.73	0.79	0.37	1	NA	0.18	NA
1896	MARCH6	5	15.2p	0.0087	7	1.2e-05	0.0018	0.43	7.4e-07	0.99	NA	2.1e-05	0.0015	NA	NA	NA	NA	0.053	NA	0.0051	0.86	0.24	0.002	NA	0.69	0.61	NA	NA	1	0.98	0.53	NA	0.88	0.23	NA
1897	EFCAB11	14	32.11q	0.0087	7	NA	0.019	NA	0.00026	0.3	0.0067	NA	0.49	0.042	0.028	0.2	NA	NA	0.047	0.00077	0.45	0.89	NA	NA	NA	NA	NA	0.11	0.89	NA	0.43	1	1	0.37	NA
1898	C17orf75	17	11.2q	0.0087	7	NA	0.028	0.1	4.3e-11	0.29	NA	1.8e-05	0.12	0.0084	NA	NA	0.72	NA	NA	0.022	NA	0.17	0.045	NA	NA	NA	1	0.033	1	0.35	0.48	1	0.97	0.41	NA
1899	SCAF4	21	22.1q	0.0087	7	0.00046	0.00023	NA	7e-06	0.67	0.0062	NA	0.27	0.72	0.073	0.0023	NA	NA	0.00024	0.0026	0.64	0.65	NA	NA	0.91	NA	NA	0.22	0.99	NA	NA	1	0.99	0.5	NA
1900	PHF23	17	13.1p	0.0087	7	NA	0.034	NA	0.00092	0.0088	NA	0.0034	0.032	0.57	NA	NA	0.21	NA	NA	0.0016	0.92	NA	0.099	NA	0.99	NA	1	0.037	1	0.53	0.19	1	NA	0.28	NA
1901	DTX3L	3	21.1q	0.0087	7	NA	0.00018	0.2	0.0013	0.037	NA	0.021	0.015	0.38	NA	NA	0.022	NA	NA	0.023	0.83	NA	0.21	NA	0.74	NA	0.94	0.29	0.93	NA	0.78	1	NA	0.39	NA
1902	CHURC1	14	23.3q	0.0087	7	NA	3.4e-05	NA	0.00039	0.73	NA	0.019	0.0072	0.16	NA	NA	1	0.0097	NA	8.3e-05	NA	NA	0.099	NA	0.63	NA	1	0.02	1	0.76	0.78	1	NA	0.18	1
1903	GFM2	5	13q	0.0087	7	NA	1.1e-05	0.92	3.1e-05	0.044	NA	0.0012	0.056	0.82	NA	NA	0.97	NA	NA	0.0063	0.68	NA	0.43	NA	0.89	0.01	0.6	0.041	0.99	0.24	NA	1	NA	0.13	NA
1904	THOC7	3	14.1p	0.0087	7	NA	2e-04	0.0059	0.00049	0.76	NA	0.00046	0.064	0.0043	NA	NA	1	NA	NA	0.00011	NA	0.9	0.2	NA	NA	NA	0.8	0.01	1	0.56	0.58	1	1	0.35	NA
1905	RPL17	18	21q	0.0087	7	NA	0.013	NA	0.15	0.73	NA	5.3e-06	1	0.25	0.021	0.013	0.0023	NA	NA	0.00012	NA	0.16	0.96	NA	NA	NA	0.32	0.034	NA	0.61	0.55	1	0.98	0.29	NA
1906	ZNF621	3	21.33p	0.0087	7	5.7e-05	0.001	0.21	0.0011	0.74	0.0043	0.012	0.36	0.0075	NA	NA	0.77	0.28	NA	0.016	NA	NA	0.34	NA	0.88	NA	0.76	0.34	NA	0.12	NA	1	NA	0.2	NA
1907	C11orf57	11	23.1q	0.0087	7	NA	2.3e-10	0.19	5.7e-08	0.62	NA	1.9e-07	0.012	0.0035	NA	NA	0.0016	NA	NA	0.21	NA	1	0.18	NA	NA	0.00028	0.99	0.17	1	0.74	0.25	1	0.95	0.5	NA
1908	COMMD6	13	22q	0.0087	7	NA	2.8e-19	0.2	7.4e-05	0.024	NA	3.9e-05	1.4e-05	0.0022	NA	NA	0.26	NA	NA	0.00044	0.81	NA	0.2	NA	0.75	NA	0.51	0.12	0.94	0.22	0.49	1	NA	0.37	1
1909	POLR1E	9	13.1p	0.0087	7	NA	3.9e-09	0.022	5.2e-12	0.36	NA	0.003	0.45	0.0043	NA	NA	0.29	NA	NA	2.3e-05	0.56	1	0.02	NA	0.74	NA	1	0.31	1	0.81	NA	1	0.94	0.26	NA
1910	GPR180	13	32.1q	0.0087	7	0.00022	2.3e-08	0.11	5.4e-07	0.97	4e-05	0.00014	0.0041	0.58	NA	NA	0.13	NA	NA	0.00014	NA	NA	0.14	0.76	NA	NA	0.39	0.17	1	0.73	0.57	1	NA	0.81	NA
1911	VPRBP	3	21.2p	0.0087	7	NA	0.00031	0.00025	5.2e-05	0.26	9.6e-06	0.00068	1	0.18	NA	NA	0.012	NA	NA	2e-04	NA	1	0.27	NA	NA	NA	0.098	0.2	0.84	0.15	0.51	1	0.92	0.19	NA
1912	COG1	17	25.1q	0.0087	7	NA	0.032	0.47	8.6e-06	0.17	NA	6.4e-08	0.48	0.015	NA	NA	0.055	NA	NA	0.11	0.28	NA	0.00062	NA	0.81	0.026	0.54	0.029	1	0.14	0.41	1	NA	0.43	NA
1913	GCN1L1	12	24.2q	0.0087	7	NA	4e-04	0.0072	5.2e-09	0.68	NA	2.4e-08	0.028	0.5	NA	NA	1	0.87	NA	6.7e-05	0.85	1	0.019	NA	0.59	NA	1	0.067	NA	0.3	NA	1	0.95	0.59	NA
1914	THAP11	16	22.1q	0.0087	7	NA	2.1e-07	NA	7.5e-09	0.3	NA	0.0089	9.8e-05	0.00032	0.0023	0.034	0.36	NA	NA	0.19	NA	1	0.49	NA	0.98	NA	0.7	0.11	NA	0.32	0.92	NA	0.98	0.57	1
1915	TUBE1	6	21q	0.0087	7	NA	1.6e-05	0.27	1.2e-09	0.058	NA	0.0039	0.004	0.013	NA	NA	0.54	NA	NA	0.12	0.93	NA	0.0066	NA	0.68	0.055	0.58	0.044	1	0.79	NA	1	NA	0.59	1
1916	C1orf35	1	42.13q	0.0087	7	NA	0.0084	0.61	2.2e-08	0.94	NA	6.5e-06	0.82	0.00037	0.015	0.18	NA	NA	NA	1.8e-06	0.82	0.16	0.044	NA	NA	NA	NA	0.55	1	0.44	0.37	1	0.98	0.66	NA
1917	STXBP4	17	22q	0.0087	7	0.08	0.051	0.15	6.5e-06	0.71	0.00048	6.1e-05	0.24	0.095	NA	NA	0.022	NA	NA	0.00032	0.95	NA	0.0092	NA	0.79	NA	0.62	0.014	NA	0.53	0.39	1	NA	0.38	NA
1918	RRM2B	8	23.1q	0.0087	7	NA	0.003	0.024	3.9e-08	0.11	NA	6.8e-09	0.02	0.72	NA	NA	1	NA	NA	0.49	0.84	NA	0.018	NA	0.9	NA	0.97	0.008	1	0.84	0.36	1	NA	0.76	0.92
1919	SRFBP1	5	23.1q	0.0087	7	8e-04	0.027	0.26	1.7e-08	0.69	3.2e-05	0.00067	0.51	0.046	NA	NA	0.8	NA	NA	0.0011	0.9	NA	0.27	NA	NA	NA	0.93	0.15	0.76	0.44	0.18	1	NA	0.3	NA
1920	ATPAF1	1	33-p	0.0087	7	NA	4.6e-05	0.16	0.00068	NA	NA	0.022	4.6e-05	0.0066	NA	NA	0.38	0.013	NA	0.14	0.9	NA	0.02	NA	0.46	NA	0.16	0.87	0.97	0.17	0.52	1	NA	0.33	1
1921	IRF2BP2	1	42.3q	0.0087	7	NA	3.2e-05	0.2	2.5e-05	0.32	NA	0.0046	0.0027	0.00028	NA	NA	0.012	NA	NA	0.066	0.95	NA	0.36	NA	0.68	NA	0.58	0.018	1	0.33	0.82	1	NA	0.13	1
1922	RHBDD2	7	11q	0.0087	7	NA	3.3e-12	0.68	0.013	0.45	NA	0.033	0.014	0.68	NA	NA	0.18	NA	NA	0.37	0.92	NA	0.01	NA	0.72	0.026	0.96	0.027	0.73	0.34	NA	1	NA	0.43	1
1923	C20orf24	20	11.23q	0.0087	7	NA	0.023	NA	0.0054	1	NA	0.00019	0.0076	0.41	0.004	0.13	0.25	NA	NA	4e-05	NA	1	0.24	NA	NA	NA	0.69	0.016	1	NA	0.7	1	0.98	0.43	NA
1924	PTCD1	7	22.1q	0.0087	7	NA	3.5e-06	NA	5.9e-05	0.035	NA	5.9e-05	0.28	0.5	0.0057	0.0065	0.92	NA	NA	0.039	NA	0.42	0.75	NA	0.89	NA	0.31	0.35	NA	0.47	0.52	1	0.95	0.54	NA
1925	PRRC2A	6	21.3p	0.0087	7	1e-06	0.012	NA	8.5e-05	0.99	0.25	NA	0.29	0.26	0.0042	0.00025	NA	NA	0.0059	7e-04	0.99	1	NA	NA	0.89	NA	NA	0.86	0.87	NA	0.91	1	0.86	0.94	NA
1926	THAP6	4	21.21q	0.0087	7	NA	0.018	0.085	8.4e-08	0.74	NA	0.022	0.0032	0.69	NA	NA	0.86	NA	NA	0.0043	0.9	NA	0.023	NA	0.48	0.0033	0.89	0.32	1	0.39	0.69	1	NA	0.54	NA
1927	TBC1D10B	16	11.2p	0.0087	7	NA	9e-06	0.016	0.0027	0.29	NA	0.013	0.003	0.01	NA	NA	0.56	NA	NA	0.00032	0.74	0.84	0.14	NA	0.79	NA	0.52	0.55	1	0.95	NA	1	0.97	0.49	NA
1928	SYNJ2BP	14	22.1q	0.0087	7	NA	1.6e-09	NA	9.8e-07	1	NA	0.014	0.16	0.15	2e-06	0.0012	0.47	NA	NA	0.00067	NA	0.39	0.23	NA	0.74	NA	0.11	0.011	1	0.89	0.25	1	0.86	0.63	NA
1929	NIP7	16	22.1q	0.0087	7	NA	4.5e-05	NA	8.6e-07	0.061	NA	7.1e-09	0.00049	1.2e-05	NA	NA	0.011	NA	NA	0.19	0.96	0.95	0.47	NA	0.45	0.055	0.75	0.01	1	0.17	0.16	1	1	0.42	NA
1930	C1orf112	1	24.2q	0.0087	7	5.6e-07	1.1e-11	0.017	0.00012	0.2	0.00013	4.3e-10	0.13	NA	NA	NA	0.16	NA	NA	0.94	0.8	0.96	0.4	NA	NA	0.17	0.99	0.02	NA	0.83	0.81	1	0.97	0.21	NA
1931	PEF1	1	34p	0.0087	7	NA	4.8e-09	0.47	7.8e-10	0.51	NA	8.7e-06	0.1	0.022	NA	NA	0.019	NA	NA	0.00063	0.75	0.8	0.014	NA	0.92	NA	0.078	0.49	0.86	0.15	0.21	1	0.83	0.65	NA
1932	ATP5J2	7	22.1q	0.0087	7	NA	1.9e-19	NA	0.0029	0.21	NA	0.00051	0.29	0.013	1.6e-06	1.1e-05	0.13	NA	NA	0.011	NA	0.78	0.25	NA	0.8	0.13	0.81	0.17	0.98	0.37	NA	1	0.98	0.43	NA
1933	PSMD12	17	24.3q	0.0087	7	NA	3.8e-06	0.5	5.4e-16	0.54	NA	3.3e-06	0.4	NA	0.00079	0.015	0.013	NA	NA	0.5	NA	0.28	0.048	NA	0.95	NA	0.76	0.051	0.55	0.91	NA	1	1	0.87	1
1934	HMGN1	21	22.3q	0.0087	7	NA	4.6e-06	0.17	1.4e-08	0.069	NA	0.44	0.00022	0.41	9.1e-07	0.00025	0.75	NA	NA	0.013	NA	0.81	0.012	NA	NA	NA	0.71	0.11	1	NA	0.19	1	0.91	0.56	1
1935	CYB5B	16	22.1q	0.0087	7	1.5e-05	5e-04	0.72	5.9e-06	0.006	0.063	0.00057	7.1e-05	8.8e-07	NA	NA	0.13	NA	NA	0.18	NA	1	0.22	NA	NA	NA	0.82	0.37	0.78	0.58	0.11	1	0.95	0.86	NA
1936	SLTM	15	21.3q	0.0087	7	NA	1.4e-17	0.13	6.3e-06	0.19	NA	0.019	0.002	0.55	NA	NA	0.99	NA	NA	0.013	0.58	0.0064	0.0061	NA	0.92	NA	0.37	0.29	1	0.32	NA	1	0.96	0.75	1
1937	ATP6V1D	14	23-q	0.0087	7	NA	3.2e-06	0.0061	1.8e-07	0.64	NA	0.55	0.00066	0.035	4.3e-06	0.00013	0.12	NA	NA	0.14	0.28	1	0.28	NA	0.77	NA	1	0.21	NA	0.84	NA	1	0.9	0.19	NA
1938	PSMB4	1	21q	0.0087	7	NA	1.9e-15	NA	2.3e-05	0.76	NA	0.00058	0.03	NA	0.008	0.011	0.12	NA	NA	0.061	0.48	0.95	0.25	NA	0.96	NA	0.77	0.012	0.99	0.16	NA	1	0.98	0.61	1
1939	THYN1	11	25q	0.0087	7	NA	2.3e-07	0.015	7.1e-09	0.062	NA	7e-05	0.26	0.023	NA	NA	0.27	NA	NA	0.00041	0.89	0.48	0.056	NA	0.93	NA	0.96	0.013	1	0.17	0.33	1	0.92	0.75	NA
1940	MTFR1	8	13.1q	0.0087	7	NA	8.6e-05	0.033	1.9e-10	0.02	NA	5.4e-08	0.12	0.19	NA	NA	0.15	NA	NA	0.47	0.42	1	0.033	NA	0.43	NA	1	0.0061	1	0.54	0.72	1	0.98	0.69	NA
1941	SPCS2	11	13.4q	0.0087	7	NA	0.00072	0.73	0.0095	0.96	NA	2e-07	0.44	0.18	2.9e-06	0.36	1	NA	NA	5.9e-06	NA	NA	0.16	NA	NA	0.00078	0.43	0.01	0.48	0.65	0.76	1	NA	0.13	1
1942	NDUFAF1	15	11.2-q	0.0087	7	NA	2.5e-08	0.093	7.1e-08	0.5	NA	0.015	0.054	NA	0.076	0.0035	0.0041	NA	NA	2.9e-05	1	1	0.022	NA	0.93	NA	0.21	0.29	1	0.32	NA	1	0.95	0.33	NA
1943	PRPF38A	1	32.3p	0.0087	7	NA	0.00044	0.058	2.6e-10	1	NA	0.002	0.17	0.00026	NA	NA	0.32	NA	NA	0.00016	0.96	NA	0.0072	NA	0.6	0.11	0.8	0.34	0.93	0.038	0.45	1	NA	0.65	1
1944	TTC4	1	32p	0.0087	7	NA	0.084	NA	1.4e-10	0.34	NA	0.0038	0.065	0.0014	0.12	0.0027	0.86	NA	NA	0.0015	NA	0.44	0.0045	NA	0.88	NA	0.88	0.94	0.88	0.01	0.27	1	0.97	0.71	NA
1945	ALG14	1	21.3p	0.0087	7	NA	4.2e-08	0.019	0.0085	0.18	0.0092	2.1e-05	0.00035	0.081	NA	NA	0.27	NA	NA	0.0018	0.56	NA	0.91	0.71	0.85	NA	0.2	0.092	0.88	0.36	0.63	1	NA	0.49	NA
1946	TMEM99	17	21.2q	0.0087	7	1e-09	0.48	0.51	4.4e-07	0.74	0.0056	4.1e-06	0.71	0.029	NA	NA	0.089	NA	NA	0.00097	NA	NA	0.23	0.52	0.72	NA	0.87	0.045	1	0.7	0.51	1	NA	0.25	NA
1947	CPSF4	7	22q	0.0087	7	NA	8.6e-10	NA	1.4e-05	0.038	NA	0.00022	0.025	0.92	0.15	0.65	0.83	NA	NA	0.0015	NA	0.21	0.069	NA	0.46	0.11	0.81	0.049	1	0.65	NA	1	0.88	0.57	NA
1948	HACE1	6	21q	0.0087	7	NA	0.0048	0.00016	5.2e-09	0.06	0.38	0.00043	0.034	0.38	NA	NA	0.5	NA	0.1	0.16	0.85	NA	0.014	NA	0.79	NA	0.65	0.002	1	0.5	NA	1	NA	0.18	1
1949	MAGOH	1	32.3p	0.0087	7	NA	1.4e-09	0.35	1.4e-07	0.59	NA	0.079	0.0017	0.022	0.15	0.0083	NA	NA	NA	0.00022	0.95	1	0.48	NA	0.89	0.45	NA	0.013	0.99	NA	NA	1	0.92	0.48	1
1950	DDX20	1	21.1-p	0.0087	7	NA	2.2e-05	0.13	8.9e-07	0.91	NA	0.00083	0.0079	0.87	NA	NA	0.61	NA	NA	0.00037	0.92	NA	0.22	NA	0.97	0.008	0.68	0.33	0.73	0.0025	0.54	1	NA	0.16	1
1951	ASF1A	6	22.31q	0.0087	7	NA	0.00025	NA	1.2e-14	0.23	NA	4.9e-05	0.024	0.016	0.12	0.39	0.92	NA	NA	0.75	NA	1	0.033	NA	0.91	NA	0.95	0.028	1	0.76	0.28	1	0.94	0.94	NA
1952	WDR75	2	32.2q	0.0087	7	7.7e-10	0.093	0.39	0.02	0.65	6e-06	0.0024	1	0.34	NA	NA	0.41	NA	NA	5.1e-05	0.5	NA	0.024	NA	0.92	NA	0.76	0.02	1	0.98	0.73	1	NA	0.37	NA
1953	ZNF704	8	21.13q	0.0087	7	8.6e-07	0.011	0.22	3.9e-05	0.27	0.24	3.1e-06	0.98	0.29	NA	NA	0.07	0.063	NA	0.012	0.92	NA	0.042	0.61	0.98	NA	0.41	0.013	NA	0.46	NA	1	NA	0.96	NA
1954	ZMYM5	13	12q	0.0087	7	NA	9.5e-09	0.61	0.00098	0.75	NA	0.0014	2.1e-07	NA	0.64	0.0072	0.58	NA	NA	0.011	0.83	0.87	0.05	NA	0.83	NA	0.58	0.55	0.87	0.37	NA	1	0.99	0.67	NA
1955	CSNK2B	6	21.33p	0.0087	7	NA	1.3e-10	0.033	1.3e-08	0.99	NA	0.0017	0.049	0.69	0.18	0.034	0.95	NA	NA	0.03	NA	0.84	0.38	NA	0.52	NA	1	0.68	0.96	NA	NA	1	0.86	0.38	1
1956	AHCTF1	1	44q	0.0087	7	NA	1.6e-06	0.11	1.3e-05	0.6	6.8e-05	8.2e-07	0.0081	NA	NA	NA	1	NA	NA	0.6	0.77	1	0.033	NA	0.57	NA	1	0.012	1	0.93	0.83	1	0.96	0.51	NA
1957	SUMO2	17	25q	0.0087	7	NA	0.03	0.13	8.8e-10	1	NA	6.7e-05	0.99	0.033	0.11	0.21	0.26	NA	NA	0.0012	NA	1	0.018	NA	NA	NA	0.59	0.033	1	0.15	0.8	1	0.8	0.69	NA
1958	ZCCHC8	12	24.31q	0.0087	7	NA	0.012	0.064	3.2e-05	0.28	NA	7e-05	0.015	0.5	0.28	0.0038	0.03	NA	NA	0.00023	0.93	1	0.25	NA	0.99	NA	0.24	0.23	NA	0.11	NA	1	0.98	0.72	NA
1959	RNF185	22	12.2q	0.0087	7	NA	1.9e-05	0.77	0.0017	0.15	0.04	0.0015	0.0023	0.29	NA	NA	0.19	NA	NA	0.005	NA	1	0.014	NA	0.81	NA	0.15	0.29	NA	0.29	0.71	1	0.94	0.12	1
1960	MUC1	1	22q	0.0087	7	NA	0.015	0.92	7.6e-07	0.62	NA	0.012	0.19	NA	7e-04	0.024	0.00039	NA	NA	1e-05	0.93	0.86	0.65	NA	NA	0.74	0.81	0.13	1	0.16	NA	1	0.98	0.84	NA
1961	FAM219A	9	11.2p	0.0087	7	0.069	0.00019	NA	0.0064	0.47	0.028	0.93	0.00013	0.4	NA	NA	0.84	NA	0.0018	0.049	0.93	NA	0.0024	NA	NA	NA	1	0.59	1	0.8	0.52	1	NA	0.23	NA
1962	GID4	17	11.2p	0.0087	7	NA	5e-04	NA	0.00033	1	NA	0.00028	0.88	0.0033	1.3e-05	0.16	0.03	NA	NA	0.9	0.58	0.94	0.036	NA	NA	NA	0.5	0.18	1	0.73	0.22	1	0.92	0.24	NA
1963	SZT2	1	34.2p	0.0087	7	0.34	2.6e-05	NA	2.3e-07	0.77	0.042	NA	0.011	0.85	0.015	6.1e-05	NA	0.017	NA	0.44	0.86	0.65	NA	0.3	0.74	NA	NA	0.66	0.68	NA	0.63	1	0.88	0.8	NA
1964	C11orf58	11	15.1p	0.0087	7	NA	0.0014	0.83	0.00088	0.96	6.1e-05	9.7e-05	0.36	0.043	NA	NA	0.43	0.16	NA	6.1e-06	NA	1	0.18	NA	NA	NA	0.9	0.036	1	0.4	0.66	1	0.96	0.25	NA
1965	R3HDM4	19	13.3p	0.0087	7	NA	0.0021	NA	0.072	0.22	NA	0.017	0.0012	NA	0.0085	0.018	0.77	0.0055	NA	0.0011	1	1	NA	NA	NA	NA	0.88	0.39	0.84	0.96	0.82	1	0.92	0.18	NA
1966	AP4S1	14	12q	0.0087	7	NA	2e-05	0.58	0.0026	0.52	NA	0.092	0.0033	NA	3e-04	0.001	0.97	NA	NA	0.0032	0.94	0.062	0.012	NA	0.9	NA	1	0.46	1	0.65	NA	1	0.96	0.25	NA
1967	GMPR2	14	11.2q	0.0087	7	NA	4.3e-06	0.81	6.9e-07	0.91	NA	0.018	0.029	NA	0.21	0.012	0.0059	NA	NA	0.54	0.84	0.37	0.23	NA	0.8	NA	0.6	0.031	NA	0.4	0.54	1	0.92	0.68	NA
1968	GABPA	21	21-q	0.0087	7	NA	2.8e-05	0.52	0.0023	0.28	NA	0.025	0.095	NA	0.014	0.33	0.96	NA	NA	0.00028	0.83	0.99	0.048	NA	0.62	NA	1	0.022	0.96	0.27	NA	1	0.8	0.17	NA
1969	TMEM97	17	11.2q	0.0087	7	NA	0.0088	0.84	1.8e-06	0.88	NA	0.00016	0.74	0.029	NA	NA	0.49	NA	NA	0.034	NA	1	0.0024	NA	NA	0.82	1	0.017	1	0.28	0.55	1	0.96	0.65	NA
1970	LRRC8D	1	22.2p	0.0087	7	NA	8.9e-05	0.88	0.00025	0.39	NA	0.0051	0.86	0.64	0.033	7.1e-05	0.024	NA	NA	0.002	0.93	1	0.2	NA	0.96	NA	0.58	0.19	NA	0.19	NA	1	0.94	0.28	NA
1971	NMRK1	9	21.31q	0.0087	7	NA	0.00072	NA	3.6e-05	0.94	NA	0.022	0.0085	NA	0.00078	0.025	1	NA	NA	0.037	0.78	0.76	0.14	NA	NA	NA	0.9	0.38	1	0.39	0.35	1	0.92	0.89	NA
1972	MON1A	3	21.31p	0.0087	7	NA	0.0011	0.013	0.0057	1	NA	0.033	0.78	0.38	NA	NA	0.33	NA	NA	0.0015	0.68	NA	0.0092	NA	0.95	0.011	0.59	0.2	0.84	0.35	0.52	1	NA	0.46	NA
1973	VKORC1L1	7	11.21q	0.0087	7	8e-06	0.37	0.063	0.0023	0.0047	0.013	0.0038	0.029	NA	NA	NA	0.00044	NA	0.52	0.9	0.84	NA	0.62	0.29	0.84	NA	0.75	0.56	1	0.59	NA	1	NA	0.51	NA
1974	GTF2H5	6	25.3q	0.0087	7	NA	0.046	0.045	0.074	0.93	0.019	0.00046	0.28	0.12	NA	NA	0.51	NA	NA	0.00017	1	0.85	0.013	NA	0.84	NA	1	0.005	NA	0.52	NA	1	0.96	0.67	NA
1975	ZNF692	1	44q	0.0087	7	NA	0.003	0.15	1.1e-05	0.0025	NA	0.022	0.15	0.0075	NA	NA	NA	NA	NA	0.0031	0.9	0.53	0.27	NA	0.82	0.03	NA	0.47	1	0.52	0.37	1	0.95	0.83	1
1976	POLG2	17	23.3q	0.0087	7	NA	0.0046	0.48	5.9e-21	0.3	NA	1.3e-07	0.4	0.017	0.023	0.16	0.73	NA	NA	0.0014	0.76	0.32	9.3e-05	NA	0.88	NA	0.52	0.055	1	0.68	NA	1	0.96	0.26	NA
1977	TMEM104	17	25.1q	0.0087	7	1.2e-10	0.12	0.53	2.1e-09	1	0.0055	3.2e-07	1	0.094	NA	NA	0.21	NA	NA	0.00018	NA	0.01	0.0017	NA	0.87	NA	0.66	0.43	0.87	0.21	0.86	1	0.98	0.44	NA
1978	PMVK	1	21.3q	0.0087	7	NA	1e-15	0.91	2.3e-09	0.36	NA	6.6e-06	0.017	NA	0.00015	0.029	0.061	NA	NA	1.7e-06	0.84	1	0.095	NA	0.7	NA	1	0.5	0.96	0.59	0.83	1	0.86	0.38	NA
1979	ZNF202	11	23.3q	0.0087	7	NA	3.2e-10	0.51	2.3e-17	0.52	NA	4.5e-09	0.086	0.055	0.0074	0.0079	1	NA	NA	0.00055	0.21	1	0.035	NA	NA	NA	0.99	0.069	0.94	0.25	0.28	1	0.96	0.66	NA
1980	FDPS	1	22q	0.0087	7	NA	1.2e-24	0.47	0.00022	0.76	NA	0.00021	0.18	NA	0.00025	0.001	0.61	NA	NA	7.7e-06	0.98	0.93	0.18	NA	0.66	0.023	0.43	0.13	1	0.76	NA	1	0.92	0.69	NA
1981	PARP16	15	22.2q	0.0087	7	NA	8.3e-15	0.02	1.2e-09	0.19	NA	0.0095	0.22	0.15	0.0038	0.056	0.81	NA	NA	0.0041	0.82	0.56	0.0014	NA	0.93	NA	0.2	0.077	0.99	0.36	NA	1	0.96	0.38	NA
1982	MDH2	7cen-	22q	0.0087	7	NA	1.1e-15	0.006	2e-04	0.58	NA	9.2e-05	0.1	0.37	3.6e-06	0.0027	0.082	NA	NA	0.00055	0.85	0.96	0.32	NA	0.83	NA	0.92	0.16	0.71	0.46	NA	1	0.77	0.24	NA
1983	NUCKS1	1	32.1q	0.0087	7	NA	9.7e-11	0.17	6.1e-05	0.079	0.011	5e-08	0.0049	0.0073	NA	NA	0.32	NA	NA	0.66	0.84	0.64	0.44	NA	0.67	NA	0.17	0.0038	0.88	0.37	0.77	1	0.97	0.48	NA
1984	SNAPC5	15	22q	0.0087	7	NA	1.1e-16	0.71	0.0031	0.033	NA	0.0017	0.0012	0.39	0.0044	0.093	1	NA	NA	0.00016	0.91	0.065	0.14	NA	0.68	NA	1	0.3	0.99	0.57	NA	1	1	0.27	NA
1985	GOLGA5	14	32.12q	0.0087	7	NA	4.3e-07	0.2	1.7e-06	0.99	4.2e-05	7.4e-07	0.14	0.0057	0.14	0.005	1	NA	NA	2.3e-05	0.73	1	0.38	NA	0.95	NA	1	0.2	NA	0.81	NA	1	0.83	0.12	NA
1986	EDEM2	20	11.22q	0.0087	7	NA	0.0069	0.47	1.6e-07	0.85	NA	0.0064	0.0027	0.64	0.00043	0.01	0.94	NA	NA	0.11	0.91	0.85	0.14	NA	NA	NA	1	0.032	0.96	0.54	NA	1	0.95	0.83	NA
1987	WDR77	1	13.2p	0.0087	7	NA	0.00027	0.015	3.7e-13	0.95	NA	0.003	0.0024	0.084	NA	NA	0.22	NA	NA	2.8e-05	0.9	0.24	0.03	NA	0.81	0.53	0.73	0.76	0.95	0.14	0.34	1	0.94	0.46	NA
1988	DERL2	17	13.2p	0.0087	7	NA	0.013	0.16	8.2e-12	0.31	NA	5.1e-06	0.18	0.0065	0.00026	0.0024	0.11	NA	NA	0.57	0.87	0.82	0.071	NA	0.94	NA	0.2	0.037	1	0.62	NA	1	0.96	0.46	NA
1989	ANKRA2	5	12-q	0.0087	7	NA	3e-05	0.21	1.8e-14	0.16	NA	0.0077	0.35	0.32	0.0028	0.01	0.17	NA	NA	0.0064	0.99	0.14	0.018	NA	0.91	NA	1	0.083	0.98	0.89	NA	1	0.96	0.26	NA
1990	ZNF263	16	13.3p	0.0087	7	NA	0.0055	0.42	1.9e-06	0.56	NA	0.00011	0.085	0.0054	2.6e-07	0.0054	NA	NA	NA	0.25	0.89	1	0.083	NA	0.98	0.8	NA	0.0032	0.95	0.31	0.059	1	0.97	0.56	NA
1991	VTI1B	14	23.3q	0.0087	7	NA	1.4e-08	0.68	0.0037	0.59	NA	0.0045	0.051	0.0076	1.8e-05	0.00031	0.36	NA	NA	3e-05	0.74	1	0.66	NA	NA	NA	0.58	0.074	NA	0.23	0.63	1	0.97	0.11	1
[truncated: 10,766 more rows]

## Sheet: S2
A meta-analysis of multiple matched copy number and transcriptomics datasets for inferring gene regulatory relationships
Richard Newton & Lorenz Wernisch
E-mail: richard.newton@mrc-bsu.cam.ac.uk
Supplementary File S2
Sheet S2
List of potential regulators from Sheet S1 showing the pathologies of the datasets in which each potential regulator shows a significant aCGH/expression correlation
	Gene	Chr	Locus	p-value	N	breast	prostate	lung	urothelial	gastric	lymphoma	neuroblastoma	myeloma	glioma	leiomyosarcoma	oesophageal	mesothelioma	pancreas	vulva
Number of datasets						7	4	3	2	2	2	2	2	1	1	1	1	1	1
Total num. of samples						879	287	193	203	56	214	50	360	74	18	54	53	68	12
1	PCM1	8	22-p	5.9e-05	17	6	2	2	2	0	1	1	2	0	0	0	0	1	0
2	ELP3	8	21.1p	5.9e-05	17	5	3	2	2	0	1	1	2	0	0	0	0	1	0
3	MED4	13	14.12q	5.9e-05	17	6	3	1	2	0	1	0	2	1	0	0	0	1	0
4	GTF2F2	13	14q	5.9e-05	16	6	3	1	2	0	0	0	2	1	0	0	0	1	0
5	MCPH1	8	23.1p	5.9e-05	16	6	2	2	2	0	1	0	2	0	0	0	0	1	0
6	COPS3	17	11.2p	0.0087	16	6	1	2	2	0	1	1	2	0	0	0	0	1	0
7	PREP	6	22q	5.9e-05	15	6	2	2	1	0	1	0	2	0	0	0	0	1	0
8	DDX10	11	22-q	5.9e-05	15	6	1	2	1	0	1	0	2	1	0	0	0	1	0
9	BCL9	1	21q	5.9e-05	15	7	1	2	2	0	0	0	2	1	0	0	0	0	0
10	CDC16	13	34q	5.9e-05	15	5	2	2	2	0	0	0	2	1	0	0	0	1	0
11	HDAC2	6	21q	5.9e-05	15	6	1	2	2	0	0	1	2	0	0	0	0	1	0
12	AZIN1	8	21.3q	5.9e-05	15	7	1	2	2	0	1	1	1	0	0	0	0	0	0
13	SS18L1	20	13.3q	5.9e-05	14	6	1	2	2	0	0	0	2	0	0	0	0	1	0
14	TGDS	13	32.1q	5.9e-05	14	5	1	2	2	1	0	0	2	0	0	0	0	1	0
15	TAF2	8	24q	5.9e-05	14	7	1	2	1	0	1	0	1	0	0	0	0	1	0
16	YTHDF1	20	13.33q	5.9e-05	14	7	1	2	2	0	0	0	1	0	0	0	0	1	0
17	COG2	1	42.2q	5.9e-05	14	6	0	2	2	0	1	0	2	0	0	0	0	1	0
18	PPP2R2A	8	21.2p	5.9e-05	14	5	1	2	2	0	1	0	2	0	0	0	0	1	0
19	SETDB1	1	21q	5.9e-05	14	6	1	2	2	0	0	0	2	0	0	0	0	1	0
20	PTDSS1	8	22q	5.9e-05	14	6	2	2	2	0	0	0	1	0	0	0	0	1	0
21	AKAP11	13	NA	5.9e-05	14	5	2	2	2	0	0	0	2	0	0	0	0	1	0
22	IKBKB	8	11.2p	5.9e-05	14	6	1	2	2	0	0	0	2	0	0	0	0	1	0
23	MBTPS1	16	24q	5.9e-05	14	4	3	2	2	0	0	0	2	0	0	0	0	1	0
24	UCHL3	13	21.33q	5.9e-05	14	5	2	1	2	0	1	0	2	0	0	0	0	1	0
25	AARS	16	22q	5.9e-05	14	5	2	2	2	0	0	0	2	0	0	0	0	1	0
26	ATXN10	22	13q	5.9e-05	14	6	0	2	2	0	0	0	2	1	0	0	0	1	0
27	RAF1	3	25p	5.9e-05	14	6	0	2	2	0	1	1	1	0	0	0	0	1	0
28	PPP3CC	8	21.3p	5.9e-05	14	5	2	2	1	0	0	0	2	1	0	0	0	1	0
29	TBCE	1	42.3q	5.9e-05	14	6	0	2	1	0	1	1	2	0	0	0	0	1	0
30	RIPK2	8	21q	0.0087	14	5	2	2	1	0	1	0	2	0	0	0	0	1	0
31	INTS6	13	14.3q	0.0087	14	6	1	2	2	0	1	0	2	0	0	0	0	0	0
32	UBAP2	9	11.2p	0.0087	14	5	1	2	2	0	1	0	2	0	0	0	0	1	0
33	GNA12	7	22.3p	0.0087	14	5	1	2	2	0	1	0	1	1	0	0	0	1	0
34	XPC	3	25p	0.0087	14	5	1	2	2	0	0	1	2	0	0	0	0	1	0
35	RAD50	5	23-q	0.0087	14	5	1	2	2	0	1	0	2	0	0	0	0	1	0
36	FBXO34	14	22.1q	0.0087	14	6	0	2	2	0	0	1	2	0	0	0	0	1	0
37	ELF1	13	13q	0.0087	14	4	2	2	2	0	1	0	2	0	0	0	0	1	0
38	TDRD3	13	14.3q	0.0087	14	4	2	2	1	0	1	0	2	1	0	0	0	1	0
39	BUD13	11	23.3q	4.7e-05	13	6	2	0	1	0	1	1	1	0	0	0	0	1	0
40	YWHAZ	8	22.3q	5.7e-05	13	4	2	2	2	0	1	0	1	0	0	0	0	1	0
41	DDHD2	8	11.23p	5.9e-05	13	5	3	2	0	0	0	0	2	0	0	0	0	1	0
42	KAT6A	8	11p	5.9e-05	13	4	1	2	2	0	0	1	2	0	0	0	0	1	0
43	WHSC1L1	8	11.2p	5.9e-05	13	6	1	2	1	0	0	0	1	1	0	0	0	1	0
44	AGO2	8	24.3q	5.9e-05	13	6	0	2	2	0	0	0	2	0	0	0	0	1	0
45	EPHX2	8	21p	5.9e-05	13	5	2	2	1	0	0	0	2	0	0	0	0	1	0
46	SNX27	1	21.3q	5.9e-05	13	5	1	2	2	0	0	0	2	0	0	0	0	1	0
47	PSPC1	13	11q	5.9e-05	13	5	2	1	2	0	0	0	2	0	0	0	0	1	0
48	GOLGA7	8	11.21p	5.9e-05	13	6	3	2	0	0	0	0	2	0	0	0	0	0	0
49	CD164	6	21q	5.9e-05	13	6	0	2	2	0	1	0	1	0	0	0	0	1	0
50	PITPNB	22	12.1q	5.9e-05	13	6	1	2	2	0	0	0	1	0	0	0	0	1	0
51	MTMR9	8	23-p	5.9e-05	13	5	2	2	2	0	0	0	1	0	0	0	0	1	0
52	STK3	8	22.2q	5.9e-05	13	6	0	2	2	0	0	0	2	0	0	0	0	1	0
53	KIAA0196	8	24.13q	5.9e-05	13	6	0	2	1	0	1	0	2	0	0	0	0	1	0
54	CHD9	16	12.2q	5.9e-05	13	4	1	2	2	0	0	0	2	1	0	0	0	1	0
55	PHKB	16	12-q	5.9e-05	13	5	0	2	2	0	0	0	2	1	0	0	0	1	0
56	GTF2E2	8	12p	5.9e-05	13	5	1	2	2	0	0	0	2	0	0	0	0	1	0
57	TPP2	13	32-q	5.9e-05	13	5	0	2	2	0	0	0	2	1	0	0	0	1	0
58	TOPBP1	3	22.1q	5.9e-05	13	4	1	2	2	0	1	0	2	0	0	0	0	1	0
59	CRKL	22	11.21q	5.9e-05	13	5	0	2	2	0	1	0	2	0	0	0	0	1	0
60	MRPS28	8	21.1-q	5.9e-05	13	6	1	2	2	0	0	0	2	0	0	0	0	0	0
61	PPFIA1	11	13.3q	5.9e-05	13	6	0	2	2	0	0	1	1	0	0	0	0	1	0
62	NDUFS4	5	11.1q	5.9e-05	13	6	0	2	2	0	0	1	2	0	0	0	0	0	0
63	ARHGEF7	13	33.3q	5.9e-05	13	5	0	2	2	0	0	1	1	1	0	0	0	1	0
64	KPNA3	13	14.3q	5.9e-05	13	4	2	2	2	0	1	0	2	0	0	0	0	0	0
65	ZNF395	8	21p	5.9e-05	13	6	1	2	2	0	0	0	1	0	0	0	0	1	0
66	KIF13B	8	21p	5.9e-05	13	5	1	2	2	0	0	0	2	0	0	0	0	1	0
67	XPO7	8	21p	5.9e-05	13	5	1	2	2	0	0	0	2	0	0	0	0	1	0
68	RPS6KC1	1	41q	0.0087	13	4	1	2	1	0	1	0	2	1	0	0	0	1	0
69	SEC63	6	21q	0.0087	13	6	1	2	0	0	1	0	2	0	0	0	0	1	0
70	SMAP1	6	12-q	0.0087	13	4	1	2	2	0	1	0	2	0	0	0	0	1	0
71	TTC13	1	42.2q	0.0087	13	7	0	2	1	0	1	0	1	0	0	0	0	1	0
72	IFT52	20	12-q	0.0087	13	6	0	2	2	0	0	0	1	1	0	0	0	1	0
73	PARP1	1	41-q	0.0087	13	5	1	2	1	0	1	0	2	1	0	0	0	0	0
74	ZW10	11	23q	0.0087	13	5	0	2	2	0	1	1	1	0	0	0	0	1	0
75	SLC25A17	22	13.2q	0.0087	13	6	1	2	1	0	0	0	2	0	0	0	0	1	0
76	SFMBT1	3	21.31p	0.0087	13	5	1	1	2	0	1	0	2	0	0	0	0	1	0
77	HARS	5	31.3q	0.0087	13	6	0	2	2	0	0	0	2	0	0	0	0	1	0
78	ZC3H13	13	14.11q	0.0087	13	4	2	2	1	0	1	0	2	0	0	0	0	1	0
79	SNX19	11	25q	0.0087	13	5	0	2	2	0	1	0	2	0	0	0	0	1	0
80	PCTP	17	21-q	0.0087	13	6	0	2	2	0	0	1	1	0	0	0	0	1	0
81	FAM20B	1	25.2q	0.0087	13	5	1	2	1	0	1	0	2	0	0	0	0	1	0
82	PSMF1	20	13p	0.0087	13	5	0	2	2	0	1	0	2	0	0	0	0	1	0
83	FYCO1	3	21.3p	0.0087	13	5	1	1	2	0	1	0	2	0	0	0	0	1	0
84	PEX7	6	21-q	0.0087	13	5	0	2	2	0	1	0	2	0	0	0	0	1	0
85	ACTL6A	3	26.33q	0.0087	13	5	0	2	2	0	1	0	2	0	0	0	0	1	0
86	PSMB1	6	27q	0.0087	13	5	0	2	2	0	1	0	1	1	0	0	0	1	0
87	AHI1	6	23.2q	0.0087	13	6	0	1	1	0	1	1	2	0	0	0	0	1	0
88	AFG3L2	18	11.21p	0.0087	13	6	0	2	2	0	1	0	1	0	0	0	0	1	0
89	CETN3	5	14.3q	0.0087	13	6	0	2	1	0	0	0	2	1	0	0	0	1	0
90	CHD1	5	15-q	0.0087	13	4	2	2	2	0	0	0	2	0	0	0	0	1	0
91	SMARCA2	9	24.3p	0.0087	13	4	0	2	2	0	1	0	2	1	0	0	0	1	0
92	NUMB	14	24.3q	0.0087	13	5	0	2	2	0	0	1	2	0	0	0	0	1	0
93	TRIM44	11	13p	0.0087	13	5	0	2	2	0	0	1	2	0	0	0	0	1	0
94	NRD1	1	32.2-p	0.0087	13	5	0	1	2	0	1	0	2	1	0	0	0	1	0
95	MYCBP2	13	22q	0.0087	13	4	1	2	2	0	0	0	2	1	0	0	0	1	0
96	NCOR1	17	11.2p	0.0087	13	5	0	2	2	0	1	0	2	0	0	0	0	1	0
97	PEX14	1	36.22p	0.0087	13	4	0	2	1	0	1	1	2	1	0	0	0	1	0
98	MAP3K7	6	15q	0.0087	13	5	2	1	2	0	1	0	1	0	0	0	0	1	0
99	MRPS31	13	14.11q	5.7e-05	12	4	2	2	1	0	0	0	2	0	0	0	0	1	0
100	HSBP1	16	23.3q	5.7e-05	12	4	3	2	0	0	0	0	2	0	0	0	0	1	0
101	CCDC25	8	21.1p	5.7e-05	12	5	2	0	1	0	1	0	2	0	0	0	0	1	0
102	CNOT7	8	22-p	5.9e-05	12	4	2	2	0	0	1	0	2	0	0	0	0	1	0
103	SKIV2L2	5	11.2q	5.9e-05	12	5	0	2	2	0	0	0	2	0	0	0	0	1	0
104	USPL1	13	12-q	5.9e-05	12	5	0	2	2	0	0	0	2	0	0	0	0	1	0
105	MTR	1	43q	5.9e-05	12	4	0	2	2	0	1	0	2	0	0	0	0	1	0
106	IPO9	1	31.3q	5.9e-05	12	6	1	1	1	0	1	0	1	0	0	0	0	1	0
107	PRPF8	17	13.3p	5.9e-05	12	5	0	2	2	0	1	0	1	0	0	0	0	1	0
108	NDUFB6	9	13.2p	5.9e-05	12	4	0	2	2	0	1	0	2	0	0	0	0	1	0
109	CHD1L	1	21.1q	5.9e-05	12	5	0	2	2	0	0	0	2	0	0	0	0	1	0
110	RALBP1	18	11.22p	5.9e-05	12	4	0	2	1	1	1	0	2	0	0	0	0	1	0
111	ATAD2	8	24.13q	5.9e-05	12	6	1	2	1	0	0	0	1	0	0	0	0	1	0
112	KATNA1	6	24.3q	5.9e-05	12	5	0	2	2	0	1	0	1	0	0	0	0	1	0
113	WRN	8	12p	5.9e-05	12	5	2	2	1	0	0	0	1	0	0	0	0	1	0
114	ALG9	11	23q	5.9e-05	12	6	0	1	2	0	0	1	1	0	0	0	0	1	0
115	UBE4A	11	23.3q	5.9e-05	12	4	0	2	1	0	1	1	2	0	0	0	0	1	0
116	SMARCE1	17	21.2q	5.9e-05	12	6	0	2	1	0	0	0	1	1	0	0	0	1	0
117	FBXL20	17	21.2q	5.9e-05	12	7	0	0	2	0	0	1	1	0	0	0	0	1	0
118	DAP3	1	22q	5.9e-05	12	3	1	2	0	0	1	1	2	1	0	0	0	1	0
119	POGZ	1	21.1q	5.9e-05	12	5	1	1	2	0	1	0	1	0	0	0	0	1	0
120	UBE3A	15	11.2q	5.9e-05	12	5	0	2	2	0	0	0	2	0	0	0	0	1	0
121	ATP6V1C1	8	22.3p	5.9e-05	12	6	0	2	2	0	0	0	1	0	0	0	0	1	0
122	BCR	22	11q	5.9e-05	12	5	0	2	2	0	0	0	2	0	0	0	0	1	0
123	RCOR3	1	32.3q	5.9e-05	12	5	0	2	2	0	0	0	2	0	0	0	0	1	0
124	TRIM33	1	13.1p	5.9e-05	12	6	0	1	1	0	1	0	2	0	0	0	0	1	0
125	ARIH1	15	24q	5.9e-05	12	5	0	2	2	0	0	0	2	0	0	0	0	1	0
126	BIN3	8	21.2p	5.9e-05	12	5	2	2	0	0	0	0	2	0	0	0	0	1	0
127	ATG5	6	21q	5.9e-05	12	5	1	1	1	0	1	0	2	0	0	0	0	1	0
128	ARID4B	1	42.1-q	5.9e-05	12	6	0	2	2	0	0	0	1	0	0	0	0	1	0
129	ATP6V0D1	16	22q	5.9e-05	12	6	1	0	2	0	0	0	2	0	0	0	0	1	0
130	MNAT1	14	23q	5.9e-05	12	4	0	2	2	0	1	0	2	0	0	0	0	1	0
131	MSRA	8	23.1p	5.9e-05	12	3	1	2	2	0	1	0	2	0	0	0	0	1	0
132	STK24	13	31.2-q	5.9e-05	12	4	0	2	2	0	0	0	2	1	0	0	0	1	0
133	DRG1	22	12.2q	5.9e-05	12	5	1	2	1	0	0	1	1	1	0	0	0	0	0
134	DHX8	17	21.31q	5.9e-05	12	5	1	2	1	0	0	0	1	1	0	0	0	1	0
135	PEMT	17	11.2p	5.9e-05	12	5	1	2	2	0	0	1	1	0	0	0	0	0	0
136	IQCE	7	22.3p	5.9e-05	12	4	0	2	1	0	1	0	2	1	0	0	0	1	0
137	ASCC3	6	16q	5.9e-05	12	4	1	1	2	0	1	0	1	1	0	0	0	1	0
138	NUP133	1	42.13q	5.9e-05	12	5	0	2	1	0	0	1	2	0	0	0	0	1	0
139	LEPROTL1	8	21p	5.9e-05	12	5	0	2	2	0	0	0	2	0	0	0	0	1	0
140	CLTC	17	11-q	5.9e-05	12	6	0	2	2	0	0	1	0	0	0	0	0	1	0
141	PRPSAP1	17	24-q	5.9e-05	12	6	0	2	1	0	0	1	1	0	0	0	0	1	0
142	STX6	1	25.3q	5.9e-05	12	5	1	2	1	0	1	0	2	0	0	0	0	0	0
143	MPHOSPH6	16	23.3q	5.9e-05	12	4	1	2	2	0	0	1	1	0	0	0	0	1	0
144	NFATC3	16	22q	5.9e-05	12	5	1	2	1	0	0	0	2	0	0	0	0	1	0
145	CDC42BPB	14	32.32q	5.9e-05	12	5	1	2	1	0	0	0	2	0	0	0	0	1	0
146	MAPKAP1	9	34.11q	5.9e-05	12	3	1	2	2	0	1	0	2	0	0	0	0	1	0
147	TBP	6	27q	5.9e-05	12	6	1	1	1	0	1	0	1	0	0	0	0	1	0
148	AATF	17	12q	5.9e-05	12	6	1	2	1	0	0	0	1	0	0	0	0	1	0
149	NUP153	6	22.3p	5.9e-05	12	5	0	2	2	0	1	0	1	0	0	0	0	1	0
150	RCL1	9	24.1-p	5.9e-05	12	5	0	2	1	0	1	0	1	1	0	0	0	1	0
151	CUL1	7	36.1q	5.9e-05	12	4	0	2	2	0	1	0	1	1	0	0	0	1	0
152	SMAD2	18	21q	5.9e-05	12	3	1	2	1	0	1	0	2	1	0	0	0	1	0
153	BIRC2	11	22q	5.9e-05	12	5	0	2	2	0	0	1	2	0	0	0	0	0	0
154	ACBD6	1	25.1q	5.9e-05	12	5	0	0	2	0	1	0	2	1	0	0	0	1	0
155	VWA8	13	14.11q	5.9e-05	12	4	2	2	1	0	0	0	2	1	0	0	0	0	0
156	SNX3	6	21q	5.9e-05	12	5	1	2	1	0	1	0	1	0	0	0	0	1	0
157	DERL1	8	24.13q	5.9e-05	12	5	2	2	0	0	1	0	1	0	0	0	0	1	0
158	SCAMP3	1	21q	0.0087	12	3	2	2	0	0	1	1	2	0	0	0	0	1	0
159	TLK2	17	23q	0.0087	12	5	1	2	1	0	0	0	2	0	0	0	0	1	0
160	CDC40	6	22.1q	0.0087	12	5	1	2	0	0	1	0	2	0	0	0	0	1	0
161	KIAA1468	18	21.33q	0.0087	12	5	2	0	2	0	1	0	1	0	0	0	0	1	0
162	ACADVL	17	13.1p	0.0087	12	5	1	2	0	0	1	1	1	0	0	0	0	1	0
163	SNX14	6	15q	0.0087	12	4	1	0	2	0	1	1	2	0	0	0	0	1	0
164	TUBGCP3	13	34q	0.0087	12	4	1	2	1	0	0	0	2	1	0	0	0	1	0
165	AP2B1	17	11.2-q	0.0087	12	5	0	2	1	0	1	0	2	0	0	0	0	1	0
166	SNAPC3	9	22.3p	0.0087	12	4	1	2	1	0	1	0	2	1	0	0	0	0	0
167	FGFR1OP	6	27q	0.0087	12	5	1	1	1	0	1	0	2	0	0	0	0	1	0
168	KIAA0753	17	13.1p	0.0087	12	5	0	2	1	0	1	0	2	0	0	0	0	1	0
169	SMG7	1	25q	0.0087	12	5	1	1	2	0	0	1	1	0	0	0	0	1	0
170	CRYL1	13	11q	0.0087	12	5	0	2	1	0	1	0	2	1	0	0	0	0	0
171	BNIP3L	8	21p	0.0087	12	4	2	2	1	0	0	0	2	0	0	0	0	1	0
172	SENP2	3	28q	0.0087	12	5	0	2	2	0	1	0	1	0	0	0	0	1	0
173	IKBKAP	9	31q	0.0087	12	3	0	2	2	0	1	0	2	1	0	0	0	1	0
174	CLPX	15	22.31q	0.0087	12	3	1	2	2	0	1	0	2	0	0	0	0	1	0
175	CYFIP1	15	11q	0.0087	12	4	1	2	2	0	0	0	2	0	0	0	0	1	0
176	RYBP	3	14.2p	0.0087	12	4	1	2	2	0	0	0	1	1	0	0	0	1	0
177	NGLY1	3	23p	0.0087	12	5	0	2	2	0	1	0	1	0	0	0	0	1	0
178	HDDC2	6	13-q	0.0087	12	5	0	2	1	0	1	0	2	0	0	0	0	1	0
179	GLG1	16	22-q	0.0087	12	4	2	2	2	0	0	0	2	0	0	0	0	0	0
180	CNOT2	12	15q	0.0087	12	4	0	2	2	0	1	0	1	1	0	0	0	1	0
181	ATP9B	18	23q	0.0087	12	4	1	2	2	0	1	0	1	0	0	0	0	1	0
182	SNW1	14	22.1-q	0.0087	12	3	1	2	2	0	0	1	2	0	0	0	0	1	0
183	SMARCC1	3	21.31p	0.0087	12	5	1	1	1	0	1	1	1	0	0	0	0	1	0
184	ANKRD10	13	33.3q	0.0087	12	4	0	2	2	0	0	0	2	1	0	0	0	1	0
185	EXOC2	6	25.3p	0.0087	12	4	0	2	2	0	1	0	2	0	0	0	0	1	0
186	GNB1	1	36.33p	0.0087	12	3	1	2	1	0	1	1	1	1	0	0	0	1	0
187	PPP2R5C	14	32.31q	0.0087	12	5	0	1	1	0	1	1	2	0	0	0	0	1	0
188	HSF2	6	22q	0.0087	12	5	1	1	1	0	1	0	2	0	0	0	0	1	0
189	OXSR1	3	22.2p	0.0087	12	5	0	2	1	0	1	1	1	0	0	0	0	1	0
190	KIFAP3	1	24.2q	0.0087	12	3	0	2	1	0	1	1	2	1	0	0	0	1	0
191	LPIN2	18	NA	0.0087	12	3	1	2	2	0	1	0	2	0	0	0	0	1	0
192	BRD2	6	21.3p	0.0087	12	3	1	1	2	0	1	1	2	0	0	0	0	1	0
193	FAF1	1	32.3p	0.0087	12	5	0	2	1	0	0	1	1	1	0	0	0	1	0
194	PSIP1	9	22.2p	0.0087	12	4	0	2	2	0	1	0	2	0	0	0	0	1	0
195	PDCD6IP	3	22.3p	0.0087	12	6	0	2	0	0	1	1	1	0	0	0	0	1	0
196	RB1	13	14.2q	0.0087	12	5	1	1	2	0	0	0	2	1	0	0	0	0	0
197	KTN1	14	22.1q	0.0087	12	5	0	1	2	0	1	0	2	0	0	0	0	1	0
198	USP4	3	21.3p	0.0087	12	5	1	2	0	0	1	1	1	0	0	0	0	1	0
199	TOP2B	3	24.2p	0.0087	12	5	0	2	2	0	0	1	1	0	0	0	0	1	0
200	EPN2	17	11.2p	0.0087	12	6	0	1	2	0	0	1	1	0	0	0	0	1	0
201	RABGAP1	9	34.11q	0.0087	12	3	0	2	2	1	0	0	2	1	0	0	0	1	0
202	GBF1	10	24q	0.0087	12	3	1	2	2	0	1	0	1	1	0	0	0	1	0
203	STIM1	11	15.5p	0.0087	12	5	0	2	2	0	0	0	1	1	0	0	0	1	0
204	MARK3	14	32.3q	0.0087	12	4	0	2	0	0	1	1	2	1	0	0	0	1	0
205	CREBBP	16	13.3p	0.0087	12	5	1	2	1	0	0	1	1	0	0	0	0	1	0
206	LSM1	8	11.2p	4e-05	11	5	1	2	0	0	0	0	2	0	0	0	0	1	0
207	KCTD9	8	21.1p	4.7e-05	11	4	2	2	0	0	0	0	2	0	0	0	0	1	0
208	PSMD7	16	22.3q	4.7e-05	11	4	2	2	0	0	0	0	2	0	0	0	0	1	0
209	ENTPD4	8	21.3p	4.7e-05	11	5	1	2	0	0	0	0	2	0	0	0	0	1	0
210	SUCLA2	13	12.2-q	5.7e-05	11	3	2	2	1	0	0	0	2	1	0	0	0	0	0
211	HDHD2	18	21.1q	5.7e-05	11	4	1	0	2	0	1	0	2	0	0	0	0	1	0
212	PTS	11	22.3q	5.7e-05	11	5	1	2	0	0	0	1	1	0	0	0	0	1	0
213	MICU2	13	12.11q	5.7e-05	11	4	0	2	1	0	0	0	2	1	0	0	0	1	0
214	GATAD2B	1	21.3q	5.7e-05	11	6	0	0	1	0	1	0	2	1	0	0	0	0	0
215	R3HCC1L	10	24.2q	5.7e-05	11	4	1	1	1	0	0	0	2	1	0	0	0	1	0
216	COX4I1	16	24.1q	5.9e-05	11	5	1	2	0	0	0	0	2	0	0	0	0	1	0
217	YTHDF3	8	12.2q	5.9e-05	11	6	1	2	1	0	0	0	1	0	0	0	0	0	0
218	INTS10	8	21.3p	5.9e-05	11	6	1	0	1	0	0	0	2	0	0	0	0	1	0
219	ZNF623	8	24.3q	5.9e-05	11	6	1	2	0	0	0	0	1	0	0	0	0	1	0
220	RWDD1	6	13-q	5.9e-05	11	5	0	2	0	0	1	0	2	0	0	0	0	1	0
221	CASC3	17	21.1q	5.9e-05	11	6	1	1	1	0	0	0	1	0	0	0	0	1	0
222	CHD7	8	12.2q	5.9e-05	11	5	0	2	1	0	0	0	2	0	0	0	0	1	0
223	PCNXL4	14	23.1q	5.9e-05	11	4	0	1	2	0	0	0	2	0	0	0	1	1	0
224	FBXO38	5	33.1q	5.9e-05	11	4	0	2	2	0	1	0	1	0	0	0	0	1	0
225	PHF20L1	8	24.22q	5.9e-05	11	5	1	2	1	0	0	0	1	0	0	0	0	1	0
226	USP10	16	NA	5.9e-05	11	3	1	2	1	0	1	0	2	0	0	0	0	1	0
227	BAG4	8	11.23p	5.9e-05	11	3	1	2	2	0	0	0	2	0	0	0	0	1	0
228	MDN1	6	15q	5.9e-05	11	4	1	2	2	0	1	0	1	0	0	0	0	0	0
229	MTAP	9	21p	5.9e-05	11	4	1	2	1	0	1	0	1	0	0	0	0	1	0
230	PRKDC	8	11q	5.9e-05	11	4	1	2	2	0	0	0	1	0	0	0	0	1	0
231	ANKRD27	19	13.12q	5.9e-05	11	3	0	2	2	1	0	0	2	0	0	0	0	1	0
232	SF3B3	16	22q	5.9e-05	11	5	1	2	0	0	0	0	2	0	0	0	0	1	0
233	BRD9	5	15.33p	5.9e-05	11	4	0	2	1	0	1	0	2	0	0	0	0	1	0
234	ADAT1	16	23q	5.9e-05	11	4	1	2	2	0	0	0	2	0	0	0	0	0	0
235	SIL1	5	31q	5.9e-05	11	5	1	2	1	0	0	0	1	0	0	0	0	1	0
236	TERF1	8	21.11q	5.9e-05	11	4	0	2	1	0	0	1	2	0	0	0	0	1	0
237	RAD21	8	24.11q	5.9e-05	11	4	2	2	1	0	0	0	1	0	0	0	0	1	0
238	TRIM37	17	NA	5.9e-05	11	5	0	2	2	0	0	0	1	0	0	0	0	1	0
239	PCMT1	6	22.3-q	5.9e-05	11	4	0	2	2	0	0	0	2	0	0	0	0	1	0
240	UBE2L3	22	11.2q	5.9e-05	11	5	0	2	1	0	0	0	2	0	0	0	0	1	0
241	ANKRD17	4	21.1-q	5.9e-05	11	4	0	2	2	0	0	0	2	0	0	0	0	1	0
242	WDR26	1	42.13q	5.9e-05	11	5	0	2	2	0	0	0	2	0	0	0	0	0	0
243	COMMD10	5	23.1q	5.9e-05	11	5	0	1	2	0	0	0	2	0	0	0	0	1	0
244	KARS	16	23.1q	5.9e-05	11	4	1	2	2	0	0	0	2	0	0	0	0	0	0
245	E2F5	8	21.2q	5.9e-05	11	4	2	2	1	0	0	1	1	0	0	0	0	0	0
246	COG7	16	12.2p	5.9e-05	11	6	0	2	0	0	0	0	2	0	0	0	0	1	0
247	THOC1	18	11.32p	5.9e-05	11	5	0	2	2	0	0	0	2	0	0	0	0	0	0
248	FBXL4	6	16.1-q	5.9e-05	11	3	2	1	1	0	1	0	2	0	0	0	0	1	0
249	PJA2	5	22.1q	5.9e-05	11	4	1	2	2	0	0	0	1	0	0	0	0	1	0
250	LRBA	4	13q	5.9e-05	11	4	0	2	2	0	1	0	1	0	0	0	0	1	0
251	SUV420H1	11	13.2q	5.9e-05	11	6	0	1	1	0	0	0	2	0	0	0	0	1	0
252	SNX5	20	11p	5.9e-05	11	4	0	1	2	1	0	0	1	1	0	0	0	1	0
253	DLAT	11	23.1q	5.9e-05	11	5	0	2	0	0	1	1	1	0	0	0	0	1	0
254	PRPSAP2	17	12-p	5.9e-05	11	6	0	2	1	0	0	0	1	0	0	0	0	1	0
255	NUP93	16	13q	5.9e-05	11	4	0	1	2	0	1	0	2	0	0	0	0	1	0
256	NUP214	9	34q	5.9e-05	11	3	0	2	2	0	1	1	1	0	0	0	0	1	0
257	MIPEP	13	12q	5.9e-05	11	4	0	2	2	0	0	0	2	0	0	0	0	1	0
258	CUL4A	13	34q	5.9e-05	11	3	0	2	2	0	1	0	1	1	0	0	0	1	0
259	NDEL1	17	13.1p	5.9e-05	11	6	0	1	1	0	1	0	2	0	0	0	0	0	0
260	ARFGEF1	8	13q	5.9e-05	11	5	1	2	1	0	0	0	1	0	0	0	0	1	0
261	GRB2	17	24-q	5.9e-05	11	6	0	1	1	0	0	1	1	0	0	0	0	1	0
262	SPOP	17	21.33q	5.9e-05	11	5	0	1	2	0	0	0	2	0	0	0	0	1	0
263	CUL5	11	22.3q	5.9e-05	11	5	0	2	1	0	1	1	1	0	0	0	0	0	0
264	PTK2	8	24.3q	5.9e-05	11	6	1	2	1	0	0	0	0	0	0	0	0	1	0
265	NBN	8	21-q	5.9e-05	11	4	0	2	1	0	1	0	2	0	0	0	0	1	0
266	CNOT1	16	21q	5.9e-05	11	4	0	2	1	0	1	0	2	0	0	0	0	1	0
267	KLHL12	1	32.1q	5.9e-05	11	4	0	2	1	0	1	0	2	0	0	0	0	1	0
268	DCTN6	8	12-p	5.9e-05	11	4	2	2	0	0	0	0	2	0	0	0	0	1	0
269	VPS28	8	24.3q	5.9e-05	11	5	2	2	0	0	0	0	2	0	0	0	0	0	0
270	ZNF7	8	24q	5.9e-05	11	5	1	2	0	0	0	0	2	0	0	0	0	1	0
271	TXNL1	18	21.31q	5.9e-05	11	4	1	2	1	0	1	0	1	0	0	0	0	1	0
272	UTP14C	13	12.2-q	0.0087	11	4	2	2	0	0	0	0	2	0	0	0	0	1	0
273	NDFIP2	13	22.1q	0.0087	11	5	1	0	1	0	1	0	2	0	0	0	0	1	0
274	SETDB2	13	14q	0.0087	11	4	2	0	0	0	1	0	2	1	0	0	0	1	0
275	EIF2B1	12	24.3q	0.0087	11	4	1	2	0	0	1	0	2	0	0	0	0	1	0
276	ZDHHC7	16	23.1q	0.0087	11	5	1	2	0	0	0	0	2	0	0	0	0	1	0
277	TROVE2	1	31q	0.0087	11	4	1	2	0	0	1	0	2	0	0	0	0	1	0
278	MPC1	6	27q	0.0087	11	5	1	2	0	0	0	0	2	0	0	0	0	1	0
279	VPS4A	16	23.1q	0.0087	11	5	2	2	0	0	0	0	2	0	0	0	0	0	0
280	SHPRH	6	24.2q	0.0087	11	5	0	0	2	0	1	0	2	0	0	0	0	1	0
281	GOT2	16	21q	0.0087	11	4	2	2	0	0	0	0	2	0	0	0	0	1	0
282	VPS36	13	14.13q	0.0087	11	5	2	0	2	0	0	0	2	0	0	0	0	0	0
283	SIN3A	15	22.33q	0.0087	11	5	0	0	2	0	0	1	2	0	0	0	0	1	0
284	CCM2	7	13p	0.0087	11	5	0	0	2	0	1	0	1	1	0	0	0	1	0
285	KIAA0513	16	24.1q	0.0087	11	4	2	2	1	0	0	0	2	0	0	0	0	0	0
286	TSHZ1	18	22.3q	0.0087	11	5	1	0	2	0	1	0	2	0	0	0	0	0	0
287	NCBP2	3	29q	0.0087	11	5	0	2	0	0	1	0	2	0	0	0	0	1	0
288	QRSL1	6	21q	0.0087	11	5	1	2	0	0	0	1	1	0	0	0	0	1	0
289	DDX47	12	13.2p	0.0087	11	5	1	2	0	0	0	0	2	0	0	0	0	1	0
290	ARPC1A	7	22.1q	0.0087	11	3	1	2	0	0	1	0	2	1	0	0	0	1	0
291	FBXO28	1	42.12q	0.0087	11	3	1	2	1	0	1	0	2	0	0	0	0	1	0
292	NDUFV2	18	11.22p	0.0087	11	3	0	2	1	0	1	1	2	0	0	0	0	1	0
293	TBC1D22A	22	13q	0.0087	11	3	0	2	2	0	0	0	2	1	0	0	0	1	0
294	NAT1	8	22p	0.0087	11	3	1	2	1	0	1	0	2	0	0	0	0	1	0
295	DPAGT1	11	23.3q	0.0087	11	5	1	1	0	0	1	1	1	0	0	0	0	1	0
296	ADAR	1	21.3q	0.0087	11	4	0	2	2	0	0	0	2	0	0	0	0	1	0
297	PITPNA	17	13.3p	0.0087	11	4	1	0	2	0	1	0	2	0	0	0	0	1	0
298	PPP1R8	1	35.3p	0.0087	11	4	0	2	0	0	0	1	2	1	0	0	0	1	0
299	SLC35F2	11	22.3q	0.0087	11	5	1	2	0	0	0	0	2	0	0	0	0	1	0
300	JTB	1	21q	0.0087	11	5	0	2	0	0	1	0	2	0	0	0	0	1	0
301	YWHAE	17	13.3p	0.0087	11	3	1	1	1	0	1	1	2	0	0	0	0	1	0
302	UBE2H	7	32q	0.0087	11	3	1	2	1	0	1	0	1	1	0	0	0	1	0
303	RBPMS	8	12p	0.0087	11	4	2	2	2	0	0	0	0	0	0	0	0	1	0
304	SUPT20H	13	13q	0.0087	11	4	0	2	2	0	0	0	2	0	0	0	0	1	0
305	SC5D	11	23.3q	0.0087	11	4	0	2	2	0	0	0	2	0	0	0	0	1	0
306	COL4A3BP	5	13.3q	0.0087	11	3	2	2	1	0	0	0	2	0	0	0	0	1	0
307	C18orf25	18	21.1q	0.0087	11	5	0	1	2	0	1	0	1	0	0	0	0	1	0
308	ITGAE	17	13p	0.0087	11	4	0	2	2	0	1	0	1	0	0	0	0	1	0
309	PSMA1	11	15.1p	0.0087	11	4	0	2	2	0	0	1	1	0	0	0	0	1	0
310	PCCA	13	32q	0.0087	11	5	1	1	2	0	0	0	1	0	0	0	0	1	0
311	DAD1	14	11.2q	0.0087	11	4	1	1	2	0	0	0	2	0	0	0	0	1	0
312	RNGTT	6	16q	0.0087	11	3	2	2	2	0	1	0	0	0	0	0	0	1	0
313	SUCO	1	24q	0.0087	11	5	0	2	2	0	0	0	1	0	0	0	0	1	0
314	ZCCHC6	9	21q	0.0087	11	4	0	2	2	0	0	0	2	0	0	0	0	1	0
315	TPX2	20	11.2q	0.0087	11	3	1	2	2	0	1	0	1	0	0	0	0	1	0
316	AIG1	6	24.1q	0.0087	11	5	0	0	2	0	1	0	2	1	0	0	0	0	0
317	ADIPOR2	12	13p	0.0087	11	5	0	2	1	0	1	0	1	0	0	0	0	1	0
318	NPHP4	1	36p	0.0087	11	4	0	2	1	0	0	0	2	1	0	0	0	1	0
319	ZZZ3	1	31.1p	0.0087	11	3	1	2	2	0	0	0	2	0	0	0	0	1	0
320	AGPAT5	8	23.1p	0.0087	11	4	0	2	1	0	1	0	2	0	0	0	0	1	0
321	WAC	10	12.1p	0.0087	11	5	0	1	2	0	1	0	1	0	0	0	0	1	0
322	CEPT1	1	13p	0.0087	11	5	0	2	1	0	0	0	2	0	0	0	0	1	0
323	SENP5	3	29q	0.0087	11	4	0	2	2	0	1	0	1	0	0	0	0	1	0
324	CSNK2A1	20	13p	0.0087	11	5	0	2	2	0	0	0	1	0	0	0	0	1	0
325	SCFD1	14	12q	0.0087	11	4	0	2	2	0	0	0	2	0	0	0	0	1	0
326	RAE1	20	13.31q	0.0087	11	5	0	2	1	0	0	0	2	0	0	0	0	1	0
327	DDX24	14	32q	0.0087	11	4	1	2	1	0	0	0	2	0	0	0	0	1	0
328	DYNC1LI1	3	23p	0.0087	11	5	0	1	1	0	1	1	1	0	0	0	0	1	0
329	PAFAH1B1	17	13.3p	0.0087	11	3	0	2	1	0	1	1	2	0	0	0	0	1	0
330	ASXL1	20	11q	0.0087	11	3	1	2	2	0	0	0	2	0	0	0	0	1	0
331	METTL4	18	11.31p	0.0087	11	4	0	2	2	0	0	0	2	0	0	0	0	1	0
332	DPP8	15	22q	0.0087	11	4	0	2	1	0	1	0	2	0	0	0	0	1	0
333	AP3B1	5	14.1q	0.0087	11	3	1	2	2	0	0	0	2	0	0	0	0	1	0
334	GSR	8	21.1p	0.0087	11	3	1	2	2	0	0	0	2	0	0	0	0	1	0
335	TUFT1	1	21q	0.0087	11	5	0	2	2	0	0	0	1	0	0	0	0	1	0
336	VPS13A	9	21q	0.0087	11	4	0	2	2	0	1	0	1	0	0	0	0	1	0
337	C10orf76	10	24.32q	0.0087	11	4	0	1	2	0	1	0	1	1	0	0	0	1	0
338	MDC1	6	21.3p	0.0087	11	4	0	2	2	0	0	0	2	0	0	0	0	1	0
339	ARHGEF10	8	23p	0.0087	11	4	1	2	2	0	0	0	1	0	0	0	0	1	0
340	RANBP9	6	23p	0.0087	11	5	0	2	2	0	0	0	1	0	0	0	0	1	0
341	ZNF133	20	11.23p	0.0087	11	6	0	2	1	0	0	0	1	0	0	0	0	1	0
342	PIAS2	18	12.1-q	0.0087	11	4	1	2	1	0	1	0	1	0	0	0	0	1	0
343	SDHB	1	36.1-p	0.0087	11	5	0	1	2	0	0	1	1	0	0	0	0	1	0
344	PRKAG2	7	35-q	0.0087	11	4	1	2	1	0	1	0	1	0	0	0	0	1	0
345	AGO3	1	34p	0.0087	11	4	0	2	2	0	1	0	0	1	0	0	0	1	0
346	ZNF451	6	12.1p	0.0087	11	4	0	2	1	0	1	0	2	0	0	0	0	1	0
347	ADRBK2	22	11q	0.0087	11	4	1	2	1	0	0	1	0	1	0	0	0	1	0
348	LMBRD1	6	13q	0.0087	11	6	0	1	1	0	0	1	1	0	0	0	0	1	0
349	OSBPL2	20	13.3q	0.0087	11	6	1	2	1	0	0	0	1	0	0	0	0	0	0
350	RAD54B	8	22.1q	0.0087	11	6	1	2	2	0	0	0	0	0	0	0	0	0	0
351	DYM	18	21.1q	0.0087	11	4	1	0	1	0	1	0	2	1	0	0	0	1	0
352	C2CD5	12	12.1p	0.0087	11	5	0	2	0	0	1	1	0	1	0	0	0	1	0
353	NIPBL	5	13.2p	0.0087	11	4	0	2	2	0	1	0	1	0	0	0	0	1	0
354	SEC23IP	10	26.11-q	0.0087	11	4	0	2	2	0	0	0	1	1	0	0	0	1	0
355	SEH1L	18	11.21p	0.0087	11	4	0	2	2	0	1	0	1	0	0	0	0	1	0
356	DOCK1	10	26.13-q	0.0087	11	4	2	1	2	0	0	0	0	1	0	0	0	1	0
357	FBL	19	13.1q	0.0087	11	4	0	2	2	0	0	0	2	0	0	0	0	1	0
358	USP47	11	15.2p	0.0087	11	4	0	2	2	0	0	0	1	1	0	0	0	1	0
359	TRIT1	1	34.2p	0.0087	11	5	0	2	1	0	0	0	2	0	0	0	0	1	0
360	CASP8AP2	6	15q	0.0087	11	4	2	0	0	0	1	0	2	0	0	0	1	1	0
361	NUP155	5	13.1p	0.0087	11	4	0	2	2	0	1	0	1	0	0	0	0	1	0
362	JARID2	6	24-p	0.0087	11	5	0	2	2	0	1	0	1	0	0	0	0	0	0
363	STX7	6	23.1q	0.0087	11	4	0	2	1	0	1	0	2	0	0	0	0	1	0
364	ARIH2	3	21p	0.0087	11	5	0	2	0	0	1	1	1	0	0	0	0	1	0
365	GALC	14	31q	0.0087	11	5	0	2	1	0	0	0	2	0	0	0	0	1	0
366	PCNT	21	22.3q	0.0087	11	6	0	2	1	0	0	0	2	0	0	0	0	0	0
367	DERA	12	12.3p	0.0087	11	4	0	2	0	0	0	1	2	1	0	0	0	1	0
368	SLC20A2	8	11.21p	0.0087	11	6	1	0	2	0	0	0	1	0	0	0	0	1	0
369	TSSC1	2	25.3p	0.0087	11	4	0	2	2	0	0	0	2	0	0	0	0	1	0
370	MRPS35	12	11p	0.0087	11	3	1	2	2	0	1	0	1	0	0	0	0	1	0
371	TMCO3	13	34q	0.0087	11	5	0	0	2	0	1	1	1	0	0	0	0	1	0
372	PDXK	21	22.3q	0.0087	11	5	0	2	2	0	0	0	2	0	0	0	0	0	0
373	WAPAL	10	23.31q	0.0087	11	3	1	1	2	0	0	0	2	1	0	0	0	1	0
374	YEATS4	12	13-q	0.0087	11	4	0	2	2	0	0	0	2	0	0	0	0	1	0
375	PHF2	9	22q	0.0087	11	5	0	2	2	0	0	0	1	0	0	0	0	1	0
376	WDR37	10	15.3p	0.0087	11	5	0	2	2	0	0	0	1	0	0	0	0	1	0
377	ZNF184	6	21.3p	0.0087	11	3	1	2	1	0	1	0	2	0	0	0	0	1	0
378	MAP4	3	21p	0.0087	11	5	0	1	1	0	1	0	1	1	0	0	0	1	0
379	ASCC1	10	22.1q	0.0087	11	5	0	2	2	0	0	0	1	0	0	0	0	1	0
380	SMARCA4	19	13.3p	0.0087	11	5	0	2	2	0	0	0	1	0	0	0	0	1	0
381	JAK2	9	24p	0.0087	11	3	0	1	2	0	1	0	2	1	0	0	0	1	0
382	DHX40	17	22q	0.0087	11	6	0	2	1	0	1	0	1	0	0	0	0	0	0
383	CUL2	10	11.2p	0.0087	11	4	0	2	2	0	1	1	1	0	0	0	0	0	0
384	UBE4B	1	36.1p	0.0087	11	5	1	1	0	0	1	0	1	1	0	0	0	1	0
385	MAP7	6	23.2q	0.0087	11	5	0	2	2	0	0	0	1	0	0	0	0	1	0
386	TAF4	20	13.33q	0.0087	11	4	1	2	2	0	0	0	1	0	0	0	0	1	0
387	FBXO21	12	24.23q	0.0087	11	4	0	2	1	0	1	1	1	0	0	0	0	1	0
388	DCTD	4	35.1q	0.0087	11	3	1	2	2	0	1	0	1	0	0	0	0	1	0
389	FOXJ3	1	34.2p	0.0087	11	3	1	2	2	0	1	0	1	0	0	0	0	1	0
390	RPAP1	15	14q	0.0087	11	4	0	2	2	0	0	0	2	0	0	0	0	1	0
391	TDP1	14	32.11q	0.0087	11	4	0	2	1	0	0	1	2	0	0	0	0	1	0
392	MAP3K4	6	26q	0.0087	11	4	0	2	0	0	1	0	2	1	0	0	0	1	0
393	PUM1	1	35.2p	0.0087	11	5	0	2	1	0	0	1	1	0	0	0	0	1	0
394	USP14	18	11.32p	0.0087	11	4	0	2	2	0	1	0	1	1	0	0	0	0	0
395	ABLIM1	10	25q	0.0087	11	4	0	2	2	0	1	0	1	1	0	0	0	0	0
396	CLSTN1	1	36.22p	0.0087	11	4	1	2	0	0	1	1	0	1	0	0	0	1	0
397	MAP3K5	6	22.33q	0.0087	11	5	0	1	1	0	1	1	2	0	0	0	0	0	0
398	NDUFAF6	8	22.1q	4e-05	10	6	1	0	1	0	0	0	2	0	0	0	0	0	0
399	ERICH1	8	23.3p	4e-05	10	3	2	0	1	0	1	0	2	0	0	0	0	1	0
400	PTRH2	17	23.2q	4.7e-05	10	5	1	0	0	0	0	1	2	0	0	0	0	1	0
401	C6orf203	6	21q	4.7e-05	10	5	2	0	0	0	1	0	1	0	0	0	0	1	0
402	CNOT10	3	23p	4.7e-05	10	5	1	0	0	0	1	1	1	0	0	0	0	1	0
403	MAL2	8	23q	4.7e-05	10	5	1	0	2	0	0	0	1	0	0	0	0	1	0
404	NUP85	17	25q	5.7e-05	10	6	0	0	1	0	1	0	1	0	0	0	0	1	0
405	AP3M2	8	11.2p	5.7e-05	10	5	1	2	0	0	0	0	1	0	0	0	0	1	0
406	NFS1	20	11.22q	5.7e-05	10	4	0	2	0	0	0	0	2	1	0	0	0	1	0
407	TCEB1	8	13.3q	5.7e-05	10	4	1	2	0	0	0	1	2	0	0	0	0	0	0
408	ZCCHC14	16	24.2q	5.7e-05	10	4	2	2	1	0	0	0	0	0	0	0	0	1	0
409	DUSP12	1	21-q	5.7e-05	10	4	0	2	0	0	0	1	2	0	0	0	0	1	0
410	UBP1	3	22.3p	5.7e-05	10	4	0	1	0	0	1	1	2	0	0	0	0	1	0
411	WWP1	8	21q	5.7e-05	10	5	0	2	0	0	0	0	2	0	0	0	0	1	0
412	MRPL18	6	25.3q	5.7e-05	10	4	1	2	0	0	0	0	2	0	0	0	0	1	0
413	RFWD2	1	25.1-q	5.9e-05	10	4	0	0	1	0	1	0	2	1	0	0	0	1	0
414	TMEM123	11	22.1q	5.9e-05	10	6	1	0	0	0	0	0	2	0	0	0	0	1	0
415	POGK	1	23.2q	5.9e-05	10	4	0	2	0	0	0	0	2	1	0	0	0	1	0
416	PABPC1	8	22.2-q	5.9e-05	10	5	1	2	0	0	0	0	1	0	0	0	0	1	0
417	PDPR	16	22.1q	5.9e-05	10	3	1	1	0	0	1	0	2	1	0	0	0	1	0
418	RAB3GAP2	1	36.13-p	5.9e-05	10	6	0	0	0	0	1	0	2	0	0	0	0	1	0
419	MLYCD	16	24q	5.9e-05	10	4	2	1	0	0	0	0	2	0	0	0	0	1	0
420	EDEM3	1	25q	5.9e-05	10	4	0	2	2	0	0	0	1	0	0	0	0	1	0
421	NUP205	7	31.32q	5.9e-05	10	3	0	2	2	0	0	0	2	0	0	0	0	1	0
422	LPGAT1	1	32.3q	5.9e-05	10	5	0	1	1	0	0	0	2	0	0	0	0	1	0
423	EED	11	14.2-q	5.9e-05	10	5	0	2	1	0	0	1	1	0	0	0	0	0	0
424	RAPGEF6	5	31.1q	5.9e-05	10	3	0	2	2	0	0	0	2	0	0	0	0	1	0
425	STX8	17	13.1p	5.9e-05	10	4	0	2	1	0	0	0	2	0	0	0	0	1	0
426	ZNF250	8	24.3q	5.9e-05	10	5	1	2	0	0	0	0	1	0	0	0	0	1	0
427	STAU2	8	21.11q	5.9e-05	10	4	2	2	1	0	0	0	1	0	0	0	0	0	0
428	TP53BP2	1	41q	5.9e-05	10	5	0	2	0	0	0	0	2	0	0	0	0	1	0
429	PHF15	5	31.2q	5.9e-05	10	4	1	2	1	0	0	0	1	0	0	0	0	1	0
430	PSMD3	17	21.2q	5.9e-05	10	5	0	1	2	0	0	0	1	0	0	0	0	1	0
431	C11orf30	11	13.5q	5.9e-05	10	5	0	1	1	0	1	0	1	0	0	0	0	1	0
432	AP1G1	16	23q	5.9e-05	10	4	2	2	0	0	0	0	2	0	0	0	0	0	0
433	BZW2	7	21.3p	5.9e-05	10	2	1	2	2	0	1	0	1	0	0	0	0	1	0
434	PARN	16	13p	5.9e-05	10	5	0	2	1	0	0	0	1	0	0	0	0	1	0
435	NARS	18	21.31q	5.9e-05	10	2	2	2	0	0	1	1	1	0	0	0	0	1	0
436	CLNS1A	11	13.5-q	5.9e-05	10	4	0	2	0	0	0	1	2	0	0	0	0	1	0
437	DNAJA2	16	12.1q	5.9e-05	10	4	2	2	0	0	0	0	2	0	0	0	0	0	0
438	NUFIP1	13	14q	5.9e-05	10	4	0	2	2	0	0	0	2	0	0	0	0	0	0
439	SPTLC1	9	22.31q	5.9e-05	10	4	0	2	2	0	0	0	1	0	0	0	0	1	0
440	COX10	17	12p	5.9e-05	10	5	0	2	1	0	0	1	1	0	0	0	0	0	0
441	DDX42	17	23q	5.9e-05	10	6	0	2	0	0	0	0	1	0	0	0	0	1	0
442	MTMR3	22	12.2q	5.9e-05	10	5	1	1	0	0	0	0	1	1	0	0	0	1	0
443	TNPO3	7	32.2q	5.9e-05	10	3	0	2	2	0	1	0	1	0	0	0	0	1	0
444	COPB2	3	23q	5.9e-05	10	4	0	1	1	0	0	1	2	0	0	0	0	1	0
445	ATP6V1H	8	11.2q	5.9e-05	10	5	0	2	2	0	0	0	1	0	0	0	0	0	0
446	TNFRSF10B	8	22-p	5.9e-05	10	5	1	2	1	0	0	0	0	0	0	0	0	1	0
447	ATF6	1	22-q	5.9e-05	10	3	0	2	2	0	0	0	1	1	0	0	0	1	0
448	FNDC3A	13	14.12q	5.9e-05	10	2	2	1	2	0	0	0	1	1	0	0	0	1	0
449	NVL	1	41-q	5.9e-05	10	5	0	2	1	0	1	0	1	0	0	0	0	0	0
450	RB1CC1	8	11q	5.9e-05	10	6	0	2	2	0	0	0	0	0	0	0	0	0	0
451	NMT1	17	21.31q	5.9e-05	10	6	1	1	0	0	0	0	1	0	0	0	0	1	0
452	FOXK2	17	25q	5.9e-05	10	6	0	2	0	0	0	0	1	0	0	0	0	1	0
453	USP32	17	23.3q	5.9e-05	10	6	1	1	0	0	0	0	1	0	0	0	0	1	0
454	VAC14	16	22.1q	5.9e-05	10	3	1	0	2	0	1	0	2	1	0	0	0	0	0
455	STARD3	17	11-q	5.9e-05	10	5	0	1	2	0	0	0	0	1	0	0	0	1	0
456	TNKS	8	23.1p	5.9e-05	10	5	2	0	1	0	0	0	1	0	0	0	0	1	0
457	CCNC	6	21q	5.9e-05	10	5	1	2	1	0	0	0	1	0	0	0	0	0	0
458	FH	1	42.1q	5.9e-05	10	4	0	2	1	0	0	1	2	0	0	0	0	0	0
459	FBXW11	5	35.1q	5.9e-05	10	3	0	2	1	0	0	1	1	0	0	0	1	1	0
460	IMPA1	8	21.1-q	5.9e-05	10	5	1	2	1	0	0	0	1	0	0	0	0	0	0
461	UVRAG	11	13q	5.9e-05	10	5	0	0	2	0	0	0	2	0	0	0	0	1	0
462	RPA1	17	13.3p	5.9e-05	10	4	0	1	2	0	0	0	2	0	0	0	0	1	0
463	ERBB2IP	5	12.3q	5.9e-05	10	4	1	2	2	0	0	0	0	0	0	0	0	1	0
464	CDK5RAP2	9	33.3q	5.9e-05	10	4	0	2	2	0	0	0	1	0	0	0	0	1	0
465	SMAD5	5	31q	5.9e-05	10	4	0	2	2	0	0	0	1	0	0	0	0	1	0
466	PAXIP1	7	36q	5.9e-05	10	5	0	1	1	0	0	0	2	0	0	0	0	1	0
467	RAD23B	9	31.2q	5.9e-05	10	4	0	1	2	0	0	0	2	0	0	0	0	1	0
468	VPS13B	8	22-q	5.9e-05	10	5	1	1	1	0	0	0	1	0	0	0	0	1	0
469	USP7	16	13.3p	5.9e-05	10	5	0	2	2	0	0	0	1	0	0	0	0	0	0
470	GTPBP4	10	15-p	5.9e-05	10	5	0	1	2	0	0	0	0	1	0	0	0	1	0
471	SUPT6H	17	11.2q	5.9e-05	10	5	0	1	2	0	0	1	1	0	0	0	0	0	0
472	AHCYL1	1	13p	5.9e-05	10	4	0	1	1	0	0	1	2	0	0	0	0	1	0
473	TRIO	5	14-p	5.9e-05	10	3	0	2	2	1	1	0	0	0	0	0	0	1	0
474	RNF121	11	13.3q	5.9e-05	10	4	1	1	2	0	0	0	1	0	0	0	0	1	0
475	ESD	13	14.1-q	5.9e-05	10	4	1	2	0	0	1	0	2	0	0	0	0	0	0
476	BRD7	16	12.1q	5.9e-05	10	3	1	2	1	0	0	0	2	0	0	0	0	1	0
477	FNTA	8	11.21p	5.9e-05	10	4	1	2	0	0	0	0	2	0	0	0	0	1	0
478	SLC35B1	17	21.32q	5.9e-05	10	5	0	2	0	0	0	0	2	0	0	0	0	1	0
479	VDAC3	8	11.21p	5.9e-05	10	5	0	2	0	0	0	0	2	0	0	0	0	1	0
480	CEP350	1	25.2q	5.9e-05	10	6	0	0	1	0	0	0	2	0	0	0	0	1	0
481	CSNK1A1	5	32q	5.9e-05	10	3	0	2	1	0	1	0	2	0	0	0	0	1	0
482	PRMT7	16	22.1q	5.9e-05	10	5	2	2	0	0	0	0	1	0	0	0	0	0	0
483	DDX52	17	21.1q	5.9e-05	10	5	1	1	0	0	0	0	2	0	0	0	0	1	0
484	ASH2L	8	11.2p	5.9e-05	10	4	1	2	0	0	0	0	2	0	0	0	0	1	0
485	C9orf156	9	31.1q	5.9e-05	10	3	1	2	2	0	0	0	1	0	0	0	0	1	0
486	ENAH	1	32.2q	5.9e-05	10	6	0	2	1	0	0	0	0	0	0	0	0	1	0
487	TAF12	1	35p	5.9e-05	10	4	0	2	0	0	0	1	1	1	0	0	0	1	0
488	HSPH1	13	12.2-q	5.9e-05	10	4	0	1	2	0	0	0	2	1	0	0	0	0	0
489	PUS3	11	24.2q	0.0087	10	5	0	2	0	0	0	0	2	0	0	0	0	1	0
490	LSG1	3	29q	0.0087	10	5	2	0	0	0	1	0	1	0	0	0	0	1	0
491	SETD2	3	21.31p	0.0087	10	5	0	0	1	1	1	0	1	0	0	0	0	1	0
492	SCAF8	6	25.1-q	0.0087	10	3	0	2	2	0	0	0	2	0	0	0	0	1	0
493	GID8	20	13.33q	0.0087	10	4	1	2	0	0	0	0	2	0	0	0	0	1	0
494	BET1L	11	15.5p	0.0087	10	4	1	2	0	0	1	0	1	0	0	0	0	1	0
495	FN3KRP	17	25q	0.0087	10	5	1	1	0	0	0	0	2	0	0	0	0	1	0
496	KIAA0907	1	22q	0.0087	10	4	1	2	0	0	1	0	2	0	0	0	0	0	0
497	CLTA	9	13.3p	0.0087	10	3	1	2	0	0	1	0	2	0	0	0	0	1	0
498	KIAA1432	9	24.1p	0.0087	10	3	0	0	2	0	1	0	2	1	0	0	0	1	0
499	TSNAX	1	42.2q	0.0087	10	3	1	2	0	0	0	1	2	0	0	0	0	1	0
500	NOL7	6	23p	0.0087	10	4	1	2	0	0	0	0	2	0	0	0	0	1	0
501	ZFYVE21	14	32.33q	0.0087	10	4	1	2	0	0	0	0	2	0	0	0	0	1	0
502	CLK2	1	21q	0.0087	10	4	1	2	0	0	0	0	2	0	0	0	0	1	0
503	PSMB6	17	13p	0.0087	10	5	1	2	0	0	0	0	1	0	0	0	0	1	0
504	KIAA1737	14	24.3q	0.0087	10	4	0	0	2	0	0	0	2	1	0	0	0	1	0
505	ACTR10	14	22.3q	0.0087	10	4	1	2	0	0	0	0	2	0	0	0	0	1	0
506	ZNF304	19	13.4q	0.0087	10	4	0	2	0	0	0	0	2	0	0	0	1	1	0
507	DYNLT1	6	25.2-q	0.0087	10	4	0	2	0	0	1	0	2	1	0	0	0	0	0
508	GOLPH3	5	13.2p	0.0087	10	4	0	2	0	0	1	0	2	0	0	0	0	1	0
509	RNF170	8	11.21p	0.0087	10	6	1	0	1	0	0	0	1	0	0	0	0	1	0
510	HEBP2	6	24q	0.0087	10	4	1	2	0	0	0	0	2	0	0	0	0	1	0
511	RNMT	18	11.21p	0.0087	10	4	1	2	0	0	1	0	1	0	0	0	0	1	0
512	GEMIN4	17	13.3p	0.0087	10	5	0	2	0	0	1	0	1	0	0	0	0	1	0
513	ACAD9	3	21.3q	0.0087	10	4	0	0	2	0	1	1	1	0	0	0	0	1	0
514	PHF11	13	14.11q	0.0087	10	4	1	2	0	0	0	0	2	0	0	0	0	1	0
515	CLN5	13	21.2-q	0.0087	10	5	0	2	0	0	0	0	2	0	0	0	0	1	0
516	SRPR	11	24-q	0.0087	10	4	1	2	0	0	0	0	2	0	0	0	0	1	0
517	WDFY2	13	14.12q	0.0087	10	6	1	0	2	0	0	0	1	0	0	0	0	0	0
518	UFD1L	22	11.2q	0.0087	10	4	1	2	0	0	1	0	1	0	0	0	0	1	0
519	DRG2	17	13-p	0.0087	10	5	0	2	0	0	1	0	1	0	0	0	0	1	0
520	BECN1	17	21q	0.0087	10	5	0	2	0	0	1	0	1	0	0	0	0	1	0
521	DCP1B	12	13.33p	0.0087	10	5	1	0	0	0	1	0	2	0	0	0	0	1	0
522	MAGEF1	3	13q	0.0087	10	5	0	2	2	0	0	0	0	0	0	0	0	1	0
523	ZNF24	18	12q	0.0087	10	3	1	2	0	0	0	1	2	0	0	0	0	1	0
524	TERF2IP	16	23.1q	0.0087	10	3	3	2	0	0	0	0	2	0	0	0	0	0	0
525	AMD1	6	21q	0.0087	10	4	1	1	0	0	1	0	2	0	0	0	0	1	0
526	UPF3A	13	34q	0.0087	10	3	2	2	0	0	0	1	2	0	0	0	0	0	0
527	APMAP	20	11.2p	0.0087	10	4	0	2	1	0	0	0	2	0	0	0	0	1	0
528	POLR3D	8	21q	0.0087	10	2	1	2	0	0	1	1	2	0	0	0	0	1	0
529	PIGN	18	21.33q	0.0087	10	3	1	2	1	0	1	0	1	0	0	0	0	1	0
530	NFX1	9	12p	0.0087	10	3	0	2	2	0	0	0	2	0	0	0	0	1	0
531	ARCN1	11	23.3q	0.0087	10	4	1	2	0	0	0	1	1	0	0	0	0	1	0
532	USP16	21	21q	0.0087	10	4	0	2	0	0	1	0	2	0	0	0	0	1	0
533	IFT74	9	21.1p	0.0087	10	4	0	2	0	0	1	0	1	1	0	0	0	1	0
534	LAMP1	13	34q	0.0087	10	5	1	1	0	0	0	0	2	0	0	0	0	1	0
535	DYNC1LI2	16	22.1q	0.0087	10	4	2	2	0	0	0	0	2	0	0	0	0	0	0
536	DHDDS	1	35.3p	0.0087	10	4	1	2	0	0	1	0	1	0	0	0	0	1	0
537	DNAJB6	7	36.3q	0.0087	10	5	0	2	1	0	0	0	1	0	0	0	0	1	0
538	XPR1	1	25.1q	0.0087	10	5	0	0	1	0	1	0	2	1	0	0	0	0	0
539	UBAP2L	1	21.3q	0.0087	10	4	1	2	0	0	1	0	2	0	0	0	0	0	0
540	RER1	1	36p	0.0087	10	3	1	2	0	0	1	0	1	1	0	0	0	1	0
541	KIAA0556	16	12.1-p	0.0087	10	5	0	2	1	0	0	0	1	0	0	0	0	1	0
542	SLMAP	3	21.2-p	0.0087	10	5	0	0	2	0	1	0	1	0	0	0	0	1	0
543	DDB1	11	12-q	0.0087	10	4	0	2	0	0	0	1	2	0	0	0	0	1	0
544	KPNA4	3	25.33q	0.0087	10	4	1	2	1	0	1	0	0	0	0	0	0	1	0
545	CCNE2	8	22.1q	0.0087	10	5	1	2	0	0	0	0	1	1	0	0	0	0	0
546	PDSS2	6	21q	0.0087	10	3	1	2	0	0	1	0	2	0	0	0	0	1	0
547	MFN1	3	26.32q	0.0087	10	6	0	1	0	0	1	0	1	0	0	0	0	1	0
548	THOC5	22	12q	0.0087	10	2	1	2	2	0	0	1	1	1	0	0	0	0	0
549	SCAP	3	21.31p	0.0087	10	4	0	2	0	0	1	1	1	0	0	0	0	1	0
550	SNRPB2	20	12.1p	0.0087	10	4	0	2	1	0	0	0	1	1	0	0	0	1	0
551	AASDHPPT	11	22q	0.0087	10	4	0	2	0	0	1	1	1	0	0	0	0	1	0
552	COX5A	15	25q	0.0087	10	4	0	2	0	0	0	1	2	0	0	0	0	1	0
553	TBPL1	6	22.1-q	0.0087	10	5	0	1	1	0	1	0	2	0	0	0	0	0	0
554	USP8	15	21.1q	0.0087	10	3	0	2	1	0	1	0	2	0	0	0	0	1	0
555	MTMR6	13	12q	0.0087	10	4	0	2	2	0	0	0	2	0	0	0	0	0	0
556	SETD4	21	22.13q	0.0087	10	5	0	2	0	0	1	0	1	0	0	0	0	1	0
557	SMYD3	1	44q	0.0087	10	4	0	1	1	0	1	0	2	0	0	0	0	1	0
558	MDM4	1	32q	0.0087	10	4	0	2	0	0	1	0	2	1	0	0	0	0	0
559	XPO6	16	11.2p	0.0087	10	3	2	2	2	0	0	0	1	0	0	0	0	0	0
560	EIF4EBP1	8	12p	0.0087	10	3	0	2	1	0	1	0	2	0	0	0	0	1	0
561	VCP	9	13p	0.0087	10	3	0	2	1	0	1	0	2	0	0	0	0	1	0
562	TAX1BP1	7	15p	0.0087	10	4	0	2	0	0	1	1	1	0	0	0	0	1	0
563	FAM49B	8	24q	0.0087	10	3	1	2	2	0	0	0	1	0	0	0	0	1	0
564	RNF138	18	12.1q	0.0087	10	3	0	2	1	0	1	0	2	0	0	0	0	1	0
565	PLAA	9	21p	0.0087	10	4	0	2	0	0	1	0	2	0	0	0	0	1	0
566	CSNK1G3	5	23q	0.0087	10	4	1	1	1	0	0	0	2	0	0	0	0	1	0
567	TM9SF4	20	11.21q	0.0087	10	5	0	2	2	0	0	0	0	0	0	0	0	1	0
568	RBBP5	1	32q	0.0087	10	4	1	2	0	0	0	1	2	0	0	0	0	0	0
569	KIF3B	20	11.21q	0.0087	10	4	1	2	2	0	0	0	1	0	0	0	0	0	0
570	SPTLC2	14	24.3q	0.0087	10	5	0	2	0	0	1	0	1	0	0	0	0	1	0
571	CDK5RAP1	20	11.21q	0.0087	10	4	0	2	2	0	0	0	2	0	0	0	0	0	0
572	CSNK1D	17	25q	0.0087	10	5	1	2	0	0	0	0	1	0	0	0	0	1	0
573	CSNK2A2	16	21q	0.0087	10	3	1	2	1	0	1	0	2	0	0	0	0	0	0
574	BRD3	9	34q	0.0087	10	4	0	2	2	0	0	0	2	0	0	0	0	0	0
575	ZFYVE26	14	23.3q	0.0087	10	4	0	2	2	0	0	0	1	0	0	0	0	1	0
576	PQLC1	18	23q	0.0087	10	4	0	2	1	0	1	0	1	0	0	0	0	1	0
577	NFYC	1	32p	0.0087	10	4	0	2	1	0	0	0	2	0	0	0	0	1	0
578	LSM14A	19	13.12q	0.0087	10	3	0	2	2	0	1	0	1	0	0	0	0	1	0
579	F11R	1	21.2-q	0.0087	10	4	1	2	2	0	0	0	0	0	0	0	0	1	0
580	SEC24B	4	25q	0.0087	10	4	0	2	1	0	1	0	1	0	0	0	0	1	0
581	IFT88	13	12.1q	0.0087	10	3	0	2	2	0	1	0	1	0	0	0	0	1	0
582	YY1	14	NA	0.0087	10	3	0	2	1	0	0	1	2	0	0	0	0	1	0
583	PPIH	1	34.1p	0.0087	10	5	0	1	0	0	0	0	2	1	0	0	0	1	0
584	PPP1R12A	12	15-q	0.0087	10	3	0	2	2	0	1	0	1	0	0	0	0	1	0
585	BTN2A1	6	22.1p	0.0087	10	4	0	0	2	0	1	0	2	0	0	0	0	1	0
586	MPHOSPH9	12	24q	0.0087	10	4	0	2	2	0	0	0	2	0	0	0	0	0	0
587	RNF13	3	25.1q	0.0087	10	4	0	2	2	0	0	0	1	0	0	0	0	1	0
588	SMG6	17	13.3p	0.0087	10	4	0	1	2	0	1	0	1	0	0	0	0	1	0
589	U2AF1	21	22.3q	0.0087	10	4	0	2	1	0	0	0	1	0	0	0	1	1	0
590	KIAA1009	6	14.3q	0.0087	10	3	1	2	1	0	1	0	1	0	0	0	0	1	0
591	SCAMP2	15	23-q	0.0087	10	4	0	1	1	0	1	0	2	0	0	0	0	1	0
592	BCKDHB	6	14.1q	0.0087	10	4	1	1	1	0	0	0	2	0	0	0	0	1	0
593	GGA1	22	13.31q	0.0087	10	5	0	2	0	0	0	0	1	1	0	0	0	1	0
594	DNAJC3	13	32q	0.0087	10	4	0	2	2	0	0	0	1	0	0	0	0	1	0
595	KIAA0020	9	24.2p	0.0087	10	4	1	2	1	0	0	0	1	0	0	0	0	1	0
596	TCF12	15	21q	0.0087	10	3	0	2	1	0	0	0	2	1	0	0	0	1	0
597	IBTK	6	14.3q	0.0087	10	4	1	0	1	0	1	0	2	0	0	0	0	1	0
598	UBE2D2	5	31.3q	0.0087	10	4	1	2	1	0	0	0	1	0	0	0	0	1	0
599	CDYL	6	25.1p	0.0087	10	4	0	2	2	0	0	0	1	0	0	0	0	1	0
600	PIK3C3	18	12.3q	0.0087	10	3	0	2	1	0	1	0	2	0	0	0	0	1	0
601	DLG1	3	29q	0.0087	10	4	0	1	1	0	1	0	1	1	0	0	0	1	0
602	MTRR	5	15.31p	0.0087	10	3	0	2	2	0	1	0	1	0	0	0	0	1	0
603	AKAP10	17	11.1p	0.0087	10	5	0	1	1	0	1	0	1	0	0	0	0	1	0
604	ETFA	15	23-q	0.0087	10	4	0	2	1	0	1	0	2	0	0	0	0	0	0
605	DECR1	8	21.3q	0.0087	10	5	0	2	0	0	0	0	2	0	0	0	0	1	0
606	ANAPC5	12	24q	0.0087	10	4	0	2	1	0	1	0	1	0	0	0	0	1	0
607	PPP4R1	18	11.22p	0.0087	10	5	0	1	1	0	0	0	2	0	0	0	0	1	0
608	YTHDC2	5	22.3q	0.0087	10	5	0	1	2	0	0	0	1	0	0	0	0	1	0
609	TM9SF2	13	32.2q	0.0087	10	4	1	1	2	0	0	0	1	0	0	0	0	1	0
610	DOPEY1	6	15q	0.0087	10	3	2	2	1	0	1	0	1	0	0	0	0	0	0
611	DCTN4	5	31-q	0.0087	10	4	0	2	1	0	0	0	2	0	0	0	0	1	0
612	TTC1	5	32-q	0.0087	10	3	1	2	2	0	0	0	1	0	0	0	0	1	0
613	MLLT10	10	12p	0.0087	10	5	0	1	1	0	0	0	1	1	0	0	0	1	0
614	MTO1	6	14.1q	0.0087	10	5	0	1	0	0	1	0	2	0	0	0	0	1	0
615	ALG6	1	31.3p	0.0087	10	5	0	2	1	0	0	0	1	0	0	0	0	1	0
616	SND1	7	31.3q	0.0087	10	4	0	2	1	0	1	0	1	0	0	0	0	1	0
617	CDK8	13	12q	0.0087	10	2	0	2	2	0	0	0	2	1	0	0	0	1	0
618	WDR41	5	14q	0.0087	10	2	1	2	2	0	1	0	1	0	0	0	0	1	0
619	ATG7	3	25.3-p	0.0087	10	3	1	1	2	0	0	1	1	0	0	0	0	1	0
620	HLCS	21	22.1q	0.0087	10	4	0	2	2	0	0	0	1	0	0	0	0	1	0
621	UBL3	13	12-q	0.0087	10	4	0	2	1	0	0	0	2	0	0	0	0	1	0
622	AUH	9	22q	0.0087	10	3	0	2	1	0	1	0	2	0	0	0	0	1	0
623	SCMH1	1	34p	0.0087	10	4	0	2	1	0	1	0	1	0	0	0	0	1	0
624	PEX5	12	NA	0.0087	10	3	1	2	2	0	0	0	1	0	0	0	0	1	0
625	CLASP2	3	24.3p	0.0087	10	6	0	1	0	0	1	0	1	0	0	0	0	1	0
626	SLC30A5	5	13.1q	0.0087	10	4	1	2	1	0	0	0	1	0	0	0	0	1	0
627	YEATS2	3	27.3q	0.0087	10	4	1	2	0	0	1	0	2	0	0	0	0	0	0
628	ATXN7	3	21.1-p	0.0087	10	4	0	2	2	0	1	0	1	0	0	0	0	0	0
629	LEMD3	12	14q	0.0087	10	5	0	2	1	0	1	0	0	0	0	0	0	1	0
630	PIGL	17	12-p	0.0087	10	4	1	2	1	0	0	0	1	0	0	0	0	1	0
631	TMEM14A	6	12.3p	0.0087	10	3	1	2	1	0	0	0	2	0	0	0	0	1	0
632	RAB40C	16	13.3p	0.0087	10	4	0	2	2	0	0	0	1	0	0	0	0	1	0
633	MFHAS1	8	23.1p	0.0087	10	3	1	2	1	0	1	0	1	0	0	0	0	1	0
634	TM7SF3	12	11-q	0.0087	10	5	0	2	0	0	1	0	1	0	0	0	0	1	0
635	RTN3	11	13q	0.0087	10	3	0	2	2	0	1	1	0	0	0	0	0	1	0
636	SSBP3	1	32.3p	0.0087	10	4	0	2	1	0	0	1	2	0	0	0	0	0	0
637	GALK2	15	NA	0.0087	10	3	0	2	2	0	1	0	1	0	0	0	0	1	0
638	TRIM14	9	31.1q	0.0087	10	3	0	2	2	0	0	0	2	0	0	0	0	1	0
639	STX3	11	12.1q	0.0087	10	5	1	2	2	0	0	0	0	0	0	0	0	0	0
640	MTMR2	11	22q	0.0087	10	5	0	0	1	0	1	1	1	0	0	0	0	1	0
641	ATR	3	23q	0.0087	10	5	0	2	1	0	1	0	1	0	0	0	0	0	0
642	TRRAP	7	21.2-q	0.0087	10	3	0	2	1	0	1	0	2	0	0	0	0	1	0
643	NCOA6	20	11q	0.0087	10	5	0	2	2	0	0	0	1	0	0	0	0	0	0
644	PDZD8	10	26.12q	0.0087	10	4	0	2	2	0	0	0	1	1	0	0	0	0	0
645	PARD3	10	11.22p	0.0087	10	2	0	2	2	0	0	0	2	1	0	0	0	1	0
646	ANKFY1	17	13.3p	0.0087	10	4	1	2	0	0	0	1	1	0	0	0	0	1	0
647	SNX4	3	21.2q	0.0087	10	2	0	2	2	0	1	1	2	0	0	0	0	0	0
648	GNL2	1	34p	0.0087	10	5	0	2	1	0	0	0	0	1	0	0	0	1	0
649	ARNT	1	21q	0.0087	10	4	0	2	2	0	0	0	2	0	0	0	0	0	0
650	EXTL3	8	22-p	0.0087	10	5	1	0	1	0	0	0	2	0	0	0	0	1	0
651	CDS2	20	13p	0.0087	10	3	0	2	2	0	0	0	2	0	0	0	0	1	0
652	CTDP1	18	23q	0.0087	10	4	0	2	1	0	1	0	1	0	0	0	0	1	0
653	NUP107	12	14q	0.0087	10	3	0	2	2	0	1	0	1	0	0	0	0	1	0
654	BCLAF1	6	22-q	0.0087	10	4	0	1	2	0	0	0	2	0	0	0	0	1	0
655	ABL1	9	34.1q	0.0087	10	3	0	2	2	0	0	0	2	0	0	0	0	1	0
656	MALT1	18	21q	0.0087	10	3	0	2	2	0	1	0	1	0	0	0	0	1	0
657	SNTB2	16	22.1q	0.0087	10	5	1	1	2	0	0	0	0	0	0	0	0	1	0
658	LARS2	3	21.3p	0.0087	10	4	0	0	2	0	1	1	1	0	0	0	0	1	0
659	SNRK	3	22.1p	0.0087	10	3	0	1	1	0	1	1	1	1	0	0	0	1	0
660	MBNL2	13	31.1q	0.0087	10	5	0	1	2	0	0	0	1	0	0	0	0	1	0
661	ATRN	20	13p	0.0087	10	4	0	2	2	0	0	0	1	0	0	0	0	1	0
662	PANX1	11	14-q	0.0087	10	5	0	2	1	0	0	0	1	0	0	0	0	1	0
663	RPA3	7	NA	0.0087	10	3	0	2	2	0	1	0	1	1	0	0	0	0	0
664	USP3	15	22.3q	0.0087	10	5	0	1	1	0	0	0	2	0	0	0	0	1	0
665	MRPS30	5	11q	0.0087	10	3	0	2	2	0	0	0	2	0	0	0	0	1	0
666	UCHL5	1	32q	0.0087	10	4	0	2	1	0	1	0	1	1	0	0	0	0	0
667	SMAD4	18	21.1q	0.0087	10	4	0	1	1	0	1	1	1	0	0	0	0	1	0
668	NDFIP1	5	31.3q	0.0087	10	4	0	2	2	0	0	0	2	0	0	0	0	0	0
669	DIDO1	20	13.33q	0.0087	10	3	0	2	1	0	0	0	2	1	0	0	0	1	0
670	DAAM1	14	22.3q	0.0087	10	2	0	2	2	0	1	0	2	0	0	0	0	1	0
671	IGF2R	6	25-q	0.0087	10	5	1	2	0	0	0	0	1	0	0	0	0	1	0
672	GAK	4	16p	0.0087	10	4	0	2	0	0	0	1	2	0	0	0	0	1	0
673	MPDZ	9	23p	0.0087	10	3	1	2	2	0	1	1	0	0	0	0	0	0	0
674	RANBP3	19	13.3p	0.0087	10	4	0	2	2	0	0	1	1	0	0	0	0	0	0
675	LRRFIP2	3	22.1p	0.0087	10	4	0	1	2	0	1	1	0	0	0	0	0	1	0
676	PTBP2	1	21.3p	0.0087	10	5	0	1	0	0	0	1	2	1	0	0	0	0	0
677	ZNF331	19	13q	0.0087	10	4	0	1	2	0	0	0	1	1	0	0	0	1	0
678	JMJD1C	10	22.1q	0.0087	10	2	1	1	2	0	1	1	1	0	0	0	0	1	0
679	CAB39L	13	14.11q	0.0087	10	5	1	0	2	0	0	0	1	1	0	0	0	0	0
680	EHBP1	2	15p	0.0087	10	4	0	2	1	0	1	1	0	0	0	0	0	1	0
681	DAP	5	15.2p	0.0087	10	4	0	2	2	0	1	0	1	0	0	0	0	0	0
682	SIPA1L1	14	24.1q	0.0087	10	2	1	1	2	0	1	0	1	1	0	0	0	1	0
683	RBM6	3	21.3p	0.0087	10	4	0	1	1	0	0	1	2	0	0	0	0	1	0
684	TSC1	9	34q	0.0087	10	3	0	2	2	0	0	0	1	1	0	0	0	1	0
685	IGF1R	15	26.3q	0.0087	10	4	1	2	2	0	0	0	0	1	0	0	0	0	0
686	UHRF2	9	24.1p	4e-05	9	4	0	0	1	0	1	0	2	0	0	0	0	1	0
687	PSMD4	1	21.2q	4e-05	9	4	0	2	0	0	0	0	2	0	0	0	0	1	0
688	CCDC12	3	21.31p	4e-05	9	5	0	0	0	0	1	1	1	0	0	0	0	1	0
689	COG3	13	14.11q	4e-05	9	3	2	0	0	0	0	0	2	1	0	0	0	1	0
690	FAM96B	16	22.1q	4e-05	9	4	2	0	0	0	0	0	2	0	0	0	0	1	0
691	KDM4C	9	24-p	4.7e-05	9	2	0	2	2	1	1	0	0	0	0	0	0	1	0
692	ANKRD46	8	22.3q	4.7e-05	9	5	2	0	0	0	0	0	1	0	0	0	0	1	0
693	C8orf76	8	24.13q	4.7e-05	9	5	2	0	0	0	0	0	1	0	0	0	0	1	0
694	ATP5A1	18	21q	4.7e-05	9	4	1	2	0	0	0	0	1	0	0	0	0	1	0
695	COG6	13	13.2q	4.7e-05	9	3	1	0	2	0	0	0	2	0	0	0	0	1	0
696	SPRYD7	13	14.3q	5.5e-05	9	3	1	1	2	0	0	0	1	1	0	0	0	0	0
697	FUT10	8	12p	5.5e-05	9	3	2	0	1	0	0	0	2	0	0	0	0	1	0
698	SMIM19	8	11.21p	5.7e-05	9	5	1	0	0	0	0	0	2	0	0	0	0	1	0
699	VPS37A	8	22p	5.7e-05	9	3	2	0	0	0	1	0	2	0	0	0	0	1	0
700	GON4L	1	22q	5.7e-05	9	5	0	0	1	0	0	0	2	0	0	0	0	1	0
701	DNAJA3	16	13.3p	5.7e-05	9	3	0	2	0	0	1	0	2	0	0	0	0	1	0
702	NARG2	15	22.2q	5.7e-05	9	3	1	1	1	0	0	0	2	0	0	0	0	1	0
703	MRPL13	8	22.1-q	5.7e-05	9	4	0	2	0	0	0	0	2	0	0	0	0	1	0
704	ALG8	11	14.1q	5.7e-05	9	4	0	2	0	0	1	1	0	0	0	0	0	1	0
705	TCEA1	8	11.2q	5.7e-05	9	4	1	2	1	0	0	1	0	0	0	0	0	0	0
706	GNPAT	1	42q	5.7e-05	9	5	0	2	0	0	0	0	1	0	0	0	0	1	0
707	ZC3H3	8	24.3q	5.7e-05	9	4	1	2	1	0	0	0	1	0	0	0	0	0	0
708	YAP1	11	13q	5.7e-05	9	4	0	2	1	0	0	0	1	0	0	0	0	1	0
709	MIS12	17	13.3p	5.7e-05	9	4	0	1	0	0	1	0	1	0	0	0	1	1	0
710	TATDN2	3	25.3p	5.7e-05	9	4	0	2	0	0	0	1	1	0	0	0	0	1	0
711	DHX38	16	22q	5.7e-05	9	4	2	1	0	0	0	0	2	0	0	0	0	0	0
712	RNPEP	1	32q	5.7e-05	9	4	0	2	0	0	0	0	2	0	0	0	0	1	0
713	FDFT1	8	23.1-p	5.7e-05	9	3	2	2	0	0	0	0	1	0	0	0	0	1	0
714	TSG101	11	15p	5.7e-05	9	3	0	2	0	1	0	0	2	0	0	0	0	1	0
715	FADD	11	13.3q	5.7e-05	9	4	0	2	0	0	0	1	1	0	0	0	0	1	0
716	ZNF410	14	24.3q	5.7e-05	9	3	0	2	0	0	1	0	2	0	0	0	0	1	0
717	CPNE3	8	21q	5.7e-05	9	4	0	2	0	0	1	0	1	0	0	0	0	1	0
718	NUPL2	7	15p	5.7e-05	9	2	1	2	0	0	1	0	2	0	0	0	0	1	0
719	POLR3C	1	21q	5.7e-05	9	3	0	2	0	0	0	0	2	1	0	0	0	1	0
720	NUDT21	16	12.2q	5.7e-05	9	3	1	2	0	0	1	0	2	0	0	0	0	0	0
721	PRCC	1	21.1q	5.7e-05	9	3	0	2	0	0	1	0	2	0	0	0	0	1	0
722	DCP1A	3	21.1p	5.7e-05	9	3	0	2	0	0	1	1	1	0	0	0	0	1	0
723	RAC1	7	22p	5.9e-05	9	3	1	2	0	0	0	1	1	0	0	0	0	1	0
724	ZDHHC5	11	13.1q	5.9e-05	9	5	0	0	1	0	0	0	2	0	0	0	0	1	0
725	B4GALT3	1	21-q	5.9e-05	9	4	1	2	0	0	0	0	1	0	0	0	0	1	0
726	COG4	16	NA	5.9e-05	9	4	1	2	0	0	0	0	1	0	0	0	0	1	0
727	C1orf27	1	25q	5.9e-05	9	5	0	2	0	0	0	0	1	0	0	0	0	1	0
728	PAPD5	16	12.1q	5.9e-05	9	3	2	0	2	0	0	0	2	0	0	0	0	0	0
729	HMBOX1	8	12p	5.9e-05	9	4	2	0	1	0	0	0	1	0	0	0	0	1	0
730	ARMC1	8	12.3q	5.9e-05	9	5	0	2	0	0	0	0	2	0	0	0	0	0	0
731	EMC8	16	24q	5.9e-05	9	5	1	0	0	0	0	0	2	0	0	0	0	1	0
732	NCSTN	1	22-q	5.9e-05	9	4	0	2	0	0	0	0	2	0	0	0	0	1	0
733	CIAPIN1	16	21q	5.9e-05	9	2	2	2	1	0	0	0	1	0	0	0	0	1	0
734	C12orf4	12	13.3p	5.9e-05	9	4	0	2	0	0	1	0	1	0	0	0	0	1	0
735	INTS3	1	21.3q	5.9e-05	9	6	0	0	1	0	0	0	2	0	0	0	0	0	0
736	RAB22A	20	13q	5.9e-05	9	4	0	2	0	0	0	0	2	0	0	0	0	1	0
737	CEP57	11	21q	5.9e-05	9	4	1	0	0	0	1	1	1	0	0	0	0	1	0
738	SNRPD3	22	11.23q	5.9e-05	9	4	0	2	0	0	0	0	2	0	0	0	0	1	0
739	COX7C	5	14q	5.9e-05	9	3	0	2	1	0	0	0	2	0	0	0	0	1	0
740	TCF25	16	24.3q	5.9e-05	9	3	1	0	0	0	0	1	2	1	0	0	0	1	0
741	KLHL9	9	22p	5.9e-05	9	4	0	0	1	0	0	0	2	1	0	0	0	1	0
742	RAB4A	1	42-q	5.9e-05	9	3	0	2	1	0	1	0	1	0	0	0	0	1	0
743	SH2D4A	8	21p	5.9e-05	9	3	1	2	2	0	0	0	0	0	0	0	0	1	0
744	ZBTB43	9	33.3q	5.9e-05	9	3	1	1	2	0	0	0	1	0	0	0	0	1	0
745	NADSYN1	11	13.4q	5.9e-05	9	6	0	1	0	0	0	0	1	0	0	0	0	1	0
746	ZZEF1	17	13.3p	5.9e-05	9	2	1	2	2	0	0	0	1	0	0	0	0	1	0
747	URI1	19	12q	5.9e-05	9	3	0	2	2	0	0	0	1	0	0	0	0	1	0
748	CTNNBL1	20	11.23-q	5.9e-05	9	3	0	2	1	0	1	0	2	0	0	0	0	0	0
749	ZNF394	7	22.1q	5.9e-05	9	2	2	1	0	0	1	0	2	0	0	0	0	1	0
750	MTUS1	8	22p	5.9e-05	9	2	2	2	0	0	0	0	2	0	0	0	0	1	0
751	ZNF16	8	24q	5.9e-05	9	4	0	2	0	1	0	0	1	0	0	0	0	1	0
752	N4BP1	16	12.1q	5.9e-05	9	3	3	1	0	0	0	0	2	0	0	0	0	0	0
753	COPS5	8	13.1q	5.9e-05	9	4	1	2	0	0	0	0	1	0	0	0	0	1	0
754	VPS35	16	12q	5.9e-05	9	4	0	2	0	0	0	0	2	0	0	0	0	1	0
755	UBE2V2	8	11.21q	5.9e-05	9	4	0	2	1	0	0	0	1	0	0	0	0	1	0
756	RTFDC1	20	13q	5.9e-05	9	5	0	2	0	0	0	0	1	0	0	0	0	1	0
757	CDK7	5	12.1q	5.9e-05	9	4	1	2	0	0	0	0	1	0	0	0	0	1	0
758	SRPK2	7	22-q	5.9e-05	9	2	0	2	1	0	1	1	2	0	0	0	0	0	0
759	PDCL	9	12-q	5.9e-05	9	2	1	2	2	0	0	0	1	0	0	0	0	1	0
760	SLC39A9	14	24.1q	5.9e-05	9	4	0	1	2	0	0	0	1	0	0	0	0	1	0
761	RAB11FIP1	8	11.22p	5.9e-05	9	5	0	1	1	0	0	0	1	0	0	0	0	1	0
762	PSD3	8	21.3p	5.9e-05	9	4	0	2	2	0	0	0	0	0	0	0	0	1	0
763	ACACA	17	21q	5.9e-05	9	4	0	2	1	0	1	0	1	0	0	0	0	0	0
764	ZMYM1	1	34.3p	5.9e-05	9	4	0	1	1	0	0	1	1	0	0	0	0	1	0
765	GAN	16	24.1q	5.9e-05	9	3	3	0	1	0	0	0	1	0	0	0	0	1	0
766	PSMB7	9	34.11-q	5.9e-05	9	4	0	2	2	0	0	0	1	0	0	0	0	0	0
767	MAP2K4	17	12p	5.9e-05	9	3	0	2	1	0	1	0	1	0	0	0	0	1	0
768	CD46	1	32q	5.9e-05	9	4	0	1	2	0	0	0	1	0	0	0	0	1	0
769	LIMK2	22	12q	5.9e-05	9	4	0	0	1	0	0	1	1	1	0	0	0	1	0
770	RANBP10	16	22q	5.9e-05	9	5	0	1	1	0	0	0	1	0	0	0	0	1	0
771	WDR7	18	21.31q	5.9e-05	9	3	1	2	1	0	0	0	1	0	0	0	0	1	0
772	WBP4	13	13.3q	5.9e-05	9	4	0	1	1	0	0	0	2	0	0	0	0	1	0
773	NUP88	17	13p	5.9e-05	9	4	0	1	1	0	1	0	1	0	0	0	0	1	0
774	MCCC2	5	12-q	5.9e-05	9	4	0	2	0	0	0	0	2	0	0	0	0	1	0
775	CDH1	16	22.1q	5.9e-05	9	5	2	2	0	0	0	0	0	0	0	0	0	0	0
776	CAST	5	15q	5.9e-05	9	5	0	0	2	0	0	0	1	0	0	0	0	1	0
777	PICALM	11	14q	5.9e-05	9	3	0	1	2	0	0	0	2	0	0	0	0	1	0
778	MSH3	5	11-q	5.9e-05	9	3	0	2	2	0	0	0	1	0	0	0	0	1	0
779	RRN3	16	13.11p	5.9e-05	9	3	0	2	2	0	0	0	2	0	0	0	0	0	0
[truncated: 11,962 more rows]
