# Supplementary material for: A Meta-Analysis of Multiple Matched Copy Number and Transcriptomics Data Sets for Inferring Gene Regulatory Relationships
Source: PLoS One. 2014 Aug 22;9(8):e105522. doi: 10.1371/journal.pone.0105522 (PMC4141782; doi:10.1371/journal.pone.0105522)
Supplement: File S3 — Supporting Results, Predicted targets, for potential regulators from list of top 30 potential regulators that are not transcription factors, positive regulation. (XLS) [file pone.0105522.s003.xls]

## Sheet: UCHL3
A meta-analysis of multiple matched copy number and transcriptomics datasets for inferring gene regulatory relationships
Richard Newton & Lorenz Wernisch
E-mail: richard.newton@mrc-bsu.cam.ac.uk
Supplementary File S3
UCHL3: List of predicted targets, postive regulation
	Gene	Chr	Locus	p-value	p-value-rev	N	jons	chap	lenz	bekh	tayl	lin2	ell	zho	parr	ch.s	ch.w	gra.1	toed	lin1	shai	hoac	bott	sirc	mura	myll	coco	gra.2	crow	beck	ooi	vain	micc	brag	junn	med
Pathology							breast	myeloma	lymphoma	breast	prostate	urothelial	breast	myeloma	breast	lung	lung	prostate	glioma	urothelial	pancreatic	oesophag.	mesothel.	breast	breast	gastric	neuroblas.	prostate	breast	leiomyo.	neuroblas.	prostate	vulva	macroglob.	gastric	lung
Number of samples							356	245	203	173	155	131	124	115	97	94	91	85	74	72	68	54	53	51	47	46	36	34	31	18	14	13	12	11	10	8
	TMEM80	11	15.5p	0.083	0.3	4	NA	0	0.62	1	0.98	NA	0.71	0.012	NA	NA	NA	0.044	NA	NA	1	0.99	0.93	1	NA	1	NA	0.041	0.96	0.9	0.97	0.83	NA	0.97	0.99	NA
