# Supplementary material for: A Meta-Analysis of Multiple Matched Copy Number and Transcriptomics Data Sets for Inferring Gene Regulatory Relationships
Source: PLoS One. 2014 Aug 22;9(8):e105522. doi: 10.1371/journal.pone.0105522 (PMC4141782; doi:10.1371/journal.pone.0105522)
Supplement: File S4 — Supporting Results, Predicted targets, for potential regulators from list of top 30 potential regulators that are not transcription factors, negative regulation. (XLS) [file pone.0105522.s004.xls]

## Sheet: MED4
A meta-analysis of multiple matched copy number and transcriptomics datasets for inferring gene regulatory relationships
Richard Newton & Lorenz Wernisch
E-mail: richard.newton@mrc-bsu.cam.ac.uk
Supplementary File S4
MED4: List of predicted targets, negative regulation
(p-value-rev = p-value of correlation of target's aCGH with regulator's expression)
	Gene	Chr	Locus	p-value	p-value-rev	N	jons	chap	lenz	bekh	tayl	lin2	ell	zho	parr	ch.s	ch.w	gra.1	toed	lin1	shai	hoac	bott	sirc	mura	myll	coco	gra.2	crow	beck	ooi	vain	micc	brag	junn	med
Pathology							breast	myeloma	lymphoma	breast	prostate	urothelial	breast	myeloma	breast	lung	lung	prostate	glioma	urothelial	pancreatic	oesophag.	mesothel.	breast	breast	gastric	neuroblas.	prostate	breast	leiomyo.	neuroblas.	prostate	vulva	macroglob.	gastric	lung
Number of samples							356	245	203	173	155	131	124	115	97	94	91	85	74	72	68	54	53	51	47	46	36	34	31	18	14	13	12	11	10	8
1	DARS2	1	25.1q	0.076	0.69	3	NA	0.0032	0.58	0.88	0.43	NA	0.029	0.049	1	NA	NA	0.51	NA	NA	0.18	1	0.98	1	NA	0.91	NA	0.85	1	NA	0.93	NA	1	1	0.98	NA
2	SCAND1	20	11.1-q	0.076	0.92	3	NA	0.001	NA	0.41	0.99	NA	0.75	1	1	NA	NA	0.0021	NA	NA	1	1	0.98	1	NA	0.91	NA	0.0049	1	1	NA	1	NA	1	0.99	NA
3	CENPF	1	41q	0.076	0.41	3	0.095	0.00098	0.96	0.65	0.015	1	0.72	0.62	0.98	0.59	0.46	0.34	NA	1	0.2	1	0.98	1	0.79	NA	NA	0.0049	1	1	0.93	NA	1	1	0.98	NA
4	FAM20B	1	25.2q	0.076	0.78	3	0.37	0.0018	0.76	0.92	0.47	1	0.66	0.005	1	0.61	0.5	0.12	0.63	0.99	0.00021	1	0.98	1	0.91	0.91	NA	0.94	1	0.76	0.93	NA	1	1	0.98	NA
5	PPP2R5D	6	21.1p	0.076	0.76	3	0.019	1	0.59	0.75	0.97	1	0.89	6e-05	0.84	0.5	0.59	0.014	NA	0.99	0.57	1	0.98	1	0.92	0.91	NA	1	1	NA	0.93	NA	1	1	0.98	0.97
6	ADAR	1	21.3q	0.076	0.37	3	0.3	0.00043	0.9	0.55	0.97	1	0.74	0.0056	NA	0.42	0.65	0.026	NA	0.99	0.33	1	0.98	1	1	0.91	NA	1	1	0.97	0.93	NA	1	1	0.98	NA
7	ILF2	1	21.3q	0.076	0.43	2	NA	0.001	0.7	0.95	0.65	NA	0.39	0.0017	NA	0.41	0.29	1	NA	NA	0.15	1	0.98	1	NA	0.91	NA	0.25	1	0.91	0.93	NA	1	1	0.98	0.97
8	WDR76	15	15.3q	0.076	0.91	2	NA	0.014	0.59	0.6	0.55	NA	0.85	0.88	1	NA	NA	0.00023	NA	NA	0.15	1	0.98	1	NA	0.91	NA	0.72	1	NA	0.93	1	0.99	1	0.98	NA
9	INVS	9	31q	0.076	0.82	2	0.045	1	0.96	0.94	0.46	0.96	0.3	0.071	0.59	0.41	0.54	0.48	1	1	0.16	1	0.98	1	1	0.91	NA	0.0019	1	0.59	0.93	1	1	1	0.98	0.97
10	XYLB	3	22-p	0.076	1	2	1	0.25	0.89	0.4	0.36	1	0.45	0.0056	1	0.43	1	0.0072	NA	0.97	0.26	1	0.98	1	NA	0.91	NA	1	1	NA	0.93	0.87	1	1	0.98	NA
11	OSBPL8	12	14q	0.09	0.72	2	NA	4e-05	1	1	0.27	0.74	1	0.094	0.82	0.92	1	1	1	0.99	0.15	1	0.98	1	NA	0.91	NA	1	1	0.59	0.97	1	0	1	0.98	NA
12	RBBP8NL	20	13.33q	0.092	0.93	2	NA	1	0.85	0.41	0.98	NA	1	1	0.92	NA	NA	0.00022	NA	NA	1	1	NA	1	NA	NA	NA	0.02	1	NA	NA	0.66	0.99	NA	0.98	NA
13	HMGB2	4	31q	0.076	0.94	1	NA	4.5e-05	0.96	0.31	0.66	NA	0.78	0.41	1	0.48	0.5	0.41	NA	NA	0.12	1	0.98	1	NA	0.94	NA	1	1	NA	0.93	0.28	1	1	0.98	NA
14	NABP2	12	13.3q	0.1	0.93	1	NA	0.58	NA	0.7	0.74	NA	0.99	1	0.85	NA	NA	0.00041	0.81	NA	0.11	NA	0.98	1	NA	NA	NA	1	1	NA	0.95	0.55	NA	1	0.98	0.99

## Sheet: DDX10
A meta-analysis of multiple matched copy number and transcriptomics datasets for inferring gene regulatory relationships
Richard Newton & Lorenz Wernisch
E-mail: richard.newton@mrc-bsu.cam.ac.uk
Supplementary File S4
DDX10: List of predicted targets, negative regulation
(p-value-rev = p-value of correlation of target's aCGH with regulator's expression)
	Gene	Chr	Locus	p-value	p-value-rev	N	jons	chap	lenz	bekh	tayl	lin2	ell	zho	parr	ch.s	ch.w	gra.1	toed	lin1	shai	hoac	bott	sirc	mura	myll	coco	gra.2	crow	beck	ooi	vain	micc	brag	junn	med
Pathology							breast	myeloma	lymphoma	breast	prostate	urothelial	breast	myeloma	breast	lung	lung	prostate	glioma	urothelial	pancreatic	oesophag.	mesothel.	breast	breast	gastric	neuroblas.	prostate	breast	leiomyo.	neuroblas.	prostate	vulva	macroglob.	gastric	lung
Number of samples							356	245	203	173	155	131	124	115	97	94	91	85	74	72	68	54	53	51	47	46	36	34	31	18	14	13	12	11	10	8
1	GRB2	17	24-q	0.067	0.82	4	0.0042	0.00091	1	0.75	0.92	0.94	0.03	0.82	0.6	0.99	0.51	0.0027	NA	0.99	0.4	0.98	0.83	0.96	0.53	0.95	NA	0.41	1	0.98	0.88	0.95	0.98	0.99	0.89	NA
2	FAM102A	9	34.11q	0.067	0.67	3	2.4e-05	0.1	0.99	0.0063	1	0.8	0.55	0.59	0.25	NA	NA	0.0024	NA	NA	1	0.97	0.99	0.66	0.72	0.95	NA	0.7	1	1	0.98	NA	0.98	0.99	1	NA
3	SEMA3F	3	21.3p	0.067	0.87	3	2.8e-06	0.0011	1	0.02	1	1	0.1	0.92	0.75	0.99	0.81	0.23	NA	0.99	1	0.97	0.99	0.86	0.97	0.95	NA	0.42	1	1	0.97	NA	0.98	0.99	0.94	NA
4	GPC1	2	35-q	0.082	0.48	3	0.13	0.0055	1	0.036	1	1	0.53	0.99	0.95	0.99	0.4	1	0.016	0.99	1	0.97	0.91	0.7	0.95	0.95	NA	1	1	0.92	0.94	0.96	0.98	0.99	1	NA
5	TNFSF14	19	13.3p	0.09	0.94	3	9.1e-05	0.012	1	1	1	1	1	0.96	1	0.99	0.94	0.0077	0.78	0.99	0.49	NA	1	0.98	1	0.95	NA	1	1	NA	NA	NA	0.98	0.99	0.99	NA
6	SIL1	5	31q	0.09	0.51	3	0.029	0.0021	1	0.15	1	1	1	0.88	0.89	0.99	0.48	1	NA	NA	0.043	0.97	0.99	0.97	1	0.95	NA	1	1	1	0.91	NA	0.98	0.99	0.8	NA
7	SLC5A10	17	11.2p	0.067	0.54	2	NA	1	1	0.072	1	1	0.013	0.98	0.32	NA	NA	0.017	NA	NA	0.96	0.97	NA	0.67	0.91	NA	NA	0.83	1	0.86	NA	NA	0.98	NA	1	NA
8	BCAN	1	31q	0.067	0.23	2	NA	0.00081	1	0.013	1	NA	0.71	0.32	NA	0.99	0.96	0.15	NA	NA	0.47	0.97	0.99	0.89	NA	0.95	NA	0.61	1	1	0.88	0.98	0.98	0.99	0.97	NA
9	AP2A1	19	13.3q	0.068	0.95	2	0.0076	0.096	1	0.26	1	0.89	0.55	1	0.8	NA	NA	0.007	NA	0.99	1	0.97	NA	0.7	0.63	0.95	NA	1	1	NA	0.88	NA	0.98	NA	0.96	NA
10	CUL7	6	21.1p	0.072	0.77	2	NA	0.0024	0.99	0.46	1	NA	0.4	0.59	0.67	0.99	0.34	0.49	0.02	NA	1	0.97	0.99	0.99	NA	0.95	NA	0.82	1	1	0.97	0.93	0.98	0.99	0.95	NA
11	ADIPOR2	12	13p	0.09	0.97	2	2.8e-05	1	1	0.0054	0.87	0.98	0.59	0.86	0.32	0.99	0.94	0.66	1	NA	1	0.97	0.99	0.97	0.88	0.97	NA	0.48	1	NA	0.93	0.9	0.98	0.99	0.95	NA

## Sheet: BCL9
A meta-analysis of multiple matched copy number and transcriptomics datasets for inferring gene regulatory relationships
Richard Newton & Lorenz Wernisch
E-mail: richard.newton@mrc-bsu.cam.ac.uk
Supplementary File S4
BCL9: List of predicted targets, negative regulation
(p-value-rev = p-value of correlation of target's aCGH with regulator's expression)
	Gene	Chr	Locus	p-value	p-value-rev	N	jons	chap	lenz	bekh	tayl	lin2	ell	zho	parr	ch.s	ch.w	gra.1	toed	lin1	shai	hoac	bott	sirc	mura	myll	coco	gra.2	crow	beck	ooi	vain	micc	brag	junn	med
Pathology							breast	myeloma	lymphoma	breast	prostate	urothelial	breast	myeloma	breast	lung	lung	prostate	glioma	urothelial	pancreatic	oesophag.	mesothel.	breast	breast	gastric	neuroblas.	prostate	breast	leiomyo.	neuroblas.	prostate	vulva	macroglob.	gastric	lung
Number of samples							356	245	203	173	155	131	124	115	97	94	91	85	74	72	68	54	53	51	47	46	36	34	31	18	14	13	12	11	10	8
1	LPXN	11	NA	0.059	0.51	3	1	0.00012	1	0.86	1	0.84	0.29	0.039	NA	0.047	0.92	1	NA	0.55	1	0.99	0.91	0.84	1	1	NA	1	1	0.98	1	0.9	0.97	1	0.98	0.98
2	SLC35F2	11	22.3q	0.068	0.84	3	0.43	0.026	0.59	1	0.99	0.23	1	0.033	0.92	1	1	0.00095	NA	1	0.054	1	1	0.67	1	1	NA	0.91	1	NA	1	NA	0.97	1	0.98	NA
3	EMC3	3	25.3p	0.059	0.87	2	NA	0.00013	NA	0.66	0.99	NA	0.89	0.36	NA	NA	NA	0.015	NA	NA	1	NA	0.94	0.78	NA	1	NA	1	0.68	0.97	0.79	0.9	0.97	1	0.98	NA
4	ZNF136	19	13.2p	0.059	1	2	0.72	2e-07	1	1	0.99	0.49	0.65	0.0017	NA	0.82	1	1	NA	0.85	1	0.98	0.99	1	0.92	1	NA	0.88	0.96	NA	0.24	0.9	0.97	1	0.98	NA
5	YIPF5	5	31.3q	0.059	1	2	NA	0.0074	0.7	1	0.99	NA	0.86	0.24	0.83	NA	NA	5.6e-05	NA	NA	0.7	0.72	1	0.62	NA	NA	NA	0.87	1	0.87	0.68	NA	0.97	1	0.98	NA
6	MERTK	2	14.1q	0.059	1	2	0.2	8.5e-06	0.57	1	0.99	0.88	0.7	0.69	0.7	0.67	1	0.00021	NA	0.83	0.65	1	0.92	0.79	NA	1	NA	0.83	1	0.79	1	0.9	0.97	1	0.98	0.96
7	CRBN	3	26.3p	0.059	0.66	2	1	1.9e-08	1	0.97	0.99	0.8	0.89	0.39	0.7	0.68	1	0.002	NA	1	0.74	0.73	0.99	0.57	0.99	1	NA	1	0.76	0.95	0.83	0.9	0.97	1	0.98	NA
8	TNFAIP3	6	23-q	0.072	0.74	2	NA	0.02	0.92	1	0.99	NA	0.74	1	0.66	0.0037	1	1	0.21	NA	0.092	0.98	0.98	0.62	NA	1	NA	1	1	0.83	NA	NA	0.97	1	0.98	0.96
9	TRAPPC9	8	24.3q	0.062	0.45	1	9.1e-05	NA	1	NA	NA	0.79	NA	NA	0.68	NA	NA	NA	0.92	NA	NA	NA	NA	NA	NA	NA	NA	NA	1	0.97	NA	NA	0.97	NA	0.98	NA
10	EGR3	8	23-p	0.064	0.64	1	NA	1.5e-06	NA	1	0.99	NA	1	0.97	1	0.15	1	0.38	0.43	NA	1	1	0.99	0.56	NA	1	NA	0.99	1	0.98	NA	0.92	0.98	1	0.98	NA
11	RAD21L1	20	13p	0.088	0.89	1	NA	NA	0.53	NA	NA	NA	NA	NA	NA	NA	NA	NA	0.018	NA	NA	NA	NA	NA	NA	NA	NA	NA	NA	NA	NA	NA	NA	NA	NA	NA
12	PLA2G16	11	12.3q	0.09	0.92	1	NA	NA	0.75	NA	NA	NA	NA	NA	0.63	1	1	NA	0.011	NA	NA	1	NA	NA	NA	1	NA	NA	1	0.82	NA	NA	0.97	NA	0.98	0.97

## Sheet: AZIN1
A meta-analysis of multiple matched copy number and transcriptomics datasets for inferring gene regulatory relationships
Richard Newton & Lorenz Wernisch
E-mail: richard.newton@mrc-bsu.cam.ac.uk
Supplementary File S4
AZIN1: List of predicted targets, negative regulation
(p-value-rev = p-value of correlation of target's aCGH with regulator's expression)
	Gene	Chr	Locus	p-value	p-value-rev	N	jons	chap	lenz	bekh	tayl	lin2	ell	zho	parr	ch.s	ch.w	gra.1	toed	lin1	shai	hoac	bott	sirc	mura	myll	coco	gra.2	crow	beck	ooi	vain	micc	brag	junn	med
Pathology							breast	myeloma	lymphoma	breast	prostate	urothelial	breast	myeloma	breast	lung	lung	prostate	glioma	urothelial	pancreatic	oesophag.	mesothel.	breast	breast	gastric	neuroblas.	prostate	breast	leiomyo.	neuroblas.	prostate	vulva	macroglob.	gastric	lung
Number of samples							356	245	203	173	155	131	124	115	97	94	91	85	74	72	68	54	53	51	47	46	36	34	31	18	14	13	12	11	10	8
1	PHLDB2	3	13.13q	0.066	0.79	6	0.00039	1	1	0.041	0.96	0.048	0.076	0.93	0.79	NA	NA	0.018	NA	0.91	0.0095	0.99	NA	0.48	0.19	0.33	NA	0.0051	0.95	1	1	NA	1	NA	0.96	NA
2	FRMD6	14	22.1q	0.066	0.76	5	0.00083	1	1	0.18	0.28	0.0084	0.18	1	0.7	NA	NA	0.007	NA	0.54	0.00023	1	NA	0.77	0.59	0.36	NA	0.0049	0.96	1	1	0.78	1	NA	0.91	NA
3	PJA2	5	22.1q	0.066	0.13	5	0.026	0.7	1	0.4	0.17	0.0011	0.19	0.31	NA	1	0.6	0.00017	NA	0.21	0.012	1	0.93	0.76	0.18	1	0.24	0.00062	0.8	1	1	NA	1	0.99	0.94	1
4	ANXA11	10	22.3q	0.066	1	5	0.026	0.89	1	0.047	0.044	0.0019	0.056	1	0.84	0.8	0.99	0.82	NA	0.7	1	1	0.94	0.55	1	0.33	NA	0.012	0.8	0.84	1	0.84	1	0.99	0.91	1
5	ELF1	13	13q	0.066	0.55	5	0.0021	1	1	0.065	0.39	4.9e-05	0.039	1	1	0.6	0.81	0.001	0.81	0.61	0.65	1	0.93	0.61	0.85	1	1	0.0016	0.96	1	1	0.84	1	0.99	0.98	1
6	BCKDHB	6	14.1q	0.066	0.4	5	0.00045	0.73	1	0.0023	0.57	0.0019	0.83	0.99	0.84	0.85	1	7.3e-05	NA	0.87	0.012	1	0.93	0.57	0.59	1	0.78	0.33	1	1	0.98	NA	1	0.99	0.95	NA
7	MBNL2	13	31.1q	0.066	0.67	5	0.022	1	1	0.27	0.52	0.018	0.13	0.84	0.96	1	1	5.1e-05	NA	0.67	0.011	0.97	0.93	0.58	0.17	0.96	0.14	0.00044	1	1	1	0.84	1	0.99	0.92	1
8	PDGFC	4	32q	0.072	0.48	5	0.0027	1	1	0.26	0.31	1	0.038	1	0.96	0.85	1	0.0038	NA	1	0.0024	1	0.93	0.81	0.29	0.14	NA	0.0024	0.76	NA	1	0.78	1	0.99	0.96	NA
9	CAV1	7	31q	0.08	1	5	0.017	1	1	0.031	0.41	1	0.2	0.9	0.96	0.72	0.57	0.0032	NA	1	4.3e-05	1	0.93	0.63	0.64	0.38	NA	0.0022	1	1	0.93	NA	1	0.99	0.94	1
10	STXBP5	6	24.3q	0.099	0.6	5	0.0014	1	1	0.53	0.8	0.047	0.36	0.95	1	NA	NA	0.00033	1	0.88	0.00021	1	NA	0.66	0.39	NA	NA	0.035	0.98	1	0.98	0.81	1	NA	0.91	NA
11	SLC25A12	2	24q	0.066	0.77	4	0.032	1	1	0.077	1	4.9e-05	0.14	0.35	0.63	0.79	0.65	0.1	NA	0.5	0.0034	1	0.97	0.62	0.46	0.19	0.94	0.002	1	1	0.93	NA	1	0.99	0.97	NA
12	PRKAA1	5	13.1p	0.066	0.77	4	0.00039	1	1	0.03	1	0.02	0.14	0.89	0.62	1	1	0.29	NA	0.95	0.033	1	0.93	0.65	0.18	1	NA	1	0.96	1	0.98	NA	1	0.99	0.92	1
13	ACVR1	2	23-q	0.066	0.26	4	0.078	0.22	1	0.27	0.99	0.039	0.019	0.2	0.93	1	1	0.00021	NA	0.97	1	1	0.93	0.81	0.11	0.54	0.27	0.0018	0.64	1	1	NA	1	0.99	0.91	1
14	BMPR2	2	33-q	0.066	1	4	0.25	0.96	1	0.17	0.85	0.00011	0.19	1	0.97	0.36	1	0.0015	NA	NA	0.00039	0.97	0.93	0.51	NA	NA	1	0.0027	0.99	1	1	NA	1	0.99	0.92	NA
15	ROCK2	2	24p	0.068	0.9	5	0.032	1	1	0.32	0.79	0.019	1	0.2	0.91	1	0.05	0.57	0.71	0.43	0.042	1	0.99	0.63	0.89	0.76	1	0.00061	1	1	0.99	NA	1	0.99	0.98	0.95
16	PDZRN3	3	14.1p	0.07	0.34	4	0.028	1	1	0.015	0.35	1	0.13	0.55	NA	0.53	0.86	0.011	0.92	NA	1	1	0.95	0.68	NA	0.21	NA	0.0085	0.85	1	1	0.87	1	0.99	0.91	1
17	LRRC49	15	23q	0.07	0.66	4	NA	1	1	0.14	1	1.9e-05	0.6	0.5	0.78	NA	NA	0.00073	NA	NA	0.00012	0.99	0.98	0.74	NA	0.89	NA	0.0025	0.95	1	1	0.87	1	0.99	0.97	NA
18	CAV2	7	31q	0.072	1	4	0.023	1	1	0.0064	0.41	0.98	0.18	1	0.94	0.94	0.45	0.0061	0.21	1	0.0044	1	0.93	0.63	0.51	0.21	1	0.53	0.99	1	0.98	0.78	1	0.99	0.94	1
19	RAI2	X	22p	0.066	0.62	3	NA	1	1	0.0074	0.72	0.0013	0.069	0.77	NA	0.24	0.45	0.14	NA	0.58	1	1	0.93	0.58	NA	0.36	NA	0.00044	0.67	1	1	0.78	1	0.99	0.99	1
20	AASS	7	31.3q	0.066	0.34	3	NA	0.49	1	0.0043	0.25	0.0019	0.12	0.87	0.73	0.3	0.15	0.34	NA	0.8	0.079	0.93	0.97	0.6	0.88	0.91	NA	0.014	0.89	1	NA	0.89	1	0.99	0.94	NA
21	MAN2A1	5	NA	0.066	0.17	3	0.012	0.44	1	0.5	0.62	0.00079	0.04	0.45	0.58	0.99	1	0.052	NA	0.092	0.16	1	0.93	0.76	0.15	0.53	NA	0.2	0.86	1	1	NA	1	0.99	0.91	1
22	SH3PXD2A	10	25.1q	0.066	1	3	0.00073	1	1	0.4	0.91	0.00073	0.14	1	0.99	0.11	1	1	1	0.41	1	0.92	0.94	0.98	0.19	1	NA	0.015	0.68	1	0.92	0.9	1	0.99	0.94	NA
23	TRIM38	6	21.3p	0.066	1	3	NA	0.42	1	0.00072	0.33	0.0063	0.22	0.98	0.93	0.81	0.56	0.13	NA	0.78	0.46	1	0.93	0.46	1	0.47	1	0.0044	0.98	1	NA	0.9	1	0.99	0.91	NA
24	CRIM1	2	21p	0.066	0.87	3	0.058	1	1	0.0026	0.077	0.055	0.051	1	0.48	0.37	0.2	0.16	NA	0.81	0.0093	0.87	0.93	0.55	0.67	0.86	1	0.0076	0.96	NA	NA	0.81	1	0.99	0.97	0.97
25	MEIS1	2	14p	0.066	0.41	3	NA	1	1	0.22	0.1	0.00036	0.22	0.99	1	0.49	0.38	0.0013	0.2	0.96	1	1	0.95	0.63	0.24	0.28	0.2	0.0012	1	0.98	0.82	0.9	1	0.99	0.95	1
26	EIF4E3	3	14p	0.066	0.89	3	NA	1	1	0.038	0.81	0.00012	0.13	0.93	0.98	NA	NA	0.54	NA	NA	1	1	NA	0.63	NA	0.19	NA	0.0041	0.95	1	0.83	0.87	1	NA	0.91	NA
27	PCCA	13	32q	0.066	0.68	3	0.17	0.55	1	0.048	0.72	3.7e-05	1	0.97	0.79	0.74	1	6.2e-05	NA	0.66	1	1	0.93	0.6	0.95	0.93	NA	0.18	1	0.85	0.95	NA	1	0.99	0.92	NA
28	UBQLN2	X	11.21p	0.066	0.51	3	NA	1	1	0.16	0.34	0.00025	0.032	0.87	NA	0.98	1	0.54	NA	0.66	0.11	1	0.94	0.7	NA	0.74	NA	0.0085	0.85	1	0.82	0.82	1	0.99	0.92	NA
29	PKD2	4	22.1q	0.068	0.73	3	0.066	1	1	0.41	1	0.00025	0.35	1	1	0.63	0.95	0.024	0.47	0.37	1	1	0.93	0.79	0.19	0.076	NA	0.00065	0.93	1	1	0.78	1	0.99	0.97	NA
30	PMP22	17	12p	0.069	0.51	3	NA	0.8	1	0.25	0.54	NA	0.018	0.93	1	1	0.37	0.03	NA	NA	1	1	0.96	0.71	NA	0.38	0.36	0.00067	0.6	1	1	0.8	1	0.99	0.93	0.93
31	SENP6	6	13-q	0.069	0.81	3	0.52	0.33	1	0.74	0.86	0.0022	1	0.99	1	1	1	0.0034	NA	0.5	0.0059	1	0.93	0.44	0.69	0.46	0.17	0.13	1	1	1	0.92	1	0.99	0.91	NA
32	PCNXL2	1	42.2q	0.07	0.93	3	0.13	1	1	0.84	1	0.00024	0.98	1	1	0.047	0.51	0.63	0.016	NA	1	1	0.98	0.95	NA	0.79	NA	1	0.9	1	0.96	0.96	0.99	0.99	0.94	NA
33	C16orf45	16	13.2p	0.07	1	3	0.33	0.43	1	0.96	0.74	2e-04	1	0.82	0.97	0.11	0.72	0.00079	0.71	NA	1	1	0.93	0.9	0.55	NA	NA	0.008	0.97	1	0.86	0.85	1	0.99	0.91	1
34	A2M	12	13.31p	0.07	1	3	0.03	0.21	1	0.46	0.088	0.87	0.55	0.35	1	0.26	0.47	0.0058	NA	0.97	1	NA	0.95	0.78	1	0.58	NA	0.00061	0.91	1	NA	0.85	1	0.99	0.94	NA
35	FBN1	15	21.1q	0.074	0.37	3	2e-04	1	1	0.73	0.51	1	0.085	0.55	1	0.95	1	0.00085	NA	NA	1	1	0.93	0.71	NA	0.64	NA	0.0014	0.73	1	1	0.79	1	0.99	0.94	NA
36	PALLD	4	32.3q	0.079	0.95	3	0.0016	1	1	0.27	0.56	1	0.12	0.96	0.98	NA	NA	0.0076	NA	NA	1	0.93	0.94	0.63	0.6	0.15	NA	0.0018	0.8	1	1	NA	1	0.99	0.95	NA
37	PRKD3	2	21p	0.08	0.79	3	0.17	1	1	0.00072	0.84	0.95	0.19	1	1	1	0.76	0.0028	NA	0.78	0.00052	1	0.96	0.46	1	0.47	NA	0.32	1	0.91	1	0.86	1	0.99	0.92	1
38	DCN	12	23q	0.083	0.91	3	0.0028	0.48	1	0.48	0.12	1	0.15	1	1	0.81	1	0.0061	NA	0.99	1	1	0.95	0.76	0.39	0.11	NA	4e-04	0.91	1	1	0.78	1	0.99	0.91	NA
39	ERBB2IP	5	12.3q	0.083	0.17	3	0.63	1	1	1	0.5	2.5e-05	0.56	0.95	0.98	0.55	1	0.0013	0.99	0.41	0.62	1	0.93	0.9	0.63	0.37	NA	0.011	0.98	0.95	1	0.86	0.99	0.99	0.94	NA
40	THBD	20	12-cenp	0.086	0.79	3	NA	1	NA	0.11	1	NA	0.0082	0.99	0.99	0.68	0.48	0.0087	NA	NA	0.2	1	0.96	0.71	NA	NA	NA	0.021	0.8	1	NA	0.81	0.96	0.99	0.93	1
41	LANCL1	2	33-q	0.09	1	3	1	0.97	1	0.5	1	7.8e-06	0.91	0.56	0.97	0.99	1	0.081	NA	0.21	0.00067	1	0.93	0.63	0.96	0.77	NA	0.0039	1	0.86	0.94	0.96	1	0.99	0.97	NA
42	YPEL5	2	23p	0.09	0.35	3	0.25	0.7	1	0.54	0.84	0.00084	0.43	0.91	1	0.72	0.78	0.00056	NA	NA	1	1	0.93	0.51	NA	0.4	0.86	0.00065	1	0.95	1	0.88	1	0.99	0.96	NA
43	ZBTB4	17	13.2p	0.066	0.54	2	0.22	0.69	1	0.24	0.59	3.7e-05	0.13	0.76	0.76	NA	NA	0.48	0.75	0.68	0.64	1	NA	0.56	1	0.16	0.29	4e-04	0.78	1	0.97	0.8	1	NA	0.94	NA
44	MPHOSPH8	13	12.11q	0.066	1	2	0.00089	NA	1	NA	NA	0.0097	NA	NA	NA	NA	NA	NA	1	NA	NA	NA	NA	NA	NA	NA	NA	NA	0.98	1	NA	NA	1	NA	0.91	1
45	FBLN5	14	31q	0.066	0.93	2	NA	1	1	0.0049	0.22	NA	0.2	1	0.82	0.36	0.4	0.16	0.14	NA	0.9	1	0.94	0.51	NA	1	1	0.0017	0.97	1	NA	0.78	1	0.99	0.92	1
46	TCF7L2	10	25.3q	0.066	1	2	0.18	0.23	1	0.0021	0.39	0.12	0.23	0.98	0.84	1	1	0.67	1	0.49	1	1	0.97	0.75	0.88	0.22	0.87	0.015	1	1	1	NA	1	0.99	0.91	1
47	CD63	12	12-q	0.068	0.89	2	NA	0.54	1	1	0.57	NA	0.019	0.67	1	0.6	0.65	0.13	NA	NA	1	1	0.93	0.96	NA	0.22	NA	0.0012	0.1	NA	1	0.85	0.99	0.99	0.91	1
48	APCDD1	18	11.21p	0.068	1	2	NA	1	1	0.069	1	4.6e-05	0.79	0.48	0.67	NA	NA	0.081	1	0.58	1	1	NA	0.59	0.5	0.12	1	0.0088	0.96	NA	NA	0.81	1	NA	0.91	NA
49	CCDC80	3	13.2q	0.069	1	2	0.0043	1	1	0.074	0.21	0.89	0.3	0.82	1	NA	NA	0.15	NA	NA	1	NA	NA	0.61	NA	NA	1	0.0021	0.92	1	1	0.78	1	NA	0.91	NA
50	ATOH8	2	11.2p	0.077	1	2	0.069	1	1	0.99	1	1.1e-05	0.59	0.86	0.8	NA	NA	1	NA	0.49	1	0.94	NA	0.78	1	1	NA	0.017	1	0.88	0.95	0.82	1	NA	0.91	NA
51	TOMM7	7	15.3p	0.08	0.74	2	NA	NA	NA	NA	1	2.1e-05	0.99	NA	0.97	0.79	0.51	0.11	NA	NA	0.24	1	NA	NA	NA	0.61	NA	0.034	0.87	1	1	NA	1	NA	0.96	1
52	COL6A3	2	37q	0.087	0.23	2	0.0015	0.68	1	1	0.29	1	0.3	0.98	1	0.87	0.96	1	0.6	1	1	1	0.94	0.78	0.19	0.42	NA	0.0061	0.63	1	1	NA	1	0.99	0.93	1
53	RNF10	12	23-q	0.087	0.62	2	0.048	0.83	1	0.6	0.73	0.00049	0.94	1	0.86	0.89	0.85	1	NA	0.68	1	1	0.93	0.81	0.9	0.93	NA	1	0.82	1	0.99	0.78	1	0.99	0.91	NA
54	TLE4	9	21.32q	0.089	0.27	2	0.44	0.44	1	0.062	0.79	8e-04	0.28	0.22	NA	0.85	1	1	NA	0.94	1	1	0.93	0.63	1	1	0.73	0.0054	0.99	1	0.97	NA	1	0.99	0.91	1
55	PPA2	4	25q	0.09	0.57	2	0.69	0.29	1	0.93	1	3.6e-05	0.72	0.99	0.93	1	1	0.061	NA	NA	0.0014	1	0.94	0.85	NA	0.6	NA	0.2	0.98	1	1	0.78	1	0.99	0.93	1
56	ANKRD50	4	28.1q	0.095	0.66	2	0.94	1	1	1	0.74	3.1e-07	1	1	1	NA	NA	0.22	NA	NA	0.00073	1	NA	0.73	NA	NA	NA	1	1	NA	0.82	NA	1	NA	0.97	NA
57	PTPN21	14	31q	0.096	0.28	2	0.0042	1	1	0.26	0.92	0.52	0.7	0.87	NA	1	1	1	NA	0.56	0.0034	1	0.93	0.51	NA	1	NA	1	0.6	1	0.82	NA	0.96	0.99	0.91	0.95
58	C7orf41	7	15.1p	0.066	0.67	1	0.19	NA	1	NA	NA	6.9e-06	NA	NA	0.26	NA	NA	NA	NA	NA	NA	NA	NA	0.5	NA	NA	NA	NA	1	1	NA	0.91	1	NA	0.97	NA
59	CREBRF	5	35.2q	0.066	0.39	1	NA	NA	NA	NA	NA	3.6e-06	NA	NA	0.94	NA	NA	NA	NA	NA	NA	NA	NA	NA	NA	NA	NA	NA	NA	1	NA	NA	1	NA	NA	NA
60	FAM13B	5	31q	0.066	0.2	1	NA	NA	1	NA	NA	2.8e-06	NA	NA	0.68	0.64	0.76	NA	0.32	0.29	NA	NA	NA	NA	0.86	NA	NA	NA	0.8	1	NA	NA	1	NA	0.91	NA
61	RCOR3	1	32.3q	0.066	1	1	0.23	1	1	0.54	0.98	1.1e-07	0.12	0.99	0.89	1	1	0.27	NA	0.093	0.28	1	0.93	0.65	0.58	0.56	NA	0.97	0.84	1	0.82	0.87	1	0.99	0.92	NA
62	DISP1	1	42.12q	0.066	0.95	1	0.48	0.83	1	0.2	1	1.1e-07	0.58	1	0.93	NA	NA	0.19	NA	0.97	1	1	NA	0.71	1	NA	NA	0.73	1	0.94	1	0.81	1	NA	0.97	NA
63	ZZEF1	17	13.3p	0.066	0.31	1	NA	0.37	1	1	1	2.1e-05	0.84	1	0.63	1	1	1	1	0.28	1	1	0.93	0.96	0.28	1	NA	1	0.92	1	0.85	NA	0.96	0.99	0.91	NA
64	PMEPA1	20	13.31-q	0.069	0.76	1	0.001	NA	1	NA	NA	1	NA	NA	1	0.22	0.89	NA	NA	0.81	NA	1	NA	NA	0.24	0.23	NA	NA	0.6	NA	NA	NA	1	NA	0.91	NA
65	SMAD7	18	21.1q	0.072	0.84	1	1.6e-05	1	1	1	0.98	0.1	0.7	0.58	1	0.83	1	1	1	0.35	0.075	1	0.94	0.7	0.69	0.83	1	0.36	0.69	0.93	0.93	0.82	1	0.99	0.94	1
66	GLDN	15	15.3q	0.078	0.43	1	NA	0.61	1	1	1	8.1e-05	0.66	1	0.57	NA	NA	0.49	NA	NA	1	1	NA	0.62	NA	0.6	NA	0.22	0.93	1	NA	0.78	1	NA	0.97	NA
67	MN1	22	12.1q	0.081	1	1	1.6e-05	0.97	1	0.37	1	1	0.23	0.86	NA	0.72	1	1	1	1	1	0.93	0.93	0.75	NA	1	NA	0.17	1	1	NA	0.81	1	0.99	0.99	NA
68	INTS3	1	21.3q	0.087	0.9	1	0.71	1	1	0.78	1	1.7e-06	0.86	0.9	NA	NA	NA	1	NA	NA	0.27	1	0.93	0.73	0.56	NA	NA	0.81	0.98	1	0.82	0.95	1	0.99	0.94	NA

## Sheet: SETDB1
A meta-analysis of multiple matched copy number and transcriptomics datasets for inferring gene regulatory relationships
Richard Newton & Lorenz Wernisch
E-mail: richard.newton@mrc-bsu.cam.ac.uk
Supplementary File S4
SETDB1: List of predicted targets, negative regulation
(p-value-rev = p-value of correlation of target's aCGH with regulator's expression)
	Gene	Chr	Locus	p-value	p-value-rev	N	jons	chap	lenz	bekh	tayl	lin2	ell	zho	parr	ch.s	ch.w	gra.1	toed	lin1	shai	hoac	bott	sirc	mura	myll	coco	gra.2	crow	beck	ooi	vain	micc	brag	junn	med
Pathology							breast	myeloma	lymphoma	breast	prostate	urothelial	breast	myeloma	breast	lung	lung	prostate	glioma	urothelial	pancreatic	oesophag.	mesothel.	breast	breast	gastric	neuroblas.	prostate	breast	leiomyo.	neuroblas.	prostate	vulva	macroglob.	gastric	lung
Number of samples							356	245	203	173	155	131	124	115	97	94	91	85	74	72	68	54	53	51	47	46	36	34	31	18	14	13	12	11	10	8
1	TTC12	11	23.2q	0.072	0.64	3	NA	0.0012	0.99	1	0.95	NA	0.9	0.0016	0.91	1	0.96	0.45	NA	NA	0.73	1	0.043	0.35	NA	0.97	NA	0.7	0.7	0.64	0.65	NA	1	0.99	0.93	NA
2	FAM49A	2	24.3p	0.065	0.97	2	NA	1.1e-08	0.94	0.89	0.71	1	0.87	0.00033	0.89	0.14	0.75	1	NA	NA	1	0.93	0.8	0.12	NA	0.96	NA	0.52	0.68	1	1	NA	1	1	0.93	NA
3	IRF1	5	23-q	0.065	0.61	2	NA	5.5e-05	0.94	1	0.74	NA	1	0.00062	0.9	0.92	1	1	NA	NA	0.11	1	1	0.23	NA	0.96	NA	1	0.94	1	1	NA	1	1	0.93	NA
4	COX4I1	16	24.1q	0.065	0.27	2	NA	0.31	0.98	0.95	1	NA	0.85	0.31	0.023	0.55	1	0.31	NA	NA	1	0.9	1	0.96	NA	0.96	NA	0.042	0.56	NA	0.43	NA	1	0.83	0.93	NA
5	RABL3	3	13.33q	0.072	0.86	2	NA	0.95	0.94	1	0.6	0.6	0.67	0.013	0.83	1	1	0.8	NA	NA	0.48	1	0.44	0.17	NA	NA	NA	0.024	0.58	NA	1	NA	1	1	0.93	NA
6	SAV1	14	13-q	0.076	1	2	NA	0.0012	0.98	1	0.74	NA	0.73	0.081	0.68	1	0.7	1	NA	NA	0.23	1	0.01	0.23	NA	0.96	NA	0.79	0.79	1	1	NA	1	1	0.93	NA
7	SLFN12	17	12q	0.083	0.86	2	NA	1	0.95	0.99	1	0.5	1	0.26	0.9	NA	NA	0.25	NA	NA	0.034	NA	0.0095	0.095	NA	NA	NA	0.28	0.94	NA	NA	NA	1	1	0.93	NA
8	ARMC8	3	22q	0.098	0.61	2	NA	0.58	0.94	0.95	0.71	0.73	0.8	0.0025	0.5	1	0.78	0.46	NA	1	0.29	0.9	0.0071	0.17	NA	0.96	NA	0.71	0.78	1	0.62	NA	1	1	0.93	NA

## Sheet: PTDSS1
A meta-analysis of multiple matched copy number and transcriptomics datasets for inferring gene regulatory relationships
Richard Newton & Lorenz Wernisch
E-mail: richard.newton@mrc-bsu.cam.ac.uk
Supplementary File S4
PTDSS1: List of predicted targets, negative regulation
(p-value-rev = p-value of correlation of target's aCGH with regulator's expression)
	Gene	Chr	Locus	p-value	p-value-rev	N	jons	chap	lenz	bekh	tayl	lin2	ell	zho	parr	ch.s	ch.w	gra.1	toed	lin1	shai	hoac	bott	sirc	mura	myll	coco	gra.2	crow	beck	ooi	vain	micc	brag	junn	med
Pathology							breast	myeloma	lymphoma	breast	prostate	urothelial	breast	myeloma	breast	lung	lung	prostate	glioma	urothelial	pancreatic	oesophag.	mesothel.	breast	breast	gastric	neuroblas.	prostate	breast	leiomyo.	neuroblas.	prostate	vulva	macroglob.	gastric	lung
Number of samples							356	245	203	173	155	131	124	115	97	94	91	85	74	72	68	54	53	51	47	46	36	34	31	18	14	13	12	11	10	8
1	ITGA6	2	31.1q	0.078	0.95	4	0.00098	0.57	0.91	0.0071	0.36	0.98	0.0022	0.3	0.96	0.32	0.8	0.03	NA	0.99	0.99	0.95	0.91	0.68	NA	0.74	NA	0.14	0.8	0.94	0.98	NA	1	0.98	0.99	NA
2	PODXL	7	32-q	0.078	0.93	3	0.0043	1	0.91	0.0043	1	1	0.0033	0.94	0.82	0.39	0.85	1	NA	0.96	0.99	0.94	1	0.7	0.43	0.96	NA	1	0.82	0.98	0.95	1	1	0.98	0.71	NA
3	MBNL2	13	31.1q	0.078	1	3	0.00098	1	0.91	0.46	0.061	0.68	0.041	0.98	0.82	1	1	0.22	NA	0.93	0.99	0.93	1	0.88	0.12	0.95	NA	0.028	0.98	0.9	0.99	1	1	0.98	0.85	NA
4	ESRRG	1	41q	0.078	0.32	2	NA	0.57	0.93	0.0092	0.32	0.23	0.0057	0.97	0.91	1	1	0.097	NA	0.99	0.92	0.93	0.19	0.96	0.87	0.93	NA	0.16	0.92	NA	0.94	1	1	0.98	0.86	NA
5	NT5DC1	6	22.31q	0.078	0.85	2	NA	0.76	0.91	0.024	0.51	0.25	0.15	0.34	0.99	NA	NA	0.11	NA	NA	0.99	0.89	NA	0.68	NA	0.6	NA	0.011	0.94	0.93	0.95	1	1	NA	0.65	NA
6	PON2	7	21.3q	0.086	0.9	2	NA	1	0.91	0.47	0.68	NA	0.0029	0.52	1	0.63	1	0.24	NA	NA	0.99	0.89	0.48	0.89	NA	0.48	NA	0.011	0.69	0.94	0.98	1	1	0.98	1	NA

## Sheet: AARS
A meta-analysis of multiple matched copy number and transcriptomics datasets for inferring gene regulatory relationships
Richard Newton & Lorenz Wernisch
E-mail: richard.newton@mrc-bsu.cam.ac.uk
Supplementary File S4
AARS: List of predicted targets, negative regulation
(p-value-rev = p-value of correlation of target's aCGH with regulator's expression)
	Gene	Chr	Locus	p-value	p-value-rev	N	jons	chap	lenz	bekh	tayl	lin2	ell	zho	parr	ch.s	ch.w	gra.1	toed	lin1	shai	hoac	bott	sirc	mura	myll	coco	gra.2	crow	beck	ooi	vain	micc	brag	junn	med
Pathology							breast	myeloma	lymphoma	breast	prostate	urothelial	breast	myeloma	breast	lung	lung	prostate	glioma	urothelial	pancreatic	oesophag.	mesothel.	breast	breast	gastric	neuroblas.	prostate	breast	leiomyo.	neuroblas.	prostate	vulva	macroglob.	gastric	lung
Number of samples							356	245	203	173	155	131	124	115	97	94	91	85	74	72	68	54	53	51	47	46	36	34	31	18	14	13	12	11	10	8
1	TSGA10	2	11.2q	0.052	0.92	3	NA	0.037	1	7.1e-06	0.93	0.038	0.4	0.41	NA	1	1	0.93	0.86	1	0.83	1	0.99	0.82	1	0.98	NA	1	0.59	0.98	NA	NA	1	1	0.95	NA
2	BRWD1	21	22.2q	0.052	0.44	3	0.4	0.044	0.87	0.00045	1	0.014	0.47	0.63	1	0.68	1	0.93	0.86	NA	0.79	1	0.99	0.64	0.45	1	NA	1	0.66	0.98	0.91	1	1	1	0.68	NA
3	CALCOCO1	12	13.13q	0.06	1	3	0.57	1	0.99	0.027	1	0.038	0.026	1	0.53	NA	NA	0.93	0.9	NA	0.55	1	0.99	1	0.87	1	NA	1	0.87	0.98	NA	0.76	1	1	0.62	NA
4	THEM4	1	21.3q	0.052	0.55	2	NA	0.15	1	3.3e-05	0.97	0.19	0.23	0.039	NA	NA	NA	0.93	NA	NA	0.97	1	NA	1	NA	NA	NA	1	0.59	0.99	0.93	0.61	1	NA	0.5	NA
5	MAATS1	3	12-q	0.052	0.96	2	NA	0.35	NA	3.1e-07	0.96	0.45	0.19	1	0.039	NA	NA	0.93	0.99	1	0.82	1	NA	0.97	0.87	NA	NA	1	0.65	0.98	NA	1	1	NA	0.61	NA
6	MLPH	2	37.2q	0.052	1	2	NA	1	1	2.3e-07	0.95	0.0017	0.095	1	0.67	1	0.98	0.93	NA	0.61	0.83	1	0.99	1	NA	1	NA	1	0.88	0.98	0.91	0.79	1	1	1	NA
7	PHYHD1	9	34.13q	0.052	0.85	2	NA	0.94	0.99	0.006	1	NA	0.011	0.6	0.26	NA	NA	0.93	NA	NA	1	1	NA	0.94	NA	1	NA	1	0.65	0.98	0.91	0.66	1	NA	1	NA
8	PER3	1	36.23p	0.052	1	2	0.058	0.23	0.97	1.9e-05	1	0.56	0.035	0.69	0.38	1	1	0.93	NA	NA	1	1	0.99	1	0.8	1	NA	1	0.78	0.98	0.91	1	1	1	0.77	NA
9	BBS4	15	22.3-q	0.052	0.079	2	0.28	0.34	1	7e-08	1	0.056	0.011	0.63	1	1	1	0.95	NA	0.99	1	1	0.99	0.95	0.77	1	NA	1	0.59	0.98	0.91	1	1	1	1	NA
10	DUSP4	8	12-p	0.052	1	2	1	0.52	0.99	1.9e-05	0.93	0.0064	0.68	0.68	0.74	0.54	0.62	0.93	NA	0.6	0.94	1	0.99	0.66	NA	1	NA	1	0.91	0.98	0.94	0.64	1	1	0.93	NA
11	CBR4	4	32.3q	0.052	0.83	2	0.53	1	1	5.9e-06	0.94	0.0017	0.92	0.99	0.67	1	1	0.93	NA	NA	0.45	1	0.99	1	0.75	NA	NA	1	0.91	0.98	0.91	1	1	1	0.51	NA
12	TBX3	12	24.1q	0.052	1	2	0.075	0.96	0.99	0.00029	1	0.01	0.78	0.93	0.43	1	1	0.93	NA	0.59	0.94	1	0.99	0.4	0.81	0.98	NA	1	0.95	0.98	0.93	1	1	1	1	NA
13	TTC18	10	22.3q	0.052	1	2	NA	1	1	1.9e-05	1	0.015	0.13	1	0.65	1	0.52	0.93	NA	NA	0.93	1	0.99	0.89	0.81	1	NA	1	0.78	0.98	NA	1	1	1	0.74	NA
14	CPEB2	4	15.33p	0.052	0.84	2	NA	0.51	0.97	1.7e-06	1	0.024	0.81	0.95	0.93	NA	NA	0.93	NA	1	1	1	NA	0.85	NA	1	NA	1	0.73	0.98	NA	0.61	1	NA	0.63	NA
15	BAZ2B	2	24.2q	0.055	0.74	2	0.63	0.47	0.97	0.00046	1	0.0013	0.74	1	0.42	1	1	0.93	NA	0.98	0.59	1	0.99	1	0.75	1	NA	1	0.68	0.98	0.93	NA	1	1	1	NA
16	PKP4	2	24.1q	0.06	0.71	2	NA	0.38	1	0.0087	0.92	0.043	0.61	0.62	0.71	0.59	1	0.93	NA	0.83	1	1	0.99	0.81	NA	1	NA	1	0.82	0.98	0.96	1	1	1	0.89	NA
17	CASZ1	1	36.22p	0.06	0.98	2	0.31	1	1	1e-04	0.92	0.03	1	0.96	0.82	NA	NA	0.93	NA	NA	0.92	1	0.99	0.99	NA	1	NA	1	0.91	0.98	0.91	0.91	1	1	1	NA

## Sheet: TBCE
A meta-analysis of multiple matched copy number and transcriptomics datasets for inferring gene regulatory relationships
Richard Newton & Lorenz Wernisch
E-mail: richard.newton@mrc-bsu.cam.ac.uk
Supplementary File S4
TBCE: List of predicted targets, negative regulation
(p-value-rev = p-value of correlation of target's aCGH with regulator's expression)
	Gene	Chr	Locus	p-value	p-value-rev	N	jons	chap	lenz	bekh	tayl	lin2	ell	zho	parr	ch.s	ch.w	gra.1	toed	lin1	shai	hoac	bott	sirc	mura	myll	coco	gra.2	crow	beck	ooi	vain	micc	brag	junn	med
Pathology							breast	myeloma	lymphoma	breast	prostate	urothelial	breast	myeloma	breast	lung	lung	prostate	glioma	urothelial	pancreatic	oesophag.	mesothel.	breast	breast	gastric	neuroblas.	prostate	breast	leiomyo.	neuroblas.	prostate	vulva	macroglob.	gastric	lung
Number of samples							356	245	203	173	155	131	124	115	97	94	91	85	74	72	68	54	53	51	47	46	36	34	31	18	14	13	12	11	10	8
1	TTLL3	3	25.3p	0.099	0.024	3	NA	0.00023	NA	1	0.81	NA	1	0.023	1	0.033	1	0.96	NA	NA	0.95	NA	0.99	0.99	NA	1	0.21	1	1	0.95	1	NA	0.99	0.94	0.97	NA
2	PARP6	15	22q	0.099	0.027	2	NA	5.7e-08	1	1	0.5	NA	0.94	0.0063	0.71	0.46	1	0.9	NA	NA	0.9	1	0.99	1	NA	1	NA	0.96	1	0.95	0.35	NA	0.99	0.99	0.97	NA
3	SGTA	19	13p	0.099	0.25	2	0.46	0.0034	1	1	1	0.97	0.99	5.9e-06	0.57	1	1	0.95	NA	0.95	1	1	0.99	0.56	0.99	1	NA	1	1	0.95	0.71	NA	0.99	0.94	0.97	NA
4	SLC27A4	9	34.13q	0.099	0.054	2	0.031	0.31	1	1	1	0.97	0.19	0.0033	NA	NA	NA	1	NA	0.95	1	1	NA	0.64	NA	1	NA	1	0.81	0.95	0.89	NA	0.99	NA	0.97	1
5	CCNH	5	13.3-q	0.099	0.098	2	NA	0.0047	1	1	0.87	NA	0.37	0.024	1	1	1	0.93	NA	NA	1	1	0.99	0.14	NA	NA	0.76	0.74	0.74	0.95	0.92	0.98	0.99	0.97	0.97	0.84

## Sheet: RIPK2
A meta-analysis of multiple matched copy number and transcriptomics datasets for inferring gene regulatory relationships
Richard Newton & Lorenz Wernisch
E-mail: richard.newton@mrc-bsu.cam.ac.uk
Supplementary File S4
RIPK2: List of predicted targets, negative regulation
(p-value-rev = p-value of correlation of target's aCGH with regulator's expression)
	Gene	Chr	Locus	p-value	p-value-rev	N	jons	chap	lenz	bekh	tayl	lin2	ell	zho	parr	ch.s	ch.w	gra.1	toed	lin1	shai	hoac	bott	sirc	mura	myll	coco	gra.2	crow	beck	ooi	vain	micc	brag	junn	med
Pathology							breast	myeloma	lymphoma	breast	prostate	urothelial	breast	myeloma	breast	lung	lung	prostate	glioma	urothelial	pancreatic	oesophag.	mesothel.	breast	breast	gastric	neuroblas.	prostate	breast	leiomyo.	neuroblas.	prostate	vulva	macroglob.	gastric	lung
Number of samples							356	245	203	173	155	131	124	115	97	94	91	85	74	72	68	54	53	51	47	46	36	34	31	18	14	13	12	11	10	8
1	PDZRN3	3	14.1p	0.082	0.67	3	NA	1	1	0.019	0.59	0.98	0.16	0.26	NA	0.17	0.94	0.0012	NA	NA	0.11	0.98	0.84	0.89	NA	0.74	NA	0.0021	0.78	0.92	1	0.89	1	1	0.88	1
2	BOC	3	13.2q	0.082	0.91	3	NA	0.59	1	0.0035	0.16	0.59	0.35	1	1	NA	NA	0.003	NA	NA	0.52	0.95	NA	0.89	NA	NA	NA	0.0036	0.8	1	NA	0.89	1	NA	0.92	NA
3	CRTAP	3	22p	0.082	0.75	3	NA	0.44	1	0.84	0.48	NA	0.036	0.068	1	0.71	0.97	0.0049	NA	NA	0.66	0.95	0.74	0.89	NA	0.95	NA	0.0012	0.82	0.94	1	0.9	1	1	0.91	NA
4	FZD7	2	33q	0.083	0.99	3	NA	1	1	0.0035	0.37	0.64	0.056	1	1	1	1	0.0017	NA	1	1	0.96	1	0.9	NA	0.91	NA	0.0023	0.72	1	0.93	0.89	1	1	0.95	1
5	JAM3	11	25q	0.089	0.88	3	NA	0.64	1	0.63	0.36	1	0.046	1	1	0.21	0.38	0.0029	NA	1	0.86	0.95	1	0.89	NA	0.79	NA	0.00024	0.95	0.99	1	0.89	1	1	0.89	NA
6	EGR1	5	23-q	0.082	0.3	2	NA	0.83	NA	0.99	0.19	NA	0.28	1	1	0.33	0.79	5.5e-05	NA	NA	1	0.94	1	0.89	NA	0.8	NA	0.0035	0.83	1	1	0.93	1	0.94	0.88	1
7	STAC	3	22.3p	0.082	0.61	2	NA	0.6	1	0.12	0.34	0.92	0.0085	0.35	1	0.28	0.94	0.11	NA	1	0.42	0.94	1	0.89	NA	0.99	NA	0.0069	0.72	0.92	0.91	0.96	1	0.91	0.89	NA
8	LDOC1L	22	13.3q	0.082	0.67	2	NA	0.82	1	0.94	1	0.051	1	1	0.64	NA	NA	0.00024	NA	NA	0.28	0.92	NA	0.89	NA	0.94	NA	0.00036	0.96	0.94	0.97	NA	1	NA	0.89	NA
9	CD99L2	X	28q	0.092	0.53	2	NA	1	0.96	0.91	0.95	1	0.0012	0.59	NA	NA	NA	0.05	NA	1	0.89	0.96	NA	0.89	NA	0.78	NA	0.025	0.89	0.96	0.91	0.89	1	NA	0.88	1
10	LARP6	15	23q	0.097	0.78	2	NA	1	1	0.0015	1	NA	0.052	1	1	NA	NA	0.37	NA	NA	1	0.96	1	0.89	NA	0.78	NA	0.0049	0.72	0.92	1	NA	1	0.95	0.94	1
11	GNB3	12	13p	0.082	0.83	1	NA	0.46	0.98	0.66	0.25	NA	0.92	1	0.9	0.8	0.0014	0.12	NA	NA	0.76	1	1	0.89	NA	0.99	NA	0.39	0.77	NA	1	NA	1	0.98	0.88	NA
12	LIMS2	2	21.1q	0.082	0.98	1	NA	0.29	1	0.38	0.22	NA	0.33	0.26	1	0.14	0.22	0.24	NA	NA	0.25	0.98	1	0.89	NA	1	NA	0.0012	0.86	NA	1	0.9	1	0.97	0.88	NA
