# Supplementary material for: A Meta-Analysis of Multiple Matched Copy Number and Transcriptomics Data Sets for Inferring Gene Regulatory Relationships
Source: PLoS One. 2014 Aug 22;9(8):e105522. doi: 10.1371/journal.pone.0105522 (PMC4141782; doi:10.1371/journal.pone.0105522)
Supplement: File S5 — Supporting Results, Predicted targets, for potential regulators from list of top 72 potential regulators that are transcription factors, positive regulation. (XLS) [file pone.0105522.s005.xls]

## Sheet: HSPB1
A meta-analysis of multiple matched copy number and transcriptomics datasets for inferring gene regulatory relationships
Richard Newton & Lorenz Wernisch
E-mail: richard.newton@mrc-bsu.cam.ac.uk
Supplementary File S5
HSBP1: List of predicted targets, positive regulation (transcription factor)
(p-value-rev = p-value of correlation of target's aCGH with regulator's expression)
	Gene	Chr	Locus	p-value	p-value-rev	N	jons	chap	lenz	bekh	tayl	lin2	ell	zho	parr	ch.s	ch.w	gra.1	toed	lin1	shai	hoac	bott	sirc	mura	myll	coco	gra.2	crow	beck	ooi	vain	micc	brag	junn	med
Pathology							breast	myeloma	lymphoma	breast	prostate	urothelial	breast	myeloma	breast	lung	lung	prostate	glioma	urothelial	pancreatic	oesophag.	mesothel.	breast	breast	gastric	neuroblas.	prostate	breast	leiomyo.	neuroblas.	prostate	vulva	macroglob.	gastric	lung
Number of samples							356	245	203	173	155	131	124	115	97	94	91	85	74	72	68	54	53	51	47	46	36	34	31	18	14	13	12	11	10	8
1	GBP5	1	22.2p	0.1	1	6	NA	0.27	0.96	0.0028	0.0035	NA	0.017	0.047	0.65	NA	NA	0.015	NA	NA	0.66	1	NA	0.97	NA	NA	NA	0.022	1	0.8	NA	0.68	0.99	NA	0.96	NA
2	CD40	20	12-q	0.1	0.69	3	NA	0.32	0.96	2.7e-05	0.00081	NA	0.061	0.051	0.52	0.71	0.98	0.0066	NA	NA	0.39	1	0.82	0.71	NA	1	NA	0.15	1	0.43	NA	NA	0.99	0.99	1	0.98
3	ATP10D	4	12p	0.1	0.22	5	NA	0.00035	0.96	0.77	0.0055	NA	0.96	0.0021	1	0.52	0.7	0.0042	NA	NA	0.46	1	0.55	1	NA	1	NA	0.0015	1	NA	1	NA	0.99	0.99	1	NA
4	TTLL7	1	31.1p	0.1	1	5	NA	0.0056	0.96	0.025	0.011	NA	0.43	0.0045	0.56	NA	NA	1	NA	NA	1	NA	1	0.98	NA	1	NA	0.015	1	0.84	1	NA	0.93	1	1	NA
5	GABRE	X	28q	0.1	1	4	NA	0.91	0.96	9.6e-06	0.00031	NA	1	0.55	NA	0.32	0.43	0.00049	NA	NA	1	1	0.66	0.67	NA	1	NA	0.015	1	0.3	1	NA	0.99	0.96	0.1	0.99
6	GBP1	1	22.2p	0.1	1	3	NA	0.46	0.96	0.0069	3.5e-06	NA	0.042	0.064	NA	1	1	NA	NA	NA	1	1	1	1	NA	0.98	NA	NA	1	0.4	NA	NA	0.99	1	1	0.97
7	SLAMF7	1	23.1-q	0.1	1	4	NA	0.77	0.96	0.00037	0.017	NA	0.0014	1	NA	0.91	1	0.065	NA	NA	0.65	1	0.77	0.98	NA	1	NA	0.045	1	NA	NA	1	0.99	0.74	1	NA
8	EPSTI1	13	13.3q	0.1	1	3	NA	0.68	0.96	0.021	0.024	NA	0.054	0.37	0.58	NA	NA	0.0071	NA	NA	1	1	NA	1	NA	0.99	NA	0.66	1	0.31	NA	0.56	0.99	NA	1	NA
9	BCL11A	2	16.1p	0.1	1	4	NA	0.82	NA	0.00052	0.0021	NA	0.66	0.042	0.36	0.94	0.98	0.0037	NA	NA	1	NA	0.66	0.97	NA	1	NA	0.24	1	1	1	0.79	0.97	1	0.41	1
10	AMICA1	11	23.3q	0.1	1	4	NA	1	0.96	0.053	0.0021	NA	0.029	0.35	0.34	NA	NA	0.014	NA	NA	1	1	NA	0.91	NA	0.98	NA	0.017	1	0.53	NA	NA	0.99	NA	0.59	NA
11	PDGFC	4	32q	0.1	1	4	NA	0.0028	0.96	1	0.00038	NA	0.92	0.28	1	1	0.6	0.0017	NA	NA	0.32	1	0.87	1	NA	1	NA	0.00093	1	NA	1	1	0.99	1	1	NA
12	GBP3	1	22.2p	0.1	0.99	4	NA	0.021	0.96	1	0.00026	NA	1	0.21	1	NA	NA	0.0014	NA	NA	1	1	NA	1	NA	1	NA	0.028	1	NA	NA	0.79	0.99	NA	1	NA
13	PNOC	8	21p	0.1	1	3	NA	0.0088	0.97	0.0073	1	NA	0.052	0.032	0.41	1	1	0.29	NA	NA	1	1	1	0.73	NA	0.98	NA	0.35	1	1	NA	0.89	0.98	0.79	0.47	NA
14	APOBEC3G	22	13.1-q	0.1	1	4	NA	0.88	0.97	0.092	0.0064	NA	0.029	0.36	0.6	1	1	0.004	NA	NA	0.81	1	0.9	0.99	NA	NA	NA	0.034	1	0.59	NA	NA	0.99	0.93	0.92	NA
15	GIMAP7	7	36.1q	0.1	1	4	NA	1	0.97	0.036	0.012	NA	0.026	0.98	0.43	NA	NA	0.034	NA	NA	1	1	NA	0.95	NA	1	NA	0.29	1	NA	NA	NA	0.99	NA	0.2	NA
16	CCL2	17	11.2-q	0.1	1	4	NA	1	NA	0.0084	0.0022	NA	0.032	0.28	0.51	1	1	0.34	NA	NA	0.71	1	0.67	1	NA	1	NA	0.04	1	0.3	1	1	NA	0.83	0.29	0.99
17	RBMS3	3	24-p	0.1	1	4	NA	0.039	0.96	1	0.00025	NA	1	0.62	1	0.58	0.56	0.017	NA	NA	1	1	1	1	NA	1	NA	0.0012	1	0.86	0.91	NA	0.99	0.97	0.71	0.99
18	IL7R	5	13p	0.1	1	4	NA	1	0.98	0.083	0.0033	NA	0.029	1	NA	0.74	1	0.03	NA	NA	0.74	1	1	1	NA	1	NA	0.025	1	0.41	NA	0.83	0.99	1	1	0.99
19	MFAP4	17	11.2p	0.1	1	4	NA	1	0.96	1	0.00025	NA	0.98	0.016	1	0.33	0.83	0.026	NA	NA	0.93	1	1	1	NA	NA	NA	0.021	1	1	1	1	0.85	1	0.42	NA
20	FOSB	19	13.3q	0.1	0.63	3	NA	0.051	0.97	1	0.0048	NA	1	0.0069	0.82	1	0.95	0.088	NA	NA	0.86	1	1	0.98	NA	0.99	NA	0.028	1	0.75	1	0.98	0.92	0.97	1	0.99
21	RSPO3	6	22.33q	0.1	1	4	NA	1	0.96	0.0019	0.035	NA	0.89	0.78	0.23	NA	NA	0.016	NA	NA	0.93	1	NA	0.84	NA	0.99	NA	0.0057	1	1	NA	1	0.99	NA	1	NA
22	SPOCK3	4	32.3q	0.1	1	3	NA	1	0.96	0.9	0	NA	1	1	0.62	1	0.81	0.00061	NA	NA	0.3	1	0.6	1	NA	0.98	NA	0.0043	1	NA	1	NA	0.99	1	0.85	NA
23	SLC22A17	14	11.2q	0.1	0.57	3	NA	0.003	0.96	1	1e-05	NA	0.97	0.1	NA	1	0.54	0.028	NA	NA	0.59	1	1	1	NA	1	NA	1	1	0.98	0.91	NA	NA	0.77	1	NA
24	ITM2C	2	37q	0.1	0.98	3	NA	1	0.97	8.8e-06	1.6e-08	NA	0.095	1	0.24	1	1	0.00059	NA	NA	1	1	1	0.92	NA	1	NA	0.22	1	1	1	0.89	0.91	1	0.83	NA
25	TNFRSF10D	8	21p	0.1	0.97	3	NA	7.5e-05	0.96	0.00036	0.0014	NA	1	0.09	1	0.74	1	0.68	NA	NA	0.42	1	1	0.76	NA	1	NA	1	1	0.81	NA	NA	0.99	1	1	NA
26	ACACB	12	24.1q	0.1	1	3	NA	0.043	0.96	1	0.00032	NA	0.75	0.0013	0.37	0.35	0.44	0.49	NA	NA	1	1	1	1	NA	1	NA	0.16	1	1	NA	0.96	0.98	0.79	0.7	NA
27	CCL5	17	11.2-q	0.1	0.59	3	NA	0.088	0.96	0.012	0.00023	NA	0.0089	0.91	0.64	1	1	0.081	NA	NA	0.63	1	1	1	NA	0.98	NA	0.087	1	0.51	NA	0.91	0.98	1	1	0.99
28	SYTL3	6	25.3q	0.1	0.82	3	NA	1	0.96	1	1e-05	NA	0.57	0.11	0.88	NA	NA	0.0035	NA	NA	0.66	1	NA	0.98	NA	1	NA	0.0035	1	1	1	0.82	0.99	NA	1	NA
29	BIN2	12	13.13q	0.1	1	3	NA	0.044	0.96	0.0057	0.12	NA	0.012	0.69	0.63	0.22	1	0.059	NA	NA	0.98	1	1	0.98	NA	0.98	NA	1	1	1	NA	1	0.99	0.9	0.6	NA
30	CTSZ	20	13.32q	0.1	0.76	3	NA	1	0.96	0.00048	0.88	NA	0.017	0.05	0.83	1	0.43	0.73	NA	NA	0.34	1	1	0.88	NA	1	NA	0.069	1	1	NA	1	0.99	0.96	1	NA
31	ETFB	19	13.3-q	0.1	0.57	2	NA	0.76	0.96	0.03	0.4	NA	0.59	0.44	0.0055	0.69	0.14	1	NA	NA	1	1	0.96	0.69	NA	0.98	NA	1	1	1	1	NA	0.97	1	0.49	NA
32	CAMK2G	10	22q	0.1	0.95	3	NA	0.65	0.96	0.00037	0.00019	NA	0.77	0.86	0.19	1	0.99	0.37	NA	NA	0.94	1	1	0.62	NA	0.98	NA	0.0097	1	1	0.88	0.76	0.99	0.93	1	NA
33	DUSP2	2	11q	0.1	0.86	3	NA	1	NA	0.0089	1	NA	0.029	0.0021	NA	NA	NA	1	NA	NA	0.73	1	1	1	NA	1	NA	0.72	1	1	1	0.95	NA	1	1	NA
34	KCTD14	11	13.4q	0.1	1	3	NA	0.29	NA	0.49	0.00076	NA	0.99	0.25	0.89	0.67	0.67	0.0011	NA	NA	1	NA	0.7	1	NA	0.98	NA	0.001	1	NA	NA	0.79	0.99	0.99	1	NA
35	MAGI2	7	21q	0.1	1	3	NA	1	0.96	1	9.4e-07	NA	1	1	1	NA	NA	0.0015	NA	NA	0.99	1	0.89	1	NA	0.98	NA	0.0027	1	1	0.88	NA	0.99	0.99	0.67	0.99
36	LAMP3	3	26.3-q	0.1	1	2	NA	1	0.98	0.0054	0.19	NA	0.06	0.88	0.56	0.11	1	0.0046	NA	NA	0.9	1	0.64	0.97	NA	0.99	NA	0.71	1	1	NA	1	0.99	0.96	1	NA
37	DNAJC8	1	35p	0.1	0.92	3	NA	0.88	0.96	0.0013	0.25	NA	0.92	0.0051	NA	1	0.98	0.13	NA	NA	0.4	1	1	0.99	NA	0.98	NA	0.012	1	0.43	1	NA	0.85	1	1	0.99
38	PARVG	22	13.31q	0.1	0.51	3	NA	0.023	0.96	0.53	0.036	NA	0.024	0.18	0.99	NA	NA	1	NA	NA	0.88	1	NA	0.98	NA	0.99	NA	1	1	1	NA	NA	0.99	NA	0.79	0.99
39	CSTA	3	21q	0.1	1	3	NA	0.84	0.97	0.01	0.0049	NA	0.73	0.86	0.23	0.94	0.9	0.0018	NA	NA	1	1	1	0.82	NA	1	NA	0.071	1	0.6	NA	1	0.99	1	1	NA
40	CHST11	12	23.3q	0.1	1	2	NA	1	0.96	0.0084	0.47	NA	0.038	0.4	0.067	1	1	0.19	NA	NA	0.71	1	0.97	0.93	NA	1	NA	0.77	1	0.89	1	0.88	0.93	1	1	NA
41	SP140	2	37.1q	0.1	1	2	NA	1	0.96	0.01	0.001	NA	0.055	0.13	0.86	1	1	0.28	NA	NA	1	1	0.81	0.99	NA	0.98	NA	0.092	1	0.81	1	0.82	0.99	0.97	0.91	0.99
42	GSTM2	1	13.3p	0.1	0.86	3	NA	0.4	0.96	1	1.2e-06	NA	1	0.36	1	1	0.92	0.011	NA	NA	1	NA	1	1	NA	0.98	NA	0.0024	1	1	1	1	0.96	0.94	0.97	0.99
43	PTPN22	1	13.2p	0.1	1	3	NA	1	0.96	0.086	0.0051	NA	0.018	0.44	0.82	0.56	0.91	0.024	NA	NA	1	1	0.69	1	NA	1	NA	0.67	1	0.69	NA	NA	0.99	0.94	0.41	0.99
44	AIM2	1	22q	0.1	1	3	NA	1	0.96	0.00025	0.022	NA	0.043	1	NA	1	1	NA	NA	NA	0.24	1	0.67	0.97	NA	1	NA	NA	1	0.9	NA	1	0.85	0.89	1	0.99
45	IFIT5	10	23.31q	0.1	1	3	NA	0.83	0.96	1	0.046	NA	0.7	0.26	0.71	0.35	0.7	0.00074	NA	NA	0.83	1	0.81	1	NA	0.98	NA	0.0014	1	0.69	1	0.79	0.99	1	1	0.99
46	MPPED2	11	13p	0.1	1	3	NA	0.94	0.98	1	1e-05	NA	1	1	0.8	1	0.91	0.0014	NA	NA	1	1	0.96	1	NA	1	NA	0.0016	1	0.89	1	0.86	0.97	1	0.55	0.99
47	CHRM1	11	12-q	0.1	0.55	3	NA	1	0.96	0.0018	0.0039	NA	0.71	1	1	NA	NA	0.042	NA	NA	0.47	1	NA	0.94	NA	1	NA	0.73	1	1	1	NA	0.99	NA	1	NA
48	LEPREL1	3	29q	0.1	1	3	NA	1	0.96	0.99	0.00052	NA	1	0.87	1	0.14	0.98	0.00038	NA	NA	1	1	0.94	0.96	NA	1	NA	0.0058	1	0.88	NA	1	0.85	0.97	1	NA
49	ICOS	2	33q	0.1	1	3	NA	0.22	0.97	0.0087	0.072	NA	0.017	0.79	0.58	1	1	0.098	NA	NA	1	1	0.61	0.92	NA	0.98	NA	0.033	1	0.76	NA	1	0.99	1	0.8	NA
50	SYTL4	X	21.33q	0.1	1	3	NA	1	0.96	1	4e-05	NA	1	0.61	NA	NA	NA	0.0039	NA	NA	1	1	NA	1	NA	1	NA	0.0011	1	NA	1	0.96	0.96	NA	1	NA
51	GBP4	1	22.2p	0.1	1	3	NA	1	0.96	0.0016	0.0085	NA	0.14	0.84	0.81	NA	NA	0.1	NA	NA	1	1	NA	1	NA	NA	NA	0.025	1	NA	1	1	0.99	NA	1	NA
52	MEIS2	15	14q	0.1	1	3	NA	1	0.96	0.36	1.3e-05	NA	1	1	NA	1	1	0.0017	NA	NA	1	1	0.6	0.88	NA	1	NA	0.001	1	0.72	1	0.87	0.97	0.97	0.49	0.99
53	NPTN	15	24.1q	0.1	1	3	NA	1	0.96	1	4.1e-05	NA	0.99	1	0.75	1	0.61	0.0027	NA	NA	0.6	1	0.92	0.99	NA	1	NA	0.0083	1	0.95	1	0.92	0.97	1	1	NA
54	PRKCQ	10	15p	0.1	0.88	3	NA	1	0.98	0.091	0.017	NA	0.038	1	0.35	0.28	1	0.032	NA	NA	0.85	1	0.99	0.98	NA	1	NA	0.06	1	1	NA	NA	0.99	0.84	1	NA
55	ERCC5	13	22-q	0.1	1	3	NA	0.14	NA	0.6	0.037	NA	0.81	0.0069	0.91	0.81	0.67	0.28	NA	NA	1	NA	0.83	0.66	NA	0.99	NA	0.0024	1	0.64	1	NA	0.99	0.79	0.5	0.99
56	HLA-F	6	21.3p	0.1	1	2	NA	0.072	NA	0.22	0.0028	NA	0.021	0.62	0.14	0.33	0.94	0.056	NA	NA	1	1	0.95	1	NA	1	NA	0.34	1	0.85	1	NA	0.99	1	1	0.99
57	HLA-E	6	21.3p	0.1	0.99	2	NA	0.74	NA	0.45	3.5e-05	NA	0.015	0.47	0.59	0.38	0.98	0.075	NA	NA	1	1	0.97	1	NA	0.99	NA	0.6	1	0.3	1	NA	0.99	0.97	1	0.99
58	MAGED2	X	11.2p	0.1	1	2	NA	0.00013	0.96	1	0.14	NA	1	0.0075	NA	0.83	0.73	NA	NA	NA	1	1	1	1	NA	0.99	NA	NA	1	1	0.88	NA	0.76	1	1	NA
59	PINX1	8	23p	0.1	1	2	NA	1	0.96	4.3e-05	0.16	NA	0.029	0.28	0.25	NA	NA	1	NA	NA	0.57	1	NA	0.87	NA	NA	NA	1	1	1	1	1	0.99	NA	1	NA
60	TMEM52B	12	13.2p	0.1	1	2	NA	1.5e-05	NA	0.54	1	NA	0.26	0.014	1	NA	NA	0.83	NA	NA	1	NA	NA	1	NA	NA	NA	0.84	1	NA	NA	0.9	0.99	NA	1	NA
61	BNIP3L	8	21p	0.1	1	2	NA	0.02	0.96	1	6.2e-05	NA	0.99	0.093	1	1	0.67	0.11	NA	NA	1	1	1	1	NA	1	NA	0.092	1	0.59	1	1	0.99	0.94	1	0.99
62	CD180	5	12q	0.1	0.72	2	NA	1	0.96	0.00014	0.37	NA	0.00015	1	0.94	1	1	0.83	NA	NA	1	1	1	0.87	NA	1	NA	NA	1	0.77	NA	1	0.9	1	1	NA
63	RTCA	1	13.3p	0.1	0.68	2	NA	0.22	NA	1	0.78	NA	0.86	0.0012	0.36	1	1	0.029	NA	NA	1	1	1	1	NA	1	NA	0.16	1	0.51	1	0.62	0.97	0.97	1	NA
64	FUT4	11	21q	0.1	1	2	NA	0.99	NA	0.014	0.79	NA	0.0092	0.58	0.23	0.78	1	0.083	NA	NA	1	1	0.89	0.94	NA	0.98	NA	0.11	1	0.51	NA	NA	0.99	1	1	0.99
65	SYT7	11	12-q	0.1	0.86	2	NA	0.79	0.96	0.16	0.0022	NA	0.9	0.0051	1	NA	NA	1	NA	NA	0.73	1	NA	1	NA	0.98	NA	1	1	1	NA	1	0.9	NA	0.36	0.99
66	IL10RA	11	23q	0.1	1	2	NA	0.74	0.97	0.086	0.052	NA	0.023	0.045	0.68	0.85	1	0.56	NA	NA	1	1	0.96	1	NA	1	NA	0.1	1	0.55	1	NA	0.99	0.8	0.66	0.99
67	RRAS	19	13.3-q	0.1	0.92	2	NA	1	NA	0.69	3.4e-05	NA	0.44	0.14	1	0.38	0.83	0.13	NA	NA	1	1	0.91	1	NA	0.99	NA	0.018	1	1	1	1	0.98	0.92	1	0.99
68	TAP1	6	21.3p	0.1	1	2	NA	1	0.96	0.11	0.0025	NA	0.0054	1	0.32	1	1	1	NA	NA	1	1	0.88	1	NA	0.99	NA	0.92	1	0.58	1	NA	0.99	1	1	0.99
69	HTRA4	8	11.23p	0.1	1	2	NA	1	0.96	0.00052	1	NA	0.012	0.68	0.97	NA	NA	NA	NA	NA	1	1	NA	0.78	NA	0.98	NA	NA	1	NA	NA	0.89	0.99	NA	0.71	NA
70	PSMB9	6	21.3p	0.1	1	1	NA	0.82	0.96	0.22	0.14	NA	0.012	0.37	0.28	0.95	1	0.087	NA	NA	0.92	1	0.83	1	NA	1	NA	0.22	1	0.87	1	NA	0.99	1	1	0.99

## Sheet: POGZ
A meta-analysis of multiple matched copy number and transcriptomics datasets for inferring gene regulatory relationships
Richard Newton & Lorenz Wernisch
E-mail: richard.newton@mrc-bsu.cam.ac.uk
Supplementary File S5
POGZ: List of predicted targets, positive regulation (transcription factor)
(p-value-rev = p-value of correlation of target's aCGH with regulator's expression)
	Gene	Chr	Locus	p-value	p-value-rev	N	jons	chap	lenz	bekh	tayl	lin2	ell	zho	parr	ch.s	ch.w	gra.1	toed	lin1	shai	hoac	bott	sirc	mura	myll	coco	gra.2	crow	beck	ooi	vain	micc	brag	junn	med
Pathology							breast	myeloma	lymphoma	breast	prostate	urothelial	breast	myeloma	breast	lung	lung	prostate	glioma	urothelial	pancreatic	oesophag.	mesothel.	breast	breast	gastric	neuroblas.	prostate	breast	leiomyo.	neuroblas.	prostate	vulva	macroglob.	gastric	lung
Number of samples							356	245	203	173	155	131	124	115	97	94	91	85	74	72	68	54	53	51	47	46	36	34	31	18	14	13	12	11	10	8
1	CBX1	17	21.32q	0.0091	0.35	3	NA	0.014	1	0.95	1	NA	1	0.052	NA	0.046	0.081	0	NA	NA	1	NA	0.95	1	NA	0.99	NA	0.12	0.88	0.96	0.79	1	1	0.98	0.95	NA
2	MORC2	22	12.2q	0.0059	1	3	1	9.8e-06	1	0.94	1	1	0.8	1	NA	0.055	0.44	0	NA	1	1	0.87	0.95	0.7	0.86	0.96	NA	0.68	0.035	0.97	1	1	1	0.98	0.95	NA
3	PCMTD2	20	13.33q	0.059	0.23	4	NA	0.0077	1	0.99	1	NA	0.83	1	NA	0.024	0.93	3e-05	NA	NA	1	1	0.95	0.36	NA	NA	NA	0.015	0.92	0.96	1	1	1	0.99	0.95	NA
4	PAICS	4	12q	0.061	0.46	3	NA	7.2e-07	1	0.85	1	NA	1	0.69	NA	0.034	0.081	1	1	NA	1	0.96	0.95	1	NA	0.96	NA	0.025	0.88	0.96	1	NA	1	0.98	0.95	NA
5	PACS2	14	32q	0.0059	0.74	2	NA	0.0026	1	0.88	1	1	1	0.86	NA	0.55	0.95	0	NA	NA	0.53	0.9	0.95	0.076	NA	0.96	NA	0.66	0.55	0.96	0.9	1	1	0.98	0.95	NA
6	PPP1R16A	8	24.3q	0.0069	0.67	3	NA	0.022	1	0.86	1	NA	1	0.99	NA	NA	NA	0	NA	NA	0.11	0.95	NA	0.23	NA	0.96	NA	0.035	0.73	0.96	0.44	NA	1	NA	0.96	NA
7	TULP3	12	13p	0.0069	1	2	0.7	0.0059	1	0.93	1	1	1	0.57	NA	0.51	0.7	0	NA	0.79	0.86	1	0.95	0.076	NA	0.97	NA	1	0.48	0.96	1	1	0.94	0.98	0.95	NA
8	ZKSCAN1	7	22q	0.0069	1	3	0.19	0.042	1	0.88	1	1	1	1	NA	0.69	1	0	NA	0.58	0.15	NA	0.95	0.43	1	0.96	NA	0.021	0.55	0.96	1	NA	0.98	0.98	0.95	NA
9	SP1	12	13.1q	0.0079	0.89	3	0.098	0.00061	1	0.94	1	1	1	0.11	NA	0.039	0.52	0	1	1	0.93	1	0.95	1	1	0.96	NA	0.13	1	0.96	0.92	1	1	0.98	0.95	NA
10	POLD1	19	13.3q	0.0088	1	3	0.71	0.0072	1	0.88	1	0.67	1	1	NA	0.42	0.17	0	0.27	0.58	1	0.98	0.95	1	1	0.96	NA	0.039	0.65	0.96	1	NA	1	0.99	0.95	NA
11	ZNF668	16	11.2p	0.02	1	3	NA	0.034	1	0.97	1	NA	1	0.93	NA	NA	NA	0	NA	NA	1	0.95	0.95	1	NA	0.96	NA	0.041	0.95	0.96	0.39	1	1	0.98	0.95	NA
12	EHMT2	6	21.3p	0.05	1	3	NA	0.00032	1	0.86	1	NA	0.95	0.68	NA	0.019	0.25	2.6e-07	NA	NA	0.72	0.98	0.95	1	NA	0.96	NA	0.34	0.52	0.96	1	1	1	0.98	0.96	NA
13	CAD	2	22-p	0.058	1	3	0.71	3.7e-06	1	0.98	1	1	1	0.79	NA	0.027	0.25	1.1e-06	0.47	0.92	1	0.95	0.95	1	0.73	0.96	NA	0.52	0.52	0.96	1	NA	1	0.99	0.95	NA
14	MSH6	2	16p	0.059	1	3	0.93	6.4e-06	1	0.99	1	0.019	1	0.32	NA	0.00036	0.13	0.76	0.099	0.71	1	1	0.95	1	1	0.97	NA	1	0.81	NA	1	1	1	0.98	0.95	NA
15	BCOR	X	11.4p	0.059	1	2	NA	0.064	1	0.74	1	1	0.94	0.09	NA	0.04	0.15	3.5e-05	NA	NA	0.3	0.98	0.95	1	NA	NA	NA	0.51	0.48	0.96	1	1	1	0.99	0.95	NA
16	UBAP2	9	11.2p	0.059	1	3	1	2.8e-05	1	1	1	1	1	0.96	NA	0.041	0.85	3.5e-05	NA	0.44	0.83	0.97	0.95	0.96	1	0.96	NA	0.17	0.48	0.99	1	1	1	0.98	0.95	NA
17	INCENP	11	12.3q	0.059	1	3	1	0.0028	1	0.9	1	0.13	1	0.67	NA	0.45	0.1	7.1e-08	NA	0.58	1	0.96	0.95	1	NA	0.96	NA	0.025	0.68	NA	1	1	1	0.98	0.95	NA
18	SUZ12	17	21q	0.059	0.73	2	0.9	0.018	1	0.86	1	0.56	1	0.84	NA	0.29	0.93	1.6e-07	0.074	NA	1	1	0.95	0.68	NA	0.96	NA	1	0.8	NA	1	1	1	0.98	0.95	NA
19	ACLY	17	21.2q	0.059	1	3	NA	2.7e-07	1	0.91	1	0.82	1	0.43	NA	0.0057	0.13	0.62	NA	0.99	1	0.91	0.95	1	NA	0.97	NA	0.018	0.87	0.96	1	1	0.9	0.98	0.95	NA
20	PSMD3	17	21.2q	0.059	1	3	1	0.0097	1	0.99	1	0.38	1	1	NA	0.65	0.22	3.4e-06	NA	0.23	0.77	NA	0.95	1	1	0.96	NA	0.038	1	0.96	1	NA	1	0.99	0.95	NA
21	CASC3	17	21.1q	0.059	1	3	0.71	0.00085	1	0.94	1	0.55	0.96	0.35	NA	0.027	0.94	0.037	NA	0.66	0.76	0.98	0.95	1	NA	0.96	NA	1	0.66	0.96	1	1	1	1	0.95	NA
22	MSH2	2	21p	0.059	1	2	1	1.6e-07	1	0.97	1	0.32	1	0.2	NA	0.0049	0.072	1	NA	1	1	0.91	0.95	1	0.97	0.98	NA	1	1	0.96	1	NA	1	0.98	0.96	NA
23	TRUB2	9	34.11q	0.066	1	3	NA	0.00033	1	0.93	1	NA	1	1	NA	NA	NA	0.00082	NA	NA	0.42	0.99	NA	0.82	NA	0.96	NA	0.016	1	0.96	0.83	1	0.97	NA	0.95	NA
24	EEF2K	16	12p	0.07	0.62	3	0.017	0.0011	1	0.91	1	1	0.96	0.28	NA	NA	NA	0.0062	NA	1	0.84	0.94	NA	1	NA	0.96	NA	1	0.88	NA	0.76	1	1	NA	0.95	NA
25	SH3PXD2A	10	25.1q	0.071	0.84	2	0.037	0.58	1	0.95	1	1	1	1	NA	1	0.71	0.00097	1	1	0.26	1	0.95	0.076	0.9	0.96	NA	1	0.93	0.96	1	1	0.98	0.98	0.95	NA
26	C12orf52	12	24.13q	0.076	0.74	3	NA	0.0012	1	0.99	1	NA	1	1	NA	NA	NA	0.00033	NA	NA	0.59	NA	0.95	1	NA	NA	NA	0.0053	0.93	0.96	0.44	1	0.96	0.98	0.95	NA
27	PHTF2	7	11.23-q	0.077	0.57	3	1	8.8e-05	1	0.92	1	0.92	1	0.37	NA	0.02	0.61	0.02	NA	1	1	1	0.95	1	1	0.96	NA	1	0.73	0.97	0.44	1	1	0.98	0.95	NA
28	REPIN1	7	36.1q	0.077	1	2	NA	0.96	NA	0.86	1	NA	1	0.36	NA	0.054	0.29	0.0056	NA	NA	0.23	1	0.95	1	NA	0.98	NA	0.0072	0.52	0.96	1	1	1	0.98	0.95	NA
29	PAK2	3	29q	0.088	0.9	2	NA	0.055	1	0.85	1	0.49	1	0.033	NA	0.35	0.43	0.00015	0.15	NA	1	0.96	0.97	1	NA	0.96	NA	0.97	0.72	0.98	0.65	1	1	0.98	0.95	NA
30	SLC2A2	3	26.2-q	0.098	1	3	NA	0.024	1	0.86	1	1	1	1	NA	0.014	0.15	0.0049	NA	1	0.31	1	0.95	1	0.99	0.96	NA	0.75	1	0.96	NA	NA	1	0.98	0.95	NA
31	ZNF395	8	21p	0.0059	0.4	2	6.3e-05	1	1	0.51	1	1	0.7	1	NA	0.69	1	0	1	0.99	0.25	1	0.95	0.37	0.94	0.96	NA	0.092	0.59	0.96	0.74	1	1	0.98	0.95	NA
32	TRIO	5	14-p	0.0059	1	2	0.00047	0.066	1	0.88	1	0.88	0.97	0.34	NA	0.75	1	0	1	0.78	1	1	0.97	0.12	0.79	0.97	NA	0.5	0.52	0.97	0.67	1	0.96	0.98	0.95	NA
33	ACVR2B	3	22p	0.0069	1	1	NA	1	1	0.94	1	NA	1	1	NA	0.66	0.73	0	NA	NA	0.062	1	0.95	0.11	NA	0.96	NA	0.065	0.6	0.96	1	NA	0.9	0.98	0.95	NA
34	EP400	12	24.33q	0.0079	1	2	0.53	1	0.83	0.97	1	1	1	1	NA	0.2	1	0	NA	NA	1	1	0.95	0.05	1	NA	NA	0.6	0.66	0.96	1	1	1	0.98	0.95	NA
35	MLL	11	23q	0.0079	1	2	0.013	1	1	0.93	1	1	1	1	NA	1	1	0	NA	0.21	0.44	NA	0.95	1	0.98	0.96	NA	0.82	0.52	0.96	1	NA	1	0.98	0.95	NA
36	RBM10	X	11.3p	0.0079	1	2	NA	0.041	1	0.85	1	1	1	1	NA	0.24	1	0	NA	NA	0.52	NA	0.95	0.53	NA	0.96	NA	0.52	0.83	0.96	1	1	0.94	0.98	0.95	NA
37	YY1	14	NA	0.0079	1	2	NA	0.81	1	0.82	1	1	0.63	0.55	NA	0.0084	0.69	0	NA	NA	1	1	0.95	0.93	NA	0.96	NA	1	0.92	0.96	0.84	1	1	0.98	0.95	NA
38	MTA1	14	32.33q	0.0079	1	2	0.14	0.14	1	0.81	1	1	0.91	0.93	NA	0.15	0.81	0	0.85	NA	1	1	0.95	0.31	0.077	0.96	NA	0.017	0.87	0.96	0.92	1	0.97	0.98	0.95	NA
39	CASP2	7	34-q	0.0079	0.96	2	NA	0.00027	1	0.85	1	NA	1	1	NA	0.2	0.49	0	0.47	NA	1	1	0.96	1	NA	0.96	NA	0.12	0.88	0.96	1	NA	1	1	0.95	NA
40	ATN1	12	NA	0.0079	1	1	NA	1	1	0.85	1	NA	0.92	0.17	NA	1	1	0	NA	NA	0.085	0.99	0.95	0.75	NA	0.97	NA	0.23	0.63	0.96	0.5	1	0.94	0.98	0.95	NA
41	AKAP8L	19	13.13-p	0.0088	1	1	1	1	1	0.95	1	1	1	1	NA	0.65	1	0	NA	1	0.41	1	0.95	0.068	NA	0.96	NA	0.41	0.48	0.96	1	1	0.98	0.98	0.95	NA
42	PRR14	16	11.2p	0.0088	1	2	NA	1	NA	0.94	1	NA	0.85	1	NA	NA	NA	0	NA	NA	0.31	NA	0.95	0.36	NA	NA	NA	0.0072	0.71	0.97	0.72	1	1	0.98	0.95	NA
43	ZBTB7A	19	13.3p	0.0088	1	2	NA	1	1	0.78	1	NA	1	0.45	NA	1	0.87	0	NA	NA	0.56	0.98	0.95	0.05	NA	0.96	NA	0.97	0.83	0.97	0.44	1	1	0.98	0.96	NA
44	TRRAP	7	21.2-q	0.0088	1	2	1	0.064	1	0.95	1	1	1	0.4	NA	0.0042	0.15	0	NA	1	1	1	0.95	1	0.91	0.96	NA	0.13	0.72	0.96	1	1	1	0.98	0.97	NA
45	NR2C2	3	25p	0.011	1	2	0.29	1	1	0.98	1	0.98	0.97	0.73	NA	0.015	0.44	0	NA	0.9	0.59	0.9	0.95	1	1	0.96	NA	0.73	0.83	0.96	1	NA	0.99	0.98	0.95	NA
46	RBM12B	8	22q	0.014	1	2	NA	0.0047	1	0.99	1	NA	1	0.56	NA	NA	NA	0	NA	NA	1	0.98	0.95	1	NA	NA	NA	1	0.69	0.96	1	1	1	0.98	0.95	NA
47	ZNF500	16	13.3p	0.014	1	2	NA	0.92	1	0.88	1	NA	1	1	NA	0.71	1	0	0.88	NA	0.41	0.98	0.95	0.28	NA	0.96	NA	0.004	0.83	0.96	1	NA	1	0.98	0.95	NA
48	SAFB	19	13.3-p	0.014	1	2	NA	0.14	1	0.93	1	1	1	1	NA	0.29	0.091	0	0.7	0.47	1	0.99	0.97	1	NA	0.96	NA	0.0037	0.5	NA	1	1	1	0.98	0.95	NA
49	LRP5	11	13.4q	0.015	1	2	0.36	1	1	0.82	1	1	1	0.96	NA	0.41	1	0	0.62	1	0.99	0.97	0.95	0.38	1	0.96	NA	0.027	0.67	0.96	1	1	1	1	0.95	NA
50	WNT3	17	21-q	0.015	0.85	1	1	0.97	1	0.75	1	0.07	1	1	NA	1	0.1	0	1	1	1	0.97	0.95	0.37	0.87	0.96	NA	0.53	0.86	0.97	0.8	NA	0.98	0.98	0.95	NA
51	GRB7	17	12q	0.016	0.41	2	NA	1	0.96	0.99	1	NA	1	0.92	NA	0.047	0.8	0	NA	NA	1	0.98	0.95	1	NA	0.96	NA	0.099	1	0.98	0.37	1	NA	0.98	0.95	NA
52	MYO9B	19	13.1p	0.017	0.96	1	NA	1	1	0.91	1	1	1	0.91	NA	1	1	0	1	0.065	1	1	0.95	1	NA	0.96	NA	0.63	0.72	0.96	1	1	1	0.98	0.95	NA
53	WFIKKN1	16	13p	0.017	1	2	NA	1	NA	0.95	1	NA	1	0.28	NA	NA	NA	0	NA	NA	0.25	1	NA	0.82	NA	0.96	NA	0.035	0.84	NA	0.38	NA	NA	NA	0.96	NA
54	YEATS2	3	27.3q	0.019	1	2	0.54	0.54	1	1	1	1	1	0.89	NA	0.4	0.22	0	NA	1	0.67	0.89	0.98	0.93	1	0.96	NA	0.041	0.57	0.96	1	1	1	0.98	0.95	NA
55	CTBP1	4	16p	0.02	1	2	NA	1	1	0.9	1	NA	1	0.57	NA	1	0.9	0	NA	NA	0.19	0.98	0.95	0.57	NA	0.96	NA	0.025	0.92	0.96	0.71	1	0.98	0.98	0.95	NA
56	PHF20	20	11.22-q	0.028	1	1	1	0.056	1	0.94	1	1	1	1	NA	1	0.92	0	NA	0.56	1	1	0.95	1	0.99	0.98	NA	0.14	0.91	0.96	1	1	1	0.98	0.95	NA
57	POMZP3	7	11.2q	0.028	1	2	NA	0.32	NA	0.94	1	NA	1	1	NA	0.94	0.36	0	NA	NA	0.88	NA	0.95	1	NA	0.96	NA	0.016	0.93	0.96	0.56	NA	NA	0.98	0.95	NA
58	SIGIRR	11	15.5p	0.029	1	2	NA	1	1	0.88	1	NA	1	1	NA	1	0.66	0	NA	NA	0.36	0.99	0.95	0.69	NA	0.96	NA	0.015	1	NA	0.71	1	1	0.98	0.95	NA
59	ZNF646	16	11.2p	0.03	0.83	2	NA	0.35	1	0.97	1	NA	1	1	NA	0.84	0.49	0	NA	NA	0.89	1	0.95	1	NA	0.96	NA	0.03	0.97	0.98	1	1	1	0.98	0.95	NA
60	LHX1	17	12q	0.032	1	2	NA	1	1	1	1	NA	1	1	NA	0.19	0.13	0	1	NA	0.9	1	0.95	1	NA	0.96	NA	0.017	0.98	0.96	0.52	1	0.97	0.98	0.95	NA
61	KHSRP	19	13.3p	0.032	1	2	NA	0.42	1	0.93	1	NA	1	1	NA	0.95	0.4	0	0.56	NA	1	0.98	0.95	0.83	NA	0.96	NA	0.0038	0.83	0.96	1	1	0.99	0.98	0.95	NA
62	C6orf136	6	21.32p	0.033	1	2	NA	0.74	1	0.99	1	NA	1	1	NA	NA	NA	0	NA	NA	0.93	0.9	NA	0.97	NA	NA	NA	0.0053	1	0.97	NA	1	NA	NA	0.98	NA
63	TBC1D17	19	13.33q	0.037	1	2	NA	1	1	0.99	1	NA	0.97	1	NA	0.94	1	0	NA	NA	1	1	0.95	1	NA	0.96	NA	0.035	0.92	0.96	0.57	NA	1	0.98	0.95	NA
64	CACNB3	12	13q	0.052	0.49	2	NA	0.62	1	0.98	1	NA	1	0.9	NA	0.13	0.96	1.7e-09	0.43	NA	0.089	0.95	0.95	0.24	NA	0.96	NA	0.0053	0.78	0.96	0.81	NA	1	0.99	0.95	NA
65	ZNF605	12	24.33q	0.058	0.75	2	NA	0.0022	1	0.92	1	1	1	0.61	NA	NA	NA	1.4e-07	NA	NA	0.51	1	NA	0.95	1	0.96	NA	0.24	NA	0.98	NA	1	1	NA	NA	NA
66	CNOT10	3	23p	0.059	1	2	NA	1e-07	1	0.9	1	NA	1	1	NA	NA	NA	0.0018	NA	NA	0.59	0.98	NA	1	NA	0.96	NA	0.35	1	0.96	1	NA	1	NA	0.95	NA
67	DAZAP1	19	13.3p	0.059	1	2	0.71	0.00032	1	0.92	1	1	1	1	NA	0.15	0.24	5.7e-08	NA	0.57	1	1	0.95	0.56	0.79	0.96	NA	0.6	1	0.96	0.93	1	1	0.98	0.95	NA
68	TTLL4	2	24.3-p	0.059	0.88	2	NA	0.0022	1	0.87	1	1	0.89	0.22	NA	0.15	0.45	1.4e-05	NA	1	1	0.95	0.95	0.3	NA	0.96	NA	0.74	0.63	0.96	1	NA	1	0.98	0.95	NA
69	ZNF142	2	35q	0.059	0.96	2	NA	0.43	1	0.86	1	NA	1	1	NA	0.015	0.35	1.5e-06	NA	NA	1	1	0.95	0.81	NA	NA	NA	0.057	0.6	0.96	1	1	1	0.99	0.95	NA
70	ZNF704	8	21.13q	0.059	0.55	1	0.083	0.06	1	0.99	1	0.63	1	0.28	NA	NA	NA	1.3e-05	0.68	NA	0.6	1	NA	0.54	0.99	0.96	NA	0.2	0.69	NA	1	NA	0.97	NA	0.95	NA
71	SNAPC4	9	34.3q	0.059	0.25	2	NA	1	1	0.95	1	NA	1	1	NA	0.41	0.88	2.6e-08	0.47	NA	0.45	1	0.95	0.38	NA	0.96	NA	0.024	0.69	0.96	0.83	NA	1	0.98	0.95	NA
72	TAF4	20	13.33q	0.059	0.64	2	1	0.16	1	0.95	1	1	0.97	0.98	NA	0.0015	0.23	5.4e-07	0.25	0.71	1	1	0.95	1	1	0.96	NA	1	0.83	0.96	1	NA	1	0.98	0.95	NA
73	TRPV1	17	13.3p	0.059	1	2	NA	0.55	1	0.94	1	NA	1	1	NA	0.016	0.77	1.5e-06	NA	NA	0.89	0.96	0.95	0.43	NA	0.96	NA	0.19	0.79	0.96	1	NA	0.98	0.98	0.95	NA
74	GCN1L1	12	24.2q	0.059	0.88	2	NA	0.0061	1	1	1	NA	1	0.74	NA	NA	NA	3.3e-06	0.83	NA	1	1	0.95	1	NA	0.96	NA	0.24	0.48	NA	1	NA	1	0.98	0.95	NA
75	RNF44	5	35.3q	0.059	1	2	NA	1	NA	0.86	1	NA	1	1	NA	0.56	0.62	2.5e-07	NA	NA	0.51	1	0.95	0.37	NA	0.96	NA	0.033	0.76	0.97	1	1	1	0.98	0.95	NA
76	TCF3	19	13.3p	0.059	1	2	0.3	0.45	1	0.94	1	1	1	0.28	NA	0.068	0.46	4.4e-08	0.25	1	1	0.95	0.95	0.77	NA	0.96	NA	0.016	0.8	0.96	0.92	1	1	0.98	0.95	NA
77	HMBOX1	8	12p	0.059	0.38	1	0.082	0.5	1	0.92	1	1	1	0.63	NA	NA	NA	2.6e-05	NA	NA	0.096	NA	0.95	0.38	NA	NA	NA	1	0.82	0.96	1	1	1	0.98	0.95	NA
78	ERBB2	17	11.2-q	0.059	0.92	2	0.58	1	1	0.99	1	0.62	0.89	0.99	NA	0.0036	0.18	0.0013	NA	0.41	0.35	0.9	0.95	1	0.99	0.96	NA	0.5	0.96	0.96	1	NA	1	0.98	0.95	NA
79	SOX12	20	13p	0.061	1	2	NA	0.2	1	0.84	1	NA	1	0.78	NA	0.38	0.2	5.2e-06	0.68	NA	0.96	1	0.95	0.44	NA	NA	NA	0.012	0.93	0.96	1	1	1	0.98	0.95	NA
80	CHRNE	17	13.2p	0.061	1	1	NA	1	NA	0.99	1	NA	1	1	NA	0.99	1	2.1e-05	NA	NA	0.085	1	0.95	0.62	NA	0.96	NA	0.4	0.66	0.96	0.64	NA	0.93	0.98	0.95	NA
81	TNK2	3	29q	0.061	1	2	0.99	1	1	0.81	1	1	1	1	NA	0.65	0.36	3.8e-08	1	NA	0.26	0.98	0.95	0.83	NA	0.96	NA	0.031	0.77	0.96	0.82	NA	1	0.98	0.98	NA
82	ZNF573	19	NA	0.062	1	2	0.86	0.00044	1	0.91	1	1	1	1	NA	0.89	1	0.0019	NA	NA	0.84	0.97	0.95	1	NA	0.96	NA	1	0.48	NA	1	1	1	0.98	0.95	NA
83	BRIP1	17	22.2q	0.062	0.84	2	1	3.3e-05	1	0.97	1	0.66	1	0.87	NA	0.0042	0.091	0.53	0.72	0.35	1	1	0.95	1	1	0.96	NA	0.92	0.85	NA	1	1	1	0.98	0.95	NA
84	PRLR	5	14-p	0.062	0.79	2	0.8	0.21	1	0.99	1	0.0038	1	0.46	NA	0.014	0.23	0.81	NA	1	0.11	0.99	0.95	1	0.93	0.96	NA	1	0.91	0.96	NA	1	1	0.98	0.95	NA
85	CIZ1	9	34.1q	0.062	1	2	NA	0.84	1	0.91	1	NA	1	1	NA	0.44	0.2	4.9e-07	NA	NA	0.7	0.99	0.95	0.59	NA	0.96	NA	0.024	0.93	0.96	0.89	1	0.98	0.98	0.95	NA
86	TLK2	17	23q	0.066	0.96	2	NA	0.42	1	1	1	1	1	0.46	NA	0.026	0.38	7.4e-07	NA	NA	1	NA	0.95	1	NA	0.96	NA	0.17	0.72	0.97	0.98	1	1	0.98	0.95	NA
87	OGG1	3	26p	0.066	1	2	NA	3.1e-06	1	0.96	1	NA	1	1	NA	0.75	0.33	0.0023	NA	NA	0.83	1	0.95	1	NA	0.96	NA	0.48	0.97	NA	1	1	1	0.98	0.95	NA
88	JRK	8	24.3q	0.067	0.12	2	NA	1	1	0.97	1	NA	0.88	1	NA	1	1	7.8e-07	NA	NA	1	0.98	0.95	0.14	NA	NA	NA	0.0074	0.92	NA	0.94	1	1	0.98	0.95	NA
89	SRPK2	7	22-q	0.068	0.83	2	NA	3.1e-06	1	0.87	1	1	1	0.44	NA	0.0049	0.62	1	1	NA	1	1	0.96	1	NA	NA	NA	1	1	0.96	1	1	0.94	0.98	0.95	NA
90	CNNM3	2	12-p	0.071	1	2	NA	1	1	0.95	1	NA	1	1	NA	NA	NA	9.7e-05	NA	NA	1	1	0.95	0.05	NA	0.96	NA	0.41	0.66	0.96	1	1	1	0.98	0.95	NA
91	UGT8	4	26q	0.071	0.97	2	NA	1	1	0.88	1	0.0086	1	1	NA	0.027	0.93	0.16	0.94	0.79	1	0.9	0.95	1	NA	NA	NA	0.35	0.62	0.96	0.97	1	0.94	0.98	0.95	NA
92	KIF11	10	24.1q	0.071	0.47	2	1	4.2e-06	1	0.98	1	0.56	1	0.78	NA	0.064	0.14	0.33	0.17	NA	1	0.86	0.95	1	NA	0.97	NA	0.041	0.94	0.99	1	1	1	0.98	0.95	NA
93	RNF31	14	11.2q	0.077	1	2	1	1	1	0.86	1	1	0.95	0.82	NA	0.16	0.27	4.3e-06	NA	1	0.37	1	0.068	0.75	1	NA	NA	0.024	0.68	0.96	0.52	1	1	0.98	0.95	NA
94	BPHL	6	25p	0.08	1	2	0.69	9.6e-05	1	0.74	1	1	1	1	NA	0.13	0.21	1	NA	0.71	0.47	0.9	0.96	1	0.98	0.96	NA	0.012	0.91	1	1	1	0.97	0.98	0.95	NA
95	DLG3	X	13.1q	0.083	1	3	NA	1	1	0.93	1	1	1	1	NA	0.049	1	3.5e-05	NA	0.74	0.57	0.96	0.95	1	NA	0.96	NA	0.049	0.93	0.96	1	NA	0.99	0.98	0.95	NA
96	MGEA5	10	24.1-q	0.084	0.67	2	0.2	1	1	0.95	1	1	1	0.71	NA	0.006	1	2.4e-05	NA	1	0.81	1	0.95	1	1	0.96	NA	1	0.9	0.96	1	1	1	0.98	0.95	NA
97	STRN	2	22.2p	0.084	1	1	0.084	3.3e-05	1	0.98	1	1	1	0.16	NA	0.13	0.9	1	0.7	0.31	1	1	0.95	1	1	0.96	NA	0.6	1	NA	0.94	NA	0.94	0.98	0.95	NA
98	ZNF592	15	25.2q	0.089	1	2	NA	1	1	0.95	1	1	1	1	NA	0.78	1	3.1e-06	NA	NA	0.23	1	0.95	1	NA	NA	NA	0.026	0.65	0.96	0.76	1	1	0.99	0.95	NA
99	SMAD5	5	31q	0.091	0.9	2	0.54	0.3	1	0.91	1	1	1	1	NA	0.029	0.25	2.7e-05	NA	1	1	0.95	0.95	1	0.99	0.96	NA	1	0.93	0.96	1	1	0.98	0.98	0.95	NA
100	KCNK4	11	13q	0.092	1	2	NA	1	1	0.83	1	NA	1	1	NA	1	1	1.7e-05	NA	NA	0.58	NA	NA	0.95	NA	0.97	NA	0.0037	0.89	NA	0.72	NA	0.94	NA	0.98	NA
101	EIF4E2	2	37.1q	0.095	1	1	NA	0.00029	1	0.84	1	NA	1	1	NA	0.052	0.86	0.68	NA	NA	0.36	0.98	0.95	1	NA	0.97	NA	0.24	1	0.96	0.44	1	0.96	0.99	0.95	NA
102	C11orf30	11	13.5q	0.099	1	2	0.79	0.99	1	0.99	1	1	1	1	NA	0.035	0.52	3.3e-06	NA	0.44	1	0.98	0.95	1	NA	NA	NA	0.34	1	0.96	1	1	0.98	0.98	0.95	NA
103	BTNL2	6	21.3p	0.0079	0.53	1	NA	0.24	1	0.97	1	NA	0.89	1	NA	0.4	1	0	NA	NA	0.089	0.98	0.95	1	NA	0.96	NA	0.084	0.7	NA	1	1	1	0.98	0.95	NA
104	ZDHHC8	22	11.21q	0.0079	1	1	NA	1	1	0.99	1	NA	1	1	NA	NA	NA	0	NA	NA	0.096	1	NA	0.11	NA	0.96	NA	0.21	0.92	0.96	0.55	NA	1	NA	0.95	NA
105	UBALD2	17	25.1q	0.017	1	1	NA	1	NA	0.9	1	NA	1	1	NA	NA	NA	0	NA	NA	0.14	1	NA	1	NA	0.96	NA	0.1	0.99	0.96	0.86	NA	0.98	NA	0.99	NA
106	MAPK15	8	24.3q	0.017	1	1	NA	1	NA	0.99	1	NA	1	1	NA	NA	NA	0	NA	NA	0.33	1	NA	0.31	NA	0.99	NA	0.33	0.97	0.96	NA	1	0.94	NA	0.95	NA
107	ZFYVE19	15	14q	0.018	1	1	NA	0.1	1	0.91	1	NA	0.96	1	NA	NA	NA	0	NA	NA	1	1	NA	0.81	NA	0.96	NA	0.26	0.99	0.96	0.78	NA	0.97	NA	0.95	NA
108	ZXDC	3	21.3q	0.021	1	1	NA	1	1	0.96	1	NA	1	1	NA	NA	NA	0	NA	NA	0.59	1	0.95	1	NA	0.96	NA	0.99	0.69	0.96	1	1	1	0.98	0.95	NA
109	ATP9A	20	13.2q	0.023	1	1	NA	0.91	1	1	1	1	1	1	NA	0.43	1	0	NA	1	1	0.97	0.95	0.24	1	0.96	NA	0.95	0.89	0.96	1	NA	1	0.98	0.95	NA
110	OGFR	20	13.3q	0.029	1	1	NA	1	1	0.86	1	NA	1	1	NA	0.82	0.62	0	NA	NA	0.76	0.96	0.95	0.98	NA	0.96	NA	0.52	0.77	0.96	0.56	1	0.97	0.98	0.95	NA
111	TAPBP	6	21.3p	0.04	1	1	NA	0.66	1	0.85	1	NA	1	1	NA	1	1	0	NA	NA	1	1	0.95	1	NA	0.96	NA	0.15	0.95	0.96	0.42	1	0.99	0.98	0.95	NA
112	PMS2	7	22.1p	0.059	0.46	1	NA	NA	NA	NA	1	NA	1	NA	NA	NA	NA	7.1e-08	NA	NA	1	0.98	NA	NA	NA	NA	NA	0.57	0.92	0.97	1	NA	0.94	NA	0.95	NA
113	H1FX	3	21.3q	0.059	1	1	NA	1	NA	0.88	1	NA	0.86	1	NA	0.62	0.74	3.4e-09	NA	NA	1	NA	0.95	1	NA	0.96	NA	0.19	0.83	0.96	1	NA	1	0.98	0.95	NA
114	CCNB2	15	21.3q	0.059	1	1	NA	1.4e-06	1	0.97	1	NA	1	1	NA	0.26	0.29	0.56	NA	NA	1	0.9	0.95	0.34	NA	0.97	NA	0.052	0.78	0.99	1	1	1	0.98	0.97	NA
115	IRX3	16	12.2q	0.059	1	1	0.74	0.56	NA	0.87	1	1	1	1	NA	NA	NA	6.2e-09	NA	1	0.95	1	NA	0.4	0.71	0.96	NA	0.76	0.97	0.98	0.62	1	1	NA	0.95	NA
116	ZNF746	7	36.1q	0.06	1	1	NA	0.93	1	0.88	1	NA	1	0.41	NA	NA	NA	1.4e-07	NA	NA	0.22	NA	NA	1	NA	NA	NA	0.33	0.83	0.96	1	1	1	NA	0.95	NA
117	PPP1R13L	19	13.32q	0.06	1	1	0.31	1	1	0.86	1	1	0.85	0.6	NA	0.42	0.94	6.5e-08	NA	NA	0.72	1	0.95	1	0.79	NA	NA	0.44	0.68	0.98	1	NA	0.9	0.98	0.95	NA
118	SIX5	19	13.32q	0.061	1	1	NA	1	1	0.75	1	NA	1	1	NA	0.23	0.44	1.8e-07	NA	NA	0.58	1	0.95	0.86	NA	0.96	NA	0.29	0.94	NA	0.37	1	1	0.98	0.95	NA
119	SLC25A37	8	21.2p	0.061	1	1	NA	0.24	1	0.85	1	1	0.92	0.79	NA	NA	NA	1.1e-06	NA	NA	1	1	0.95	0.9	NA	0.96	NA	0.45	0.52	0.96	0.93	NA	1	0.98	0.95	NA
120	CMTM8	3	22.2p	0.061	1	1	1	0.31	1	0.99	1	0.76	1	1	NA	NA	NA	1.4e-08	NA	1	0.21	0.98	NA	0.94	0.71	0.96	NA	1	0.92	NA	0.84	1	1	NA	0.95	NA
121	TNFRSF1A	12	13.2p	0.062	0.9	1	NA	0.41	NA	0.85	1	NA	0.81	0.58	NA	1	0.8	4.6e-08	NA	NA	1	1	0.95	1	NA	0.96	NA	1	0.94	0.96	0.37	NA	1	0.98	0.95	NA
122	OPRL1	20	13.33q	0.062	0.66	1	NA	1	1	0.94	1	NA	0.95	0.8	NA	1	0.66	9.6e-08	NA	NA	0.58	1	0.95	0.61	NA	0.96	NA	0.63	1	NA	0.91	1	0.98	0.98	0.95	NA
123	ZNF71	19	13.4q	0.063	1	1	NA	0.27	1	0.97	1	1	0.97	1	NA	NA	NA	5.7e-07	NA	NA	0.95	0.99	NA	1	NA	NA	NA	0.26	0.83	0.98	0.59	1	0.93	NA	0.95	NA
124	RTN4R	22	11q	0.064	1	1	NA	1	1	0.98	1	0.38	1	0.95	NA	NA	NA	3.7e-06	NA	0.17	1	0.9	NA	1	0.98	0.96	NA	0.5	0.91	0.96	1	1	0.98	NA	0.95	NA
125	BRD4	19	NA	0.064	1	1	0.98	1	1	0.99	1	1	1	0.94	NA	1	1	1.3e-07	0.72	1	1	0.98	0.95	0.43	NA	0.96	NA	0.47	0.48	0.96	0.95	1	0.97	0.98	0.95	NA
126	HMGA1	6	21p	0.064	1	1	NA	1	1	0.85	1	NA	1	1	NA	0.98	0.13	9.2e-09	NA	NA	1	0.9	0.95	1	NA	0.96	NA	0.051	0.91	0.96	NA	1	1	0.99	0.96	NA
127	CAPN10	2	37.3q	0.064	0.95	1	NA	1	1	0.93	1	NA	1	1	NA	0.23	0.48	1.3e-06	NA	NA	0.88	0.91	0.95	0.32	NA	0.96	NA	0.45	0.71	0.96	1	1	1	0.98	0.95	NA
128	SLC16A11	17	13.2p	0.068	1	1	NA	1	NA	0.99	1	NA	0.97	0.75	NA	NA	NA	2.2e-06	NA	NA	0.86	1	NA	0.21	NA	0.96	NA	0.19	1	NA	0.44	NA	1	NA	0.95	NA
129	IFT140	16	13.3p	0.068	0.84	1	NA	0.99	1	0.93	1	NA	1	0.69	NA	NA	NA	6.3e-07	NA	NA	1	1	0.95	0.72	NA	0.96	NA	0.13	0.68	0.96	0.93	1	1	0.98	0.95	NA
130	GATS	7	22.1q	0.069	1	1	1	1	1	1	NA	0.87	1	1	NA	NA	NA	3.9e-07	NA	NA	NA	NA	NA	0.49	NA	NA	NA	0.072	0.74	NA	1	1	1	NA	0.97	NA
131	SLC13A4	7	33q	0.07	0.32	1	NA	1	1	0.92	1	1	0.69	1	NA	0.58	0.92	8.1e-07	NA	1	1	0.98	0.95	0.61	1	0.96	NA	0.39	0.67	NA	0.5	NA	1	0.98	0.95	NA
132	HIP1R	12	24q	0.072	0.98	1	NA	1	1	1	1	NA	1	1	NA	NA	NA	9.3e-07	NA	NA	0.64	0.9	0.95	0.39	NA	NA	NA	0.51	0.83	NA	1	NA	1	0.98	0.95	NA
133	KANSL1	17	21.31q	0.072	0.37	1	0.7	1	NA	0.99	1	1	1	0.92	NA	NA	NA	1e-07	NA	NA	0.86	NA	NA	NA	1	0.96	NA	0.75	0.83	0.96	1	1	1	NA	0.95	NA
134	MLLT1	19	13.3p	0.072	1	1	0.37	1	1	0.73	1	1	1	1	NA	0.92	0.091	1.5e-06	0.61	0.85	1	0.98	0.95	0.28	1	0.96	NA	0.35	0.93	NA	0.75	NA	1	0.98	0.95	NA
135	MMP17	12	24.3q	0.073	1	1	NA	1	1	0.88	1	NA	1	1	NA	1	0.55	8.6e-08	NA	NA	0.68	1	0.95	1	NA	0.96	NA	0.37	0.92	0.99	0.44	1	1	0.99	0.95	NA
136	PXK	3	21.2p	0.074	0.75	1	1	0.42	1	0.95	1	1	0.92	1	NA	NA	NA	1.4e-07	NA	0.85	0.87	0.9	NA	1	0.98	0.96	NA	1	0.84	0.97	1	1	0.94	NA	0.95	NA
137	ITPR3	6	21.31p	0.075	1	1	1	1	1	0.95	1	1	1	1	NA	0.78	1	2e-06	NA	0.99	0.095	0.96	0.95	1	0.57	0.96	NA	0.09	0.48	0.96	0.65	NA	1	0.98	0.98	NA
138	ZZEF1	17	13.3p	0.08	0.86	1	NA	1	1	0.88	1	1	1	0.64	NA	0.38	0.7	2.6e-06	0.89	0.37	0.27	1	0.95	1	1	0.96	NA	1	0.96	0.96	1	NA	0.97	0.98	0.95	NA
139	DYRK1A	21	22.13q	0.088	1	1	1	1	1	0.96	1	1	1	0.56	NA	0.5	1	1.9e-07	NA	0.3	0.81	1	0.95	1	1	0.96	NA	0.43	1	0.96	1	1	1	0.98	0.95	NA
140	HDAC4	2	37.3q	0.092	0.91	1	0.27	0.31	1	1	1	1	1	0.84	NA	0.38	0.74	1.7e-06	1	1	0.99	1	0.95	1	0.93	0.96	NA	1	0.8	0.96	1	1	0.94	0.98	0.95	NA
141	ACBD4	17	21.31q	0.092	0.79	1	NA	1	1	0.99	1	NA	1	1	NA	0.94	1	2.8e-07	NA	NA	0.73	1	0.95	0.56	NA	NA	NA	0.8	0.93	0.96	0.45	1	1	0.98	0.95	NA
142	L2HGDH	14	22.1q	0.094	0.95	1	NA	6e-05	1	0.83	1	NA	0.86	0.98	NA	0.16	0.96	0.7	NA	NA	1	0.9	0.95	1	NA	0.97	NA	0.054	0.93	NA	1	1	1	0.98	0.95	NA

## Sheet: SMAD5
A meta-analysis of multiple matched copy number and transcriptomics datasets for inferring gene regulatory relationships
Richard Newton & Lorenz Wernisch
E-mail: richard.newton@mrc-bsu.cam.ac.uk
Supplementary File S5
SMAD5: List of predicted targets, positive regulation (transcription factor)
(p-value-rev = p-value of correlation of target's aCGH with regulator's expression)
	Gene	Chr	Locus	p-value	p-value-rev	N	jons	chap	lenz	bekh	tayl	lin2	ell	zho	parr	ch.s	ch.w	gra.1	toed	lin1	shai	hoac	bott	sirc	mura	myll	coco	gra.2	crow	beck	ooi	vain	micc	brag	junn	med
Pathology							breast	myeloma	lymphoma	breast	prostate	urothelial	breast	myeloma	breast	lung	lung	prostate	glioma	urothelial	pancreatic	oesophag.	mesothel.	breast	breast	gastric	neuroblas.	prostate	breast	leiomyo.	neuroblas.	prostate	vulva	macroglob.	gastric	lung
Number of samples							356	245	203	173	155	131	124	115	97	94	91	85	74	72	68	54	53	51	47	46	36	34	31	18	14	13	12	11	10	8
1	TMBIM4	12	14.1-q	0.074	0.74	4	5.9e-06	0.91	0.99	0.032	1	0.0011	0.0081	1	1	NA	NA	1	NA	NA	0.97	0.99	0.58	1	1	0.97	1	1	0.98	0.95	0.51	0.99	0.99	0.99	0.97	0.99
2	CALCOCO2	17	21.32q	0.074	1	3	0.00034	0.00072	0.96	0.083	1	0.031	0.37	0.91	1	NA	NA	NA	NA	NA	1	NA	1	1	0.52	NA	NA	NA	0.98	0.95	0.94	0.99	0.99	0.86	1	NA
3	TBC1D19	4	15.2p	0.074	0.25	3	4.4e-08	1	1	0.1	1	0.54	0.042	0.82	1	0.92	0.099	1	NA	NA	1	0.99	1	1	0.043	1	NA	1	0.98	0.95	0.93	NA	0.99	0.97	0.85	NA
4	SYTL2	11	14.1q	0.074	1	3	5.8e-08	9e-04	1	0.092	1	0.039	0.37	1	NA	0.93	1	0.9	NA	0.63	1	1	1	1	0.064	1	1	1	0.98	0.95	NA	0.99	0.99	0.96	1	NA
5	STON2	14	31.1q	0.074	0.66	3	0.00076	0.021	1	0.11	1	0.0049	0.44	1	1	NA	NA	0.43	NA	NA	1	NA	NA	1	NA	NA	NA	1	0.98	0.95	1	0.99	0.99	NA	0.85	NA
6	ATP8B1	18	21q	0.074	1	2	0.0016	1	1	0.069	1	0.00039	0.89	1	1	0.62	0.074	1	NA	0.85	1	0.99	0.61	1	0.48	1	NA	1	0.98	0.95	NA	NA	0.99	0.99	1	NA
7	BAZ2B	2	24.2q	0.074	1	3	0.011	0.03	1	0.46	1	6.7e-05	1	0.75	1	1	0.38	1	NA	0.95	1	0.99	0.81	1	0.3	1	NA	1	0.98	0.95	1	NA	0.99	0.89	1	1
8	CRIM1	2	21p	0.074	1	2	0.00022	1	1	0.9	1	0.43	0.064	1	1	1	0.62	0.94	NA	1	0.99	0.99	0.93	1	0.018	1	1	1	0.98	NA	NA	0.99	0.99	0.98	0.95	1
9	KCNE4	2	36.1q	0.074	0.93	3	6.3e-06	0.038	1	0.021	1	0.8	0.32	0.69	1	1	1	0.34	NA	1	1	0.99	1	1	0.62	1	NA	1	0.98	NA	NA	NA	0.99	0.98	1	NA
10	DHRS7B	17	12p	0.078	0.63	3	0.0064	0.013	0.96	1	1	0.0058	1	1	1	NA	NA	1	NA	NA	1	NA	1	1	NA	0.97	NA	1	0.98	0.95	1	0.99	0.99	0.97	1	NA
11	BTRC	10	24.32q	0.074	0.79	2	6.5e-08	0.97	1	0.095	1	4.9e-05	0.47	0.87	1	1	0.91	0.24	NA	0.42	1	0.99	0.74	1	0.064	1	1	1	0.98	0.95	1	0.99	0.99	0.98	0.85	0.99
12	LAMA3	18	11.2q	0.074	1	2	7.7e-06	0.85	1	0.084	1	0.0047	0.81	1	1	0.36	1	0.63	NA	0.8	1	0.99	0.74	1	0.26	1	NA	1	0.98	0.95	NA	NA	0.99	0.99	0.88	0.99
13	PILRB	7	22.1q	0.074	1	2	1.3e-05	1.5e-06	0.92	0.88	1	0.2	1	0.92	1	0.94	0.92	0.15	NA	0.89	1	0.99	0.96	1	NA	1	1	1	0.98	0.95	1	0.99	0.99	0.97	0.92	NA
14	CSAD	12	13.11-q	0.074	0.61	2	1.2e-05	0.71	1	0.079	1	0.37	1	1	1	0.51	0.036	0.43	NA	NA	1	0.99	0.6	1	0.22	0.97	NA	1	0.98	0.95	1	0.99	0.99	1	0.85	NA
15	GLCE	15	23q	0.074	0.53	2	0.0026	7.1e-05	1	0.086	1	0.81	0.38	0.56	1	1	1	1	NA	NA	1	0.99	1	1	NA	NA	NA	1	0.98	0.98	1	0.99	0.99	0.99	1	NA
16	MUM1	19	13.3p	0.075	0.9	2	7.5e-06	0.39	1	0.071	1	0.5	1	0.68	1	1	0.96	0.039	NA	0.34	1	0.99	0.95	1	NA	1	NA	1	0.98	0.95	1	0.99	0.99	0.98	1	0.91
17	AP2A2	11	15.5p	0.078	0.98	2	8.1e-05	0.038	1	1	1	0.26	1	0.98	1	0.56	1	0.085	NA	NA	0.94	0.99	1	1	0.3	0.97	1	1	0.98	0.95	1	NA	1	0.96	1	NA
18	RAPH1	2	33q	0.092	1	1	0.72	1	0.99	0.63	1	0.00015	1	1	1	NA	NA	0.39	NA	0.094	1	0.99	NA	1	0.96	NA	NA	1	0.98	0.95	1	0.99	0.99	NA	0.94	0.91
19	MYO3B	2	31.1-q	0.092	0.99	2	NA	1	1	1	1	0.0042	0.042	1	1	NA	NA	1	NA	0.93	1	0.99	NA	1	NA	0.98	NA	1	0.98	NA	NA	0.99	0.99	NA	0.88	NA
20	NOS1AP	1	23.3q	0.094	0.66	2	0.0019	1	0.98	0.15	1	0.0098	1	1	NA	NA	NA	0.18	NA	NA	1	0.99	0.64	1	0.69	0.91	NA	1	0.98	0.95	1	0.99	0.99	0.99	0.99	0.91
21	KLHL26	19	13.11p	0.074	1	1	0.61	1.4e-09	0.99	0.35	1	0.99	1	0.78	1	NA	NA	0.9	NA	NA	1	NA	1	1	0.8	NA	NA	1	0.98	0.95	1	0.99	0.99	0.93	0.86	NA
22	FOXP1	3	14.1p	0.074	0.76	1	4.5e-09	1	1	0.21	1	0.27	0.58	1	1	NA	NA	0.15	NA	1	1	0.99	NA	1	0.8	1	NA	1	0.98	0.95	1	0.99	0.99	NA	0.86	0.85
23	GAB3	X	28q	0.074	0.1	1	NA	1.6e-08	1	1	1	1	0.97	1	NA	NA	NA	0.87	NA	0.71	1	0.99	NA	1	NA	1	NA	1	0.98	0.95	NA	0.99	0.99	NA	1	1
24	CDK17	12	23.1q	0.087	0.89	1	4.7e-06	NA	1	NA	1	0.61	NA	NA	1	1	1	NA	NA	0.58	1	0.99	NA	NA	0.59	1	NA	NA	0.98	0.95	NA	NA	0.99	NA	0.85	0.95
25	AKT1S1	19	13.33q	0.092	0.9	1	NA	1.2e-05	1	0.92	1	NA	1	1	1	NA	NA	0.37	NA	NA	1	0.99	NA	1	NA	NA	1	1	0.98	0.95	0.64	0.99	0.99	NA	0.85	0.99
