# Supplementary material for: A Meta-Analysis of Multiple Matched Copy Number and Transcriptomics Data Sets for Inferring Gene Regulatory Relationships
Source: PLoS One. 2014 Aug 22;9(8):e105522. doi: 10.1371/journal.pone.0105522 (PMC4141782; doi:10.1371/journal.pone.0105522)
Supplement: File S6 — Supporting Results, Predicted targets, for potential regulators from list of top 72 potential regulators that are transcription factors, negative regulation. (XLS) [file pone.0105522.s006.xls]

## Sheet: SETDB1
A meta-analysis of multiple matched copy number and transcriptomics datasets for inferring gene regulatory relationships
Richard Newton & Lorenz Wernisch
E-mail: richard.newton@mrc-bsu.cam.ac.uk
Supplementary File S6
SETDB1: List of predicted targets, negative regulation (transcription factor)
(p-value-rev = p-value of correlation of target's aCGH with regulator's expression)
	Gene	Chr	Locus	p-value	p-value-rev	N	jons	chap	lenz	bekh	tayl	lin2	ell	zho	parr	ch.s	ch.w	gra.1	toed	lin1	shai	hoac	bott	sirc	mura	myll	coco	gra.2	crow	beck	ooi	vain	micc	brag	junn	med
Pathology							breast	myeloma	lymphoma	breast	prostate	urothelial	breast	myeloma	breast	lung	lung	prostate	glioma	urothelial	pancreatic	oesophag.	mesothel.	breast	breast	gastric	neuroblas.	prostate	breast	leiomyo.	neuroblas.	prostate	vulva	macroglob.	gastric	lung
Number of samples							356	245	203	173	155	131	124	115	97	94	91	85	74	72	68	54	53	51	47	46	36	34	31	18	14	13	12	11	10	8
1	TTC12	11	23.2q	0.072	0.64	3	NA	0.0012	0.99	1	0.95	NA	0.9	0.0016	0.91	1	0.96	0.45	NA	NA	0.73	1	0.043	0.35	NA	0.97	NA	0.7	0.7	0.64	0.65	NA	1	0.99	0.93	NA
2	FAM49A	2	24.3p	0.065	0.97	2	NA	1.1e-08	0.94	0.89	0.71	1	0.87	0.00033	0.89	0.14	0.75	1	NA	NA	1	0.93	0.8	0.12	NA	0.96	NA	0.52	0.68	1	1	NA	1	1	0.93	NA
3	IRF1	5	23-q	0.065	0.61	2	NA	5.5e-05	0.94	1	0.74	NA	1	0.00062	0.9	0.92	1	1	NA	NA	0.11	1	1	0.23	NA	0.96	NA	1	0.94	1	1	NA	1	1	0.93	NA
4	COX4I1	16	24.1q	0.065	0.27	2	NA	0.31	0.98	0.95	1	NA	0.85	0.31	0.023	0.55	1	0.31	NA	NA	1	0.9	1	0.96	NA	0.96	NA	0.042	0.56	NA	0.43	NA	1	0.83	0.93	NA
5	RABL3	3	13.33q	0.072	0.86	2	NA	0.95	0.94	1	0.6	0.6	0.67	0.013	0.83	1	1	0.8	NA	NA	0.48	1	0.44	0.17	NA	NA	NA	0.024	0.58	NA	1	NA	1	1	0.93	NA
6	SAV1	14	13-q	0.076	1	2	NA	0.0012	0.98	1	0.74	NA	0.73	0.081	0.68	1	0.7	1	NA	NA	0.23	1	0.01	0.23	NA	0.96	NA	0.79	0.79	1	1	NA	1	1	0.93	NA
7	SLFN12	17	12q	0.083	0.86	2	NA	1	0.95	0.99	1	0.5	1	0.26	0.9	NA	NA	0.25	NA	NA	0.034	NA	0.0095	0.095	NA	NA	NA	0.28	0.94	NA	NA	NA	1	1	0.93	NA
8	ARMC8	3	22q	0.098	0.61	2	NA	0.58	0.94	0.95	0.71	0.73	0.8	0.0025	0.5	1	0.78	0.46	NA	1	0.29	0.9	0.0071	0.17	NA	0.96	NA	0.71	0.78	1	0.62	NA	1	1	0.93	NA

## Sheet: YWHAZ
A meta-analysis of multiple matched copy number and transcriptomics datasets for inferring gene regulatory relationships
Richard Newton & Lorenz Wernisch
E-mail: richard.newton@mrc-bsu.cam.ac.uk
Supplementary File S6
YWHAZ: List of predicted targets, negative regulation (transcription factor)
(p-value-rev = p-value of correlation of target's aCGH with regulator's expression)
	Gene	Chr	Locus	p-value	p-value-rev	N	jons	chap	lenz	bekh	tayl	lin2	ell	zho	parr	ch.s	ch.w	gra.1	toed	lin1	shai	hoac	bott	sirc	mura	myll	coco	gra.2	crow	beck	ooi	vain	micc	brag	junn	med
Pathology							breast	myeloma	lymphoma	breast	prostate	urothelial	breast	myeloma	breast	lung	lung	prostate	glioma	urothelial	pancreatic	oesophag.	mesothel.	breast	breast	gastric	neuroblas.	prostate	breast	leiomyo.	neuroblas.	prostate	vulva	macroglob.	gastric	lung
Number of samples							356	245	203	173	155	131	124	115	97	94	91	85	74	72	68	54	53	51	47	46	36	34	31	18	14	13	12	11	10	8
1	ZBTB20	3	13.2q	0.036	0.47	5	NA	0.84	0.96	0.042	0.021	0.012	0.0028	0.52	1	0.94	0.92	1.2e-05	0.94	0.9	1	NA	0.96	0.87	NA	0.46	NA	0.17	0.96	0.96	0.92	NA	1	0.96	0.88	NA
2	ZBTB4	17	13.2p	0.036	0.033	4	NA	0.76	0.94	0.35	1	0.00017	0.0098	0.28	0.86	NA	NA	0.0071	0.98	0.69	0.4	NA	NA	0.67	NA	0.59	NA	0.028	0.86	0.9	0.92	NA	0.83	NA	0.92	NA
3	COL4A5	X	22q	0.036	0.15	4	NA	0.25	0.93	0.037	0.61	4.6e-05	0.011	0.017	NA	0.88	0.29	0.51	1	0.25	0.78	NA	0.86	0.79	NA	0.89	NA	1	0.95	0.9	0.97	NA	1	0.95	0.95	NA
4	MBTPS1	16	24q	0.048	0.53	4	NA	1	0.88	1	0.026	0.021	0.97	0.43	0.79	1	1	0.0015	NA	0.5	0.77	NA	1	0.61	NA	0.52	NA	0.037	0.95	1	1	NA	1	0.96	0.9	NA
5	SIN3A	15	22.33q	0.036	0.14	3	NA	0.78	1	0.91	1	0.00067	0.87	0.56	1	NA	NA	1.5e-05	NA	0.27	1	NA	NA	0.53	NA	0.83	NA	0.046	0.99	0.9	0.81	NA	1	NA	0.98	NA
6	SPG20	13	13.1q	0.036	0.66	3	NA	0.78	1	0.021	0.59	0.0015	0.3	1	NA	1	0.35	3.1e-06	NA	0.95	0.84	NA	1	0.45	NA	0.77	NA	0.076	0.94	0.99	1	NA	1	0.99	0.91	NA
7	FZD7	2	33q	0.036	0.99	3	NA	1	1	0.017	0.69	0.26	0.014	0.69	0.81	1	1	4.3e-05	0.84	0.95	0.36	NA	0.92	0.81	NA	0.54	NA	0.13	0.87	0.9	0.97	NA	1	0.99	0.95	NA
8	SORL1	11	23.2-q	0.036	0.032	3	NA	0.81	1	0.33	0.014	2e-04	0.0025	0.85	0.98	1	0.99	0.059	0.88	0.25	1	NA	0.98	0.6	NA	0.82	NA	0.19	0.89	1	0.91	NA	1	0.95	0.99	NA
9	TCF12	15	21q	0.036	0.04	3	NA	0.21	0.84	0.16	0.37	0.0068	0.57	0.036	0.96	0.96	0.86	0.00011	1	0.95	0.92	NA	0.96	0.51	NA	0.66	NA	0.15	0.94	0.91	0.9	NA	1	0.95	0.88	NA
10	BACE1	11	23-q	0.036	0.032	3	NA	0.98	0.99	0.91	1	NA	0.044	0.037	1	0.99	1	9.6e-06	NA	NA	1	NA	0.99	0.6	NA	0.53	NA	0.1	0.85	1	1	NA	1	0.95	0.88	NA
11	CHD2	15	26q	0.036	0.068	3	NA	0.012	1	1	0.12	0.018	1	0.46	0.62	1	0.84	0.18	NA	0.75	0.76	NA	0.87	0.49	NA	0.8	NA	0.031	0.94	1	0.82	NA	1	0.95	0.89	NA
12	TUBGCP5	15	11.1q	0.037	0.19	3	NA	1	1	1	1	0.004	1	0.95	NA	1	1	4.9e-05	0.9	0.67	0.98	NA	0.98	0.58	NA	1	NA	0.04	0.95	NA	0.94	NA	1	0.99	0.92	NA
13	CDKL1	14	21.3q	0.039	0.55	3	NA	1	0.89	1	0.92	0.025	0.025	1	1	1	1	2.3e-05	NA	1	0.56	NA	0.93	0.67	NA	1	NA	0.24	1	0.9	0.94	NA	1	0.95	0.91	NA
14	DUSP6	12	22-q	0.042	1	3	NA	0.36	0.97	0.027	1	0.041	0.023	1	0.95	0.95	0.91	0.56	0.9	0.58	1	NA	1	0.52	NA	0.54	NA	0.77	0.91	1	1	NA	0.89	0.95	0.81	NA
15	TCERG1	5	31q	0.055	0.032	3	NA	0.26	1	1	0.58	0.00026	1	0.014	1	1	1	0.0038	NA	0.37	0.64	NA	0.85	0.72	NA	0.92	NA	0.31	1	0.9	1	NA	1	0.99	0.89	NA
16	COL21A1	6	12.3-p	0.057	1	3	NA	1	0.94	0.0059	0.36	1	0.83	0.0028	1	1	1	7.3e-05	NA	0.63	1	NA	0.98	0.48	NA	0.9	NA	0.6	0.9	1	NA	NA	1	0.95	0.89	NA
17	ATXN1	6	23p	0.073	0.9	3	NA	1	1	0.57	0.73	0.038	0.31	1	1	1	1	0.002	NA	0.97	0.94	NA	0.79	0.73	NA	0.84	NA	0.046	0.98	0.98	1	NA	1	0.98	0.85	NA
18	GPC4	X	26.1q	0.08	0.17	3	NA	1	1	0.023	0.69	1	0.043	0.2	NA	1	1	0.015	0.9	0.53	1	NA	1	0.87	NA	0.78	NA	0.4	0.96	1	1	NA	1	0.95	0.82	NA
19	PHF3	6	NA	0.027	1	2	NA	0.72	1	0.5	0.49	0.0046	0.99	1	0.82	1	1	0	NA	0.49	1	NA	0.95	0.43	NA	0.95	NA	0.16	0.99	1	1	NA	1	0.95	0.91	NA
20	HLF	17	22q	0.027	1	2	NA	1	0.66	0.026	0.29	NA	0.35	0.48	1	1	1	0	1	NA	1	NA	0.98	0.58	NA	1	NA	0.11	1	0.98	0.89	NA	1	0.95	0.89	NA
21	ANKRD36	2	11.2q	0.036	1	2	NA	0.79	1	0.61	0.0093	1	0.81	0.62	NA	NA	NA	0	NA	NA	NA	NA	0.93	0.64	NA	NA	NA	0.95	NA	NA	0.94	NA	NA	0.95	NA	NA
22	C7orf31	7	15.2p	0.036	0.39	2	NA	0.22	0.45	0.028	1	0.65	0.35	0.29	0.86	NA	NA	5.4e-05	NA	0.61	0.82	NA	NA	0.43	NA	NA	NA	0.13	0.93	0.9	0.79	NA	1	NA	0.93	NA
23	NFIA	1	31.3-p	0.036	0.26	2	NA	0.042	0.97	0.29	0.11	0.069	0.13	1	1	NA	NA	6.2e-06	0.96	0.85	0.93	NA	NA	0.47	NA	0.53	NA	0.46	0.96	0.96	1	NA	1	NA	0.88	NA
24	DCP1B	12	13.33p	0.036	0.61	2	NA	1	1	0.21	0.7	0.028	0.54	1	0.82	NA	NA	2.7e-06	NA	NA	0.74	NA	NA	0.48	NA	0.53	NA	0.14	0.91	1	0.9	NA	1	NA	0.87	NA
25	C16orf45	16	13.2p	0.036	0.76	2	NA	0.15	0.99	1	0.6	0.00034	1	0.29	1	0.51	0.45	5.1e-05	0.98	NA	0.65	NA	0.99	0.89	NA	NA	NA	0.16	0.97	1	0.74	NA	1	0.96	0.86	NA
26	DOCK1	10	26.13-q	0.036	0.49	2	NA	1	0.68	0.91	0.52	2e-05	1	1	1	0.6	0.92	7.6e-06	1	0.44	0.29	NA	0.96	0.94	NA	0.4	NA	0.076	0.95	1	1	NA	1	0.95	0.97	NA
27	CBX7	22	13.1q	0.036	0.1	2	NA	1	0.95	0.31	1	5.4e-05	0.12	1	0.96	0.83	0.93	3.6e-05	NA	0.2	1	NA	1	0.69	NA	0.62	NA	0.18	0.96	0.99	0.68	NA	1	0.95	0.89	NA
28	HERC1	15	22q	0.036	0.21	2	NA	0.22	0.54	0.9	0.78	0.0021	0.65	1	1	0.97	0.55	1.5e-06	NA	0.63	0.36	NA	0.95	0.54	NA	0.44	NA	0.15	0.96	0.9	0.92	NA	1	0.97	0.93	NA
29	ABR	17	13p	0.036	0.034	2	NA	0.97	0.99	1	1	6.1e-07	0.034	1	0.71	1	1	0.3	1	0.24	1	NA	0.96	0.81	NA	0.25	NA	0.18	0.85	1	0.88	NA	1	0.96	0.81	NA
30	ANAPC4	4	15.31p	0.036	0.67	2	NA	1	1	0.33	0.51	0.00017	0.69	1	NA	NA	NA	2e-04	NA	0.27	0.54	NA	NA	0.87	NA	0.54	NA	0.66	0.99	NA	0.97	NA	1	NA	0.87	NA
31	SESN1	6	21q	0.036	0.9	2	NA	0.51	1	0.015	1	2e-05	1	0.8	0.61	1	0.68	1	NA	0.27	1	NA	0.92	0.65	NA	0.61	NA	0.1	1	1	0.97	NA	0.85	0.95	0.87	NA
32	DNAJB14	4	23q	0.036	0.61	2	NA	0.63	1	1	0.47	0.0041	0.88	0.8	0.64	NA	NA	5.4e-06	NA	NA	0.5	NA	0.83	0.57	NA	0.68	NA	0.26	1	0.99	1	NA	1	0.95	0.89	NA
33	TSHZ2	20	13.2q	0.036	0.69	2	NA	1	1	0.36	0.057	2.4e-06	0.34	0.42	1	0.68	0.68	0.007	1	0.49	1	NA	0.98	0.77	NA	0.8	NA	0.6	0.96	1	0.95	NA	1	0.95	0.92	NA
34	SIDT2	11	23.3q	0.036	0.092	2	NA	0.91	0.97	1	1	NA	0.0076	0.48	0.88	1	0.16	0.0011	NA	NA	1	NA	0.96	0.51	NA	1	NA	0.83	0.85	1	0.9	NA	0.99	0.96	0.87	NA
35	LPP	3	27-q	0.036	0.99	2	NA	1	1	0.18	0.12	8.2e-05	0.11	0.23	1	0.96	1	0.004	0.9	0.51	1	NA	0.96	0.87	NA	0.92	NA	0.16	0.93	0.9	1	NA	1	0.96	0.83	NA
36	STX12	1	35.3p	0.036	0.36	2	NA	0.63	1	0.19	0.56	0.036	0.64	0.9	0.78	1	0.89	1.5e-06	NA	1	1	NA	1	0.51	NA	0.73	NA	0.11	0.95	NA	1	NA	1	0.99	0.92	NA
37	NKTR	3	23-p	0.036	0.27	2	NA	0.85	0.86	0.77	0.44	0.00091	0.41	0.89	1	1	0.77	1.8e-05	NA	0.56	1	NA	0.85	0.98	NA	0.9	NA	0.28	0.98	0.92	0.92	NA	1	0.95	0.87	NA
38	ST5	11	15p	0.036	0.14	2	NA	1	1	0.021	0.69	0.0019	0.19	1	0.95	1	0.88	0.14	NA	0.2	0.68	NA	0.8	0.64	NA	0.68	NA	0.35	0.93	0.93	0.97	NA	1	0.95	0.9	NA
39	HSD17B4	5	2q	0.036	0.032	2	NA	1	1	1	1	9.3e-05	0.0091	1	0.77	1	0.84	1	NA	0.2	1	NA	1	0.99	NA	1	NA	0.5	0.89	1	1	NA	1	0.96	0.87	NA
40	SNX14	6	15q	0.037	1	2	NA	0.28	1	0.55	0.15	0.03	1	1	0.73	NA	NA	3.4e-05	NA	0.79	1	NA	NA	0.63	NA	0.8	NA	0.3	0.93	1	0.9	NA	1	NA	0.93	NA
41	TTC18	10	22.3q	0.04	0.64	2	NA	1	0.97	0.86	0.96	0.00036	0.46	1	0.57	1	0.8	0.00024	NA	NA	1	NA	0.96	0.95	NA	0.63	NA	0.88	0.95	1	NA	NA	1	0.95	0.94	NA
42	PCSK7	11	23-q	0.04	0.038	2	NA	0.52	0.98	1	1	NA	0.042	1	1	1	0.43	6.2e-05	NA	NA	0.84	NA	1	0.82	NA	1	NA	0.29	0.98	0.9	1	NA	0.77	0.95	0.81	NA
43	KIAA1407	3	13.31q	0.04	0.8	2	NA	0.32	0.61	1	0.91	0.00019	1	1	0.68	NA	NA	0.0039	NA	NA	1	NA	NA	0.79	NA	0.89	NA	1	1	0.9	1	NA	1	NA	0.91	NA
44	MRVI1	11	15p	0.041	0.032	2	NA	0.5	0.93	1	0.36	1	0.14	0.018	1	NA	NA	7.6e-06	NA	0.48	1	NA	NA	0.93	NA	0.4	NA	0.26	0.95	0.9	0.96	NA	1	NA	0.93	NA
45	KLRB1	12	13p	0.045	0.29	2	NA	0.34	0.81	0.88	1	NA	0.61	0.0034	1	1	0.26	0.00018	NA	NA	1	NA	0.97	0.43	NA	1	NA	0.27	0.87	0.9	NA	NA	1	0.95	0.89	NA
46	OS9	12	13q	0.05	0.62	2	NA	0.5	1	0.44	0.23	0.0077	0.0084	0.1	1	NA	NA	0.83	0.55	NA	1	NA	1	0.6	NA	NA	NA	1	0.85	1	0.7	NA	1	0.98	0.9	NA
47	SOS2	14	21q	0.051	0.69	2	NA	0.88	0.85	0.49	0.75	0.27	0.83	0.44	0.76	0.91	1	0.0039	NA	1	0.75	NA	1	0.48	NA	0.72	NA	0.028	NA	0.9	1	NA	1	0.95	NA	NA
48	ZNF423	16	12q	0.052	0.25	2	NA	1	1	0.035	1	0.51	0.41	0.73	NA	0.9	1	8.5e-05	1	0.97	1	NA	0.99	0.62	NA	1	NA	0.18	0.98	1	1	NA	1	0.95	0.89	NA
49	TTC3	21	22.2q	0.052	0.49	2	NA	1	0.84	1	0.5	0.0065	0.19	0.86	0.77	1	1	2e-04	NA	NA	0.94	NA	1	0.97	NA	0.96	NA	0.87	0.92	1	0.89	NA	1	0.95	0.88	NA
50	ELF2	4	28q	0.052	0.44	2	NA	0.21	0.88	0.61	0.69	0.00021	0.5	0.66	0.93	1	0.89	0.009	NA	0.93	1	NA	1	0.47	NA	1	NA	0.94	0.97	0.9	0.95	NA	1	0.99	0.88	NA
51	LARGE	22	12.3q	0.053	0.14	2	NA	1	0.9	1	0.69	0.048	1	1	1	0.88	1	6.1e-06	1	0.63	1	NA	0.89	0.99	NA	0.78	NA	0.12	0.98	0.9	0.82	NA	1	0.95	0.83	NA
52	MTR	1	43q	0.057	1	2	NA	1	1	1	0.15	0.01	0.82	0.96	NA	1	1	4.8e-06	NA	0.62	0.65	NA	0.97	0.51	NA	0.2	NA	0.65	1	0.9	1	NA	0.91	0.95	0.92	NA
53	COL4A3BP	5	13.3q	0.059	0.032	2	NA	1	1	0.75	0.14	0.11	0.14	0.026	1	1	1	1.2e-05	NA	0.52	0.98	NA	0.95	0.82	NA	0.52	NA	0.54	1	0.91	0.92	NA	1	0.99	0.87	NA
54	ADCY2	5	15.3p	0.059	0.062	2	NA	0.99	0.61	1	1	0.65	0.92	0.036	1	1	0.31	4e-05	1	0.95	1	NA	1	0.87	NA	1	NA	0.15	0.89	1	NA	NA	1	0.95	0.91	NA
55	ROBO1	3	12.3p	0.063	0.3	2	NA	1	1	0.014	0.1	1	0.36	1	1	0.78	1	0.29	1	0.76	0.56	NA	0.93	0.45	NA	0.9	NA	0.031	0.94	1	1	NA	1	0.95	0.91	NA
56	PTPRA	20	13p	0.063	0.88	2	NA	0.85	0.53	1	1	0.86	1	0.55	1	1	1	0.001	0.86	NA	0.37	NA	1	1	NA	0.8	NA	0.047	0.95	0.94	0.91	NA	1	0.98	0.97	NA
57	CYSLTR1	X	13-q	0.069	0.23	2	NA	0.63	0.7	0.45	1	0.99	0.03	0.19	NA	1	1	0.00092	NA	0.67	1	NA	0.84	0.76	NA	0.91	NA	0.94	0.89	0.9	0.99	NA	1	0.96	0.94	NA
58	TOPORS	9	21p	0.082	0.29	2	NA	0.12	1	0.63	1	NA	0.61	0.02	0.68	1	1	0.00094	NA	NA	1	NA	0.96	0.49	NA	0.99	NA	0.13	0.99	0.9	0.91	NA	1	0.95	0.89	NA
59	PARP6	15	22q	0.084	0.046	1	NA	0.22	1	1	0.051	NA	1	1	0.96	0.9	0.41	0.00091	NA	NA	1	NA	0.77	0.97	NA	0.88	NA	0.12	0.95	0.9	0.73	NA	1	0.95	0.9	NA
60	ZFP37	9	32q	0.091	0.14	2	NA	1	0.97	0.31	1	NA	0.013	0.0037	0.93	1	0.99	0.072	NA	NA	0.69	NA	0.99	0.93	NA	1	NA	0.19	0.95	0.91	0.99	NA	1	0.96	0.9	NA
61	COG6	13	13.2q	0.014	0.13	1	NA	1	0.81	0.21	0.25	0.093	1	0.51	0.5	NA	NA	0	NA	0.93	0.36	NA	NA	0.46	NA	0.9	NA	0.2	1	1	1	NA	1	NA	0.98	NA
62	CRTAP	3	22p	0.036	0.4	1	NA	0.13	0.87	0.45	0.36	NA	0.051	0.081	0.84	1	0.78	6.2e-06	NA	NA	0.43	NA	0.96	0.47	NA	0.57	NA	0.28	0.94	1	0.93	NA	1	0.97	0.86	NA
63	ANKRD12	18	11.22p	0.036	0.58	1	NA	0.36	0.75	0.22	0.62	0.28	0.8	1	0.94	1	0.83	2.4e-07	NA	0.84	0.97	NA	0.76	0.61	NA	0.37	NA	0.7	0.98	0.96	0.91	NA	1	0.98	0.86	NA
64	USP48	1	36.12p	0.036	0.22	1	NA	0.38	0.89	0.53	0.72	0.49	0.17	0.96	0.73	0.93	0.8	1.5e-05	NA	0.8	0.35	NA	0.99	0.84	NA	0.77	NA	1	0.98	0.95	1	NA	1	0.99	0.86	NA
65	RNPC3	1	21.1p	0.052	0.79	1	NA	1	0.76	0.23	0.48	1.5e-05	0.99	1	1	NA	NA	0.1	1	NA	1	NA	NA	0.75	NA	1	NA	0.94	0.98	0.94	0.86	NA	0.83	NA	0.88	NA
66	WDR27	6	27q	0.071	0.95	1	NA	0.69	0.99	1	0.43	1e-06	1	0.62	0.95	NA	NA	0.42	NA	NA	1	NA	NA	0.96	NA	0.54	NA	1	0.99	0.9	0.91	NA	0.83	NA	0.94	NA
67	AP4E1	15	21.2q	0.094	0.092	1	NA	1	0.86	1	0.96	5.4e-05	1	0.33	1	1	1	0.98	1	0.58	0.31	NA	0.96	1	NA	1	NA	0.15	0.97	0.99	0.87	NA	1	0.95	0.86	NA

## Sheet: HSBP1
A meta-analysis of multiple matched copy number and transcriptomics datasets for inferring gene regulatory relationships
Richard Newton & Lorenz Wernisch
E-mail: richard.newton@mrc-bsu.cam.ac.uk
Supplementary File S6
HSBP1: List of predicted targets, negative regulation (transcription factor)
(p-value-rev = p-value of correlation of target's aCGH with regulator's expression)
	Gene	Chr	Locus	p-value	p-value-rev	N	jons	chap	lenz	bekh	tayl	lin2	ell	zho	parr	ch.s	ch.w	gra.1	toed	lin1	shai	hoac	bott	sirc	mura	myll	coco	gra.2	crow	beck	ooi	vain	micc	brag	junn	med
Pathology							breast	myeloma	lymphoma	breast	prostate	urothelial	breast	myeloma	breast	lung	lung	prostate	glioma	urothelial	pancreatic	oesophag.	mesothel.	breast	breast	gastric	neuroblas.	prostate	breast	leiomyo.	neuroblas.	prostate	vulva	macroglob.	gastric	lung
Number of samples							356	245	203	173	155	131	124	115	97	94	91	85	74	72	68	54	53	51	47	46	36	34	31	18	14	13	12	11	10	8
1	IMPDH2	3	21.2p	0.043	0.98	4	NA	7.1e-06	0.99	0.013	0.00031	NA	0.19	0.64	0.16	1	1	0.23	NA	NA	1	0.97	1	1	NA	1	NA	0.001	0.84	0.63	1	0.52	1	0.67	1	0.99
2	NUP210	3	25p	0.043	0.44	4	NA	0.11	0.99	0.031	0.00022	NA	0.5	0.78	0.66	0.97	0.5	0.00011	NA	NA	1	0.98	1	1	NA	1	NA	0.015	0.84	0.61	1	1	1	0.91	0.79	NA
3	PDCD6IP	3	22.3p	0.043	0.9	4	NA	0.0015	0.99	0.0052	0.96	NA	0.61	0.0054	0.0098	1	1	1	NA	NA	1	0.9	0.77	0.98	NA	1	NA	1	0.84	1	1	1	1	0.95	0.3	0.99
4	SLC5A6	2	23p	0.043	0.9	4	NA	0.0023	0.99	1	0.018	NA	1	0.24	0.94	0.71	0.38	0.0059	NA	NA	1	0.75	0.98	1	NA	0.97	NA	0.049	0.88	1	0.8	NA	1	0.97	1	NA
5	E2F3	6	22p	0.043	0.82	4	NA	0.017	0.99	1	0.029	NA	1	1	NA	0.026	0.44	0.014	NA	NA	1	0.82	1	1	NA	1	NA	0.22	0.88	1	0.78	1	1	0.77	0.88	NA
6	IPO4	14	11.2q	0.043	0.46	4	NA	0.00018	0.99	1	0.012	NA	0.88	0.52	NA	0.5	1	0.024	NA	NA	1	0.89	1	1	NA	NA	NA	0.00085	0.91	0.92	0.96	0.94	1	1	0.83	0.97
7	RRS1	8	12.3q	0.043	0.87	4	NA	0.00054	NA	1	0.0099	NA	1	0.64	0.91	1	0.84	0.027	NA	NA	1	0.92	0.84	1	NA	1	NA	0.024	0.88	NA	NA	0.63	1	1	1	0.99
8	OCLN	5	13.1q	0.043	0.48	3	NA	0.39	0.99	0.00034	0.0074	NA	0.11	0.94	NA	NA	NA	0.014	NA	NA	0.55	NA	1	0.98	NA	NA	NA	0.054	0.84	NA	0.92	NA	1	1	1	NA
9	KCNG3	2	21p	0.043	1	3	NA	0.18	0.99	1	3.1e-06	NA	0.45	0.65	1	NA	NA	0.011	NA	NA	0.85	0.94	NA	0.96	NA	0.91	NA	0.031	0.85	NA	1	NA	1	NA	0.89	NA
10	PUS7	7	22.3q	0.043	0.74	3	NA	0.00092	0.99	1	0.066	NA	0.79	0.19	0.1	NA	NA	0.0016	NA	NA	1	NA	1	1	NA	NA	NA	0.0012	0.87	1	0.95	1	1	1	0.94	NA
11	TMEM45B	11	24.3q	0.043	0.76	3	NA	0.62	0.99	0.19	0.00022	NA	0.71	0.98	0.28	NA	NA	0.0019	NA	NA	0.44	0.82	NA	1	NA	1	NA	0.013	0.98	0.51	NA	0.96	1	NA	1	NA
12	MTL5	11	13.2-q	0.043	1	3	NA	0.029	0.99	0.00071	0.00026	NA	0.41	0.27	0.25	0.19	0.97	0.84	NA	NA	0.98	0.9	1	0.96	NA	1	NA	0.2	0.91	0.74	NA	NA	1	1	1	0.97
13	PDCD2L	19	13.11q	0.043	1	3	NA	1e-05	0.99	1	0.014	NA	1	0.19	NA	NA	NA	0.58	NA	NA	1	NA	NA	1	NA	NA	NA	0.019	0.91	NA	0.83	0.78	1	NA	0.39	NA
14	AP4M1	7	22.1q	0.043	0.85	3	NA	0.0054	NA	0.27	0.64	NA	1	1	0.084	0.9	0.77	3.6e-05	NA	NA	0.85	NA	1	1	NA	0.97	NA	0.00045	0.88	0.57	1	NA	1	0.93	1	0.97
15	PKN1	19	13.12p	0.043	1	3	NA	0.19	0.99	0.68	0.00061	NA	0.85	0.065	0.19	0.033	0.77	0.00017	NA	NA	1	0.96	1	0.99	NA	NA	NA	0.065	0.84	0.76	0.99	0.95	1	0.84	0.26	0.97
16	RSAD1	17	21.33q	0.043	0.46	3	NA	0.18	0.99	5e-04	0.38	NA	0.46	0.054	0.24	0.65	0.99	0.0026	NA	NA	0.42	0.78	1	1	NA	1	NA	0.012	0.84	1	1	0.89	1	1	1	0.99
17	ATP8A2	13	12q	0.043	1	3	NA	0.99	0.99	0.1	1.2e-06	NA	1	1	NA	1	0.93	0.019	NA	NA	0.94	0.94	1	1	NA	1	NA	0.0065	0.89	0.78	1	NA	1	0.92	0.56	0.97
18	TMEM97	17	11.2q	0.043	1	3	NA	0.0015	0.99	1	0.0018	NA	1	0.39	0.92	NA	NA	0.0072	NA	NA	1	NA	1	1	NA	NA	NA	0.19	0.91	0.63	1	1	1	1	0.88	NA
19	ABI2	2	33q	0.043	0.6	3	NA	1	0.99	0.00046	1	NA	0.015	0.67	NA	0.46	0.77	0.03	NA	NA	1	0.86	1	0.99	NA	0.98	NA	0.27	0.86	1	0.99	0.71	1	1	0.71	0.98
20	RPS19	19	13.2q	0.043	0.9	3	NA	0.098	0.99	1	0.0023	NA	1	0.23	1	0.77	0.29	0.014	NA	NA	1	1	0.88	1	NA	1	NA	0.0021	0.97	0.84	0.92	0.42	1	0.96	0.99	0.98
21	SIAH2	3	25q	0.043	0.9	3	NA	1	0.99	1.6e-07	0.74	NA	0.73	1	0.18	0.84	0.89	0.026	NA	NA	0.96	0.83	1	0.94	NA	0.91	NA	0.021	0.85	1	0.83	0.89	1	0.74	0.56	NA
22	SSRP1	11	12q	0.043	0.86	3	NA	0.0038	0.99	1	0.013	NA	0.97	0.9	NA	0.026	0.86	0.072	NA	NA	1	0.91	1	1	NA	1	NA	0.3	0.85	1	1	1	1	0.67	0.99	NA
23	QTRT1	19	13.3p	0.043	1	3	NA	1.2e-05	0.99	0.0064	0.42	NA	0.96	1	0.39	1	1	0.28	NA	NA	1	0.91	1	0.99	NA	1	NA	0.0033	0.84	1	0.82	0.89	1	0.97	0.85	NA
24	ILF3	19	13.2p	0.043	1	3	NA	0.037	0.99	1	0.066	NA	0.47	0.6	0.94	0.22	0.29	0.048	NA	NA	1	0.88	1	1	NA	1	NA	0.0012	0.85	1	1	NA	1	0.82	0.79	0.97
25	LMNB1	5	23.2q	0.043	0.74	3	NA	0.74	0.99	1	0.0059	NA	1	1	1	0.078	0.31	0.0013	NA	NA	1	0.95	1	1	NA	0.92	NA	4e-04	0.88	1	0.91	1	1	0.78	0.85	NA
26	TRPV1	17	13.3p	0.043	1	3	NA	0.85	0.99	1	0.032	NA	0.034	0.55	0.042	1	0.73	0.25	NA	NA	1	0.86	1	1	NA	1	NA	0.21	0.87	1	1	NA	1	1	1	NA
27	CRELD1	3	25.3p	0.043	0.97	3	NA	1	0.99	0.0072	0.032	NA	0.59	1	0.2	0.95	1	0.008	NA	NA	0.8	0.95	1	0.94	NA	1	NA	0.73	0.84	0.68	1	0.63	1	1	0.54	NA
28	LRIG1	3	14p	0.044	0.41	2	NA	0.75	0.99	0.00023	0.82	NA	0.16	1	0.052	1	0.99	1	NA	NA	0.41	0.91	0.86	1	NA	0.98	NA	0.9	0.85	0.97	0.73	0.67	1	0	0.91	NA
29	DKC1	X	28q	0.045	0.81	3	NA	0.0021	0.99	1	0.013	NA	1	0.31	NA	0.53	0.88	0.16	NA	NA	1	0.82	1	1	NA	1	NA	0.044	0.86	1	0.92	NA	1	1	0.64	0.98
30	UCK2	1	32p	0.047	0.61	3	NA	0.063	0.99	1	0.012	NA	1	0.33	NA	0.33	0.63	0.011	NA	NA	1	0.85	1	1	NA	1	NA	0.001	0.94	0.95	0.69	0.95	1	0.8	0.89	0.99
31	AFMID	17	25.3q	0.049	0.97	3	NA	0.013	0.99	0.011	0.76	NA	0.19	1	0.95	NA	NA	0.034	NA	NA	1	1	NA	0.98	NA	1	NA	0.74	0.86	NA	0.83	0.98	1	NA	1	NA
32	LMNB2	19	13.3p	0.049	0.99	3	NA	0.19	0.99	1	0.056	NA	0.96	1	1	0.046	0.31	0.026	NA	NA	1	0.93	0.93	1	NA	NA	NA	0.00043	0.85	1	0.82	1	1	0.77	0.43	NA
33	PCSK6	15	26q	0.055	0.99	3	NA	0.94	0.99	0.0026	0.037	NA	1	0.69	1	1	1	0.00078	NA	NA	1	0.89	1	0.98	NA	1	NA	0.13	0.94	1	0.79	1	1	0.97	0.84	NA
34	MCM2	3	21q	0.062	0.63	3	NA	0.49	0.99	1	0.011	NA	1	0.7	1	0.36	0.33	0.012	NA	NA	1	0.94	1	1	NA	0.97	NA	0.00042	0.85	0.63	1	1	1	0.86	1	NA
35	ONECUT2	18	21.31q	0.068	0.96	3	NA	1	0.99	1	0.007	NA	1	0.54	1	0.41	1	0.0012	NA	NA	0.52	0.97	1	1	NA	1	NA	0.00055	0.92	0.6	1	1	1	1	1	NA
36	AGRN	1	36.33p	0.085	1	3	NA	0.86	0.99	1	0.28	NA	0.68	0.7	NA	NA	NA	0.00068	NA	NA	1	0.82	0.98	NA	NA	1	NA	0.0036	NA	NA	1	NA	1	1	0	0.97
37	VKORC1L1	7	11.21q	0.092	1	3	NA	0.32	0.99	0.05	0.32	NA	1	0.049	NA	NA	NA	0.34	NA	NA	1	0.82	NA	0.98	NA	1	NA	0.0054	0.85	1	0.89	NA	1	NA	0.36	NA
38	FAM214A	15	21.2-q	0.043	0.85	2	NA	0.0039	NA	1.6e-07	0.51	NA	0.18	0.82	0.18	NA	NA	1	NA	NA	1	0.75	NA	NA	NA	1	NA	1	0.84	NA	1	NA	1	NA	1	NA
39	CSNK1A1	5	32q	0.043	0.61	2	NA	5.4e-05	0.99	1.1e-06	1	NA	0.35	0.71	1	0.94	1	1	NA	NA	1	0.96	0.88	1	NA	1	NA	0.89	0.84	1	0.69	NA	1	1	0.62	NA
40	RALGPS1	9	33.3q	0.043	0.66	2	NA	0.054	0.99	0.57	0.49	NA	0.9	0.42	0.079	1	1	2e-04	NA	NA	0.34	0.9	1	1	NA	1	NA	0.038	0.86	1	1	0.84	1	1	0.33	0.99
41	KPNB1	17	21.32q	0.043	0.83	2	NA	0.21	0.99	1	0.012	NA	1	0.54	0.69	0.014	0.44	0.26	NA	NA	1	0.93	1	1	NA	1	NA	1	0.84	0.96	0.8	1	1	0.93	0.51	0.97
42	LZTFL1	3	21.3p	0.043	0.4	2	NA	0.59	0.99	1.9e-06	1	NA	0.024	1	0.055	1	1	1	NA	NA	0.75	0.97	1	0.98	NA	1	NA	1	0.84	1	0.81	1	1	1	0.53	NA
43	BAI2	1	35p	0.043	1	2	NA	1	0.99	0.00041	0.21	NA	0.65	0.45	0.23	0.02	0.74	0.48	NA	NA	1	0.87	0.87	1	NA	0.95	NA	0.73	0.97	0.57	0.95	1	1	0.95	0.61	0.99
44	AHCY	20	11.22q	0.043	1	2	NA	4.2e-05	0.99	1	0.035	NA	1	0.65	0.96	0.5	0.79	0.07	NA	NA	1	0.84	1	1	NA	1	NA	0.065	0.97	0.95	1	0.88	1	0.91	1	0.99
45	PCGF1	2	13.1p	0.043	1	2	NA	0.19	NA	0.12	1	NA	0.82	0.011	0.15	0.84	1	0.0036	NA	NA	1	0.87	1	1	NA	0.99	NA	0.066	0.91	0.82	0.91	0.88	1	1	1	NA
46	TBX1	22	11.21q	0.043	0.91	2	NA	0.85	0.99	0.53	0.88	NA	0.23	0.054	NA	0.54	0.99	0.0028	NA	NA	1	0.94	1	0.99	NA	0.97	NA	0.035	0.84	0.54	0.69	0.86	1	0.97	0.77	NA
47	SURF2	9	33-q	0.043	0.89	2	NA	3.8e-05	0.99	1	0.016	NA	1	1	0.41	NA	NA	NA	NA	NA	1	0.91	0.88	1	NA	1	NA	NA	0.95	NA	0.77	NA	NA	1	0.84	0.98
48	TTLL12	22	13.31q	0.044	1	2	NA	0.012	0.99	1	0.024	NA	1	0.19	1	NA	NA	0.46	NA	NA	0.25	NA	1	1	NA	NA	NA	0.46	0.99	0.62	0.87	NA	1	1	1	NA
49	PEX10	1	36.32p	0.045	1	2	NA	1	NA	0.56	0.00027	NA	1	1	0.41	0.68	1	0.0029	NA	NA	0.96	0.99	1	0.98	NA	0.8	NA	0.23	0.91	NA	0.81	0.74	1	1	0.58	0.99
50	ZBED4	22	13.33q	0.046	0.96	2	NA	0.8	0.99	1	0.013	NA	0.93	1	1	0.31	0.72	0.00053	NA	NA	1	0.88	1	1	NA	1	NA	0.14	0.86	1	0.97	NA	1	1	1	NA
51	CECR5	22	11.2q	0.046	1	2	NA	0.13	0.99	1	0.00046	NA	1	0.38	NA	0.23	0.99	0.43	NA	NA	0.53	0.87	1	1	NA	1	NA	0.049	0.96	0.92	1	NA	1	0.91	1	NA
52	RAB6B	3	22.1q	0.05	0.81	2	NA	0.92	0.99	1	0.026	NA	0.95	1	1	0.35	1	0.00011	NA	NA	0.84	0.99	1	1	NA	1	NA	0.12	0.87	NA	0.99	NA	1	0.78	0.44	NA
53	ARHGAP1	11	11.2p	0.052	1	2	NA	0.065	0.99	0.0031	1	NA	0.83	0.014	0.58	1	0.89	1	NA	NA	1	0.75	0.83	1	NA	1	NA	1	0.84	1	0.96	0.67	1	1	0.25	0.98
54	AJUBA	14	11.2q	0.079	0.61	2	NA	0.14	NA	0.042	1	NA	NA	0.015	NA	NA	NA	NA	NA	NA	1	0.92	NA	NA	NA	1	NA	NA	0.94	0.52	NA	NA	1	NA	0.44	NA
55	MARCKSL1	1	35.1p	0.082	0.78	2	NA	0.3	NA	1	0.21	NA	1	0.48	1	NA	NA	0.0032	NA	NA	0.34	0.91	1	1	NA	1	NA	0.001	0.95	1	1	0.67	1	0.72	0.92	0.98
56	RPL35	9	34.1q	0.083	0.96	2	NA	0.093	0.99	1	0.014	NA	1	0.28	NA	1	0.99	0.061	NA	NA	1	0.95	1	1	NA	1	NA	4e-04	0.99	0.98	0.94	0.51	1	1	0.86	NA
57	TOPBP1	3	22.1q	0.093	0.35	2	NA	0.067	0.99	1	0.45	NA	0.69	0.16	0.96	0.57	0.77	0.021	NA	NA	1	0.82	1	1	NA	1	NA	0.095	0.84	1	0.82	1	1	0.78	0	1
58	FAM211A	17	11.2p	0.094	0.99	2	NA	0.97	NA	0.085	0.0044	NA	1	1	1	NA	NA	0.028	NA	NA	0.44	NA	NA	NA	NA	NA	NA	0.16	0.99	NA	1	1	1	NA	0.83	0.99
59	B4GALT3	1	21-q	0.096	0.59	2	NA	0.47	0.99	1	0.32	NA	1	0.2	NA	1	0.72	0.00095	NA	NA	1	0.83	1	1	NA	1	NA	0.00044	0.91	0.79	0.88	NA	1	1	1	NA
60	VCP	9	13p	0.043	0.59	1	NA	0.68	0.99	1	0.1	NA	1	0.3	1	0.36	0.53	0.19	NA	NA	1	0.75	1	1	NA	1	NA	0.49	0.88	0.61	0.98	0	1	1	0.44	NA
61	LYSMD1	1	21.2q	0.043	0.56	1	NA	0.43	NA	0.065	0.41	NA	0.89	0.0054	NA	NA	NA	NA	NA	NA	0.79	NA	NA	1	NA	1	NA	NA	0.84	NA	0.98	NA	NA	NA	0.94	NA
62	RPS15	19	13.3p	0.043	1	1	NA	0.1	NA	1	0.00046	NA	0.15	0.39	1	1	1	NA	NA	NA	0.43	NA	0.97	1	NA	NA	NA	NA	0.9	0.76	1	0.5	1	0.9	0.91	NA
63	TMEM9B	11	15.3p	0.043	1	1	NA	0.49	0.99	1e-06	1	NA	0.68	0.23	0.2	1	1	NA	NA	NA	0.75	0.82	1	0.98	NA	1	NA	NA	0.95	0.49	0.96	NA	1	1	0.38	0.99
64	SLC24A1	15	22q	0.046	0.76	1	NA	0.32	0.99	0.5	0.41	NA	0.0024	0.89	0.29	0.79	1	1	NA	NA	1	0.92	1	0.96	NA	0.97	NA	1	0.84	1	1	NA	1	1	1	NA
65	C17orf76-AS1	17	11.2p	0.049	1	1	NA	NA	NA	NA	0.00046	NA	NA	NA	0.88	NA	NA	NA	NA	NA	0.58	NA	NA	NA	NA	NA	NA	NA	0.87	0.83	NA	NA	1	NA	0.86	NA
66	KLK12	19	13.33q	0.059	1	1	NA	0.52	0.99	0.13	0.00031	NA	0.82	1	1	0.29	0.91	0.53	NA	NA	1	0.99	0.84	1	NA	0.92	NA	0.2	0.91	NA	NA	0.69	1	1	1	NA
67	PSMC5	17	23.3q	0.078	0.65	1	NA	0.19	NA	0.77	0.68	NA	1	0.6	1	0.0029	0.83	0.66	NA	NA	1	0.87	1	0.99	NA	1	NA	0.48	0.85	0.77	0.88	NA	1	0.97	0.71	0.99
68	VAX2	2	13.3p	0.093	1	1	NA	0.65	0.99	1	0.47	NA	1	0.83	1	0.34	0.93	3.6e-05	NA	NA	1	0.99	0.98	1	NA	1	NA	0.1	0.97	NA	1	1	1	1	0.97	0.99

## Sheet: POGZ
A meta-analysis of multiple matched copy number and transcriptomics datasets for inferring gene regulatory relationships
Richard Newton & Lorenz Wernisch
E-mail: richard.newton@mrc-bsu.cam.ac.uk
Supplementary File S6
POGZ: List of predicted targets, negative regulation (transcription factor)
(p-value-rev = p-value of correlation of target's aCGH with regulator's expression)
	Gene	Chr	Locus	p-value	p-value-rev	N	jons	chap	lenz	bekh	tayl	lin2	ell	zho	parr	ch.s	ch.w	gra.1	toed	lin1	shai	hoac	bott	sirc	mura	myll	coco	gra.2	crow	beck	ooi	vain	micc	brag	junn	med
Pathology							breast	myeloma	lymphoma	breast	prostate	urothelial	breast	myeloma	breast	lung	lung	prostate	glioma	urothelial	pancreatic	oesophag.	mesothel.	breast	breast	gastric	neuroblas.	prostate	breast	leiomyo.	neuroblas.	prostate	vulva	macroglob.	gastric	lung
Number of samples							356	245	203	173	155	131	124	115	97	94	91	85	74	72	68	54	53	51	47	46	36	34	31	18	14	13	12	11	10	8
1	PTPLAD2	9	21.3p	0.002	0.79	5	NA	0.0041	0.92	1	0.87	0.19	0.87	0.025	NA	NA	NA	0	NA	NA	1	0.97	NA	0.025	NA	0.96	NA	0.01	0.74	NA	NA	0.97	1	NA	0.97	NA
2	RWDD1	6	13-q	0.016	0.7	5	NA	0.0086	0.89	1	0.92	NA	0.89	0.015	NA	0.09	1	0.00012	NA	NA	0.14	NA	0.98	0.025	NA	0.96	NA	0.0036	0.5	0.96	1	0.88	1	1	0.97	NA
3	CYLD	16	12-q	0.016	0.15	5	1	0.00051	0.89	0.89	0.94	0.4	0.81	0.038	NA	0.028	0.4	8.9e-06	NA	NA	0.48	1	0.98	0.34	NA	0.96	NA	0.0025	0.82	0.96	1	0.79	0.84	0.99	0.97	NA
4	C1R	12	13.31p	0.016	0.6	5	NA	9e-04	0.86	1	0.8	NA	0.92	0.029	NA	0.016	0.37	0.0077	NA	NA	1	0.98	0.98	0.44	NA	NA	NA	0.014	0.91	0.99	1	NA	0.89	0.99	0.97	NA
5	IL15	4	31q	0.016	1	5	NA	0.015	0.87	1	0.91	0.78	0.74	0.0052	NA	0.88	1	0.0036	0.26	0.57	0.52	0.97	0.98	0.0085	0.78	0.96	NA	0.0019	0.97	0.96	1	0.9	0.9	0.99	0.97	NA
6	MRPS31	13	14.11q	0.023	0.12	5	NA	0.035	0.89	1	0.89	0.041	0.96	0.0013	NA	0.73	0.76	0.00094	NA	NA	0.27	0.96	0.98	0.9	NA	0.96	NA	0.0044	0.76	0.97	0.45	0.74	0.99	0.99	0.97	NA
7	CLEC4A	12	13p	0.0018	0.97	4	NA	0.016	0.86	1	0.74	NA	0.52	0.34	NA	0.12	0.55	0	NA	NA	0.51	1	0.98	0.026	NA	0.96	NA	0.04	0.58	0.96	0.43	NA	0.84	0.99	0.97	NA
8	GYG1	3	24-q	0.0018	0.65	4	NA	0.03	0.98	1	0.94	0.52	0.96	0.11	NA	0.4	1	0	NA	NA	0.12	1	0.98	0.011	NA	0.96	NA	0.021	0.32	0.96	0.97	0.9	1	0.99	0.97	NA
9	CPVL	7	15.1p	0.0018	0.84	4	0.35	0.17	0.94	1	0.95	1	0.82	0.56	NA	0.0067	0.47	0	NA	1	0.31	1	0.98	0.032	0.92	0.96	NA	0.0019	0.72	0.96	0.82	NA	0.84	0.99	0.97	NA
10	WBP4	13	13.3q	0.0018	0.41	4	0.85	0.097	0.93	1	0.95	0.12	0.77	0.036	NA	0.3	0.75	0	NA	0.76	0.046	1	0.98	0.85	1	0.96	NA	0.004	0.75	0.96	0.68	0.7	0.9	0.99	0.97	NA
11	NEDD4	15	NA	0.0023	0.74	4	1	1	0.9	1	0.95	0.55	1	0.83	NA	0.48	1	0	NA	0.85	0.033	0.98	0.98	0.033	1	0.96	NA	0.02	0.89	0.96	1	NA	0.84	0.99	0.97	NA
12	MS4A6A	11	12.1q	0.016	0.96	5	NA	0.03	0.89	1	0.97	NA	0.49	0.4	NA	0.047	0.61	1.1e-06	NA	NA	1	0.97	0.98	0.049	NA	0.96	NA	0.013	0.48	0.96	NA	NA	0.84	0.99	0.97	NA
13	AIF1	6	21.3p	0.016	0.15	4	NA	0.015	0.89	1	0.9	NA	0.56	0.74	NA	0.015	0.76	5.5e-06	NA	NA	1	1	0.98	0.05	NA	0.96	NA	0.0035	0.8	0.96	NA	0.95	0.84	0.99	0.98	NA
14	DYNLT1	6	25.2-q	0.016	0.68	4	NA	0.00013	0.86	1	0.72	NA	0.65	0.0024	NA	1	1	6.8e-06	1	NA	0.38	0.99	0.98	0.26	NA	0.96	NA	0.039	0.56	0.96	1	NA	0.9	1	0.97	NA
15	IFIT5	10	23.31q	0.016	0.81	4	NA	0.08	0.82	1	0.91	NA	0.81	0.12	NA	0.52	1	0.00058	NA	NA	0.033	1	0.98	0.04	NA	0.96	NA	0.0054	0.94	0.96	0.88	0.93	0.93	0.99	0.97	NA
16	CD59	11	13p	0.016	0.66	4	NA	1	0.87	1	0.95	NA	0.75	0.98	NA	0.043	0.48	0.00036	NA	NA	0.39	0.99	0.98	0.0058	NA	0.96	NA	0.0029	0.67	0.96	1	NA	0.99	0.99	0.97	NA
17	FAM49A	2	24.3p	0.016	0.9	4	NA	6.7e-08	0.75	1	0.94	0.96	0.82	0.042	NA	0.0052	0.35	0.6	1	NA	0.75	0.99	0.98	0.11	NA	0.97	NA	0.023	0.61	0.96	1	NA	1	0.99	0.97	NA
18	CASP4	11	22.2-q	0.016	0.24	4	NA	2.1e-07	0.89	1	0.79	1	0.89	0.0013	NA	0.43	1	6e-05	NA	NA	0.58	1	0.98	0.025	NA	0.96	NA	0.059	0.67	0.96	1	NA	1	0.99	0.97	NA
19	ATE1	10	26q	0.016	1	4	1	1	0.94	1	0.91	0.035	0.96	1	NA	NA	NA	7.1e-08	1	0.033	0.2	1	NA	0.014	1	0.97	NA	0.34	1	0.96	1	0.77	0.98	NA	0.97	NA
20	UBR1	15	13q	0.016	0.69	4	0.073	1	0.86	1	0.91	0.018	0.97	0.27	NA	NA	NA	0.00053	NA	0.11	0.48	1	NA	0.037	1	0.96	NA	0.0021	1	0.96	0.53	0.79	1	NA	0.97	NA
21	LSAMP	3	13.2-q	0.016	0.95	4	0.81	0.00054	0.96	1	0.71	0.88	0.76	0.032	NA	0.0052	1	1.3e-05	1	NA	1	0.99	0.98	0.38	0.94	0.96	NA	0.67	1	0.96	1	0.81	1	0.99	0.97	NA
22	MS4A4A	11	12q	0.016	0.98	4	NA	0.36	0.88	1	1	0.61	0.82	1	NA	0.03	0.85	0.00012	0.44	NA	0.55	1	0.98	0.036	1	0.96	NA	0.0077	0.48	0.96	NA	NA	1	0.99	0.97	NA
23	ITM2B	13	14.2q	0.016	0.54	4	1	6.6e-05	0.92	1	0.85	0.064	0.47	0.77	NA	0.014	0.44	0.00023	0.52	0.31	0.99	1	0.98	0.08	0.92	0.96	NA	0.011	0.76	0.96	1	0.89	1	0.99	0.97	NA
24	UCHL3	13	21.33q	0.016	0.45	4	0.47	0.04	0.94	1	0.95	0.02	0.97	0.055	NA	0.65	1	1.3e-05	NA	0.4	0.41	1	0.98	0.014	1	0.96	NA	0.13	0.39	0.96	1	0.82	1	0.99	0.97	NA
25	PRNP	20	13p	0.016	1	4	1	0.00091	0.89	1	0.95	0.14	0.59	0.79	NA	0.0052	0.99	1	NA	0.72	0.11	0.99	0.98	0.014	1	0.96	NA	0.0033	0.7	NA	1	NA	1	0.99	0.97	NA
26	CSNK1G3	5	23q	0.016	0.98	4	0.75	0.011	0.93	1	0.96	0.03	0.95	0.044	NA	1	1	3.2e-07	NA	0.68	0.59	0.96	0.98	0.096	1	0.96	NA	0.054	0.82	0.98	1	NA	0.99	0.99	0.97	NA
27	ETF1	5	31.2q	0.016	0.9	4	1	0.61	0.74	1	0.99	0.007	1	0.26	NA	1	1	9.4e-05	NA	0.39	0.48	1	0.98	0.006	1	0.96	NA	0.0026	0.82	0.96	0.73	0.9	1	0.99	0.97	NA
28	MTIF3	13	12.2q	0.016	0.12	4	NA	0.00069	0.89	1	0.83	0.44	0.96	0.045	NA	NA	NA	1.7e-05	NA	NA	1	NA	NA	1	NA	NA	NA	0.0082	0.38	0.96	1	0.98	1	NA	0.98	NA
29	RARRES2	7	36.1q	0.016	0.71	4	NA	0.014	0.86	1	0.8	NA	0.99	1	NA	0.015	0.83	0.00019	NA	NA	1	0.96	0.98	0.68	NA	0.97	NA	0.0045	0.66	0.96	1	0.91	0.84	0.99	0.97	NA
30	TAGAP	6	25.3q	0.016	0.85	4	NA	0.021	1	1	0.94	1	0.83	0.0028	NA	NA	NA	5.1e-08	NA	1	0.99	0.96	NA	0.43	0.92	0.96	NA	0.0057	0.57	NA	NA	0.88	0.84	NA	0.97	NA
31	SLC35F2	11	22.3q	0.016	0.16	4	0.56	0.016	0.87	1	0.95	0.041	0.99	0.094	NA	1	1	0.019	NA	0.71	0.077	1	0.98	0.022	1	0.96	NA	1	1	NA	1	NA	1	0.99	0.97	NA
32	PLCG2	16	24.1q	0.016	0.14	4	0.8	3e-06	0.87	1	0.97	0.74	0.76	0.0037	NA	0.13	0.28	0.033	NA	0.81	1	0.93	0.98	0.27	0.73	0.96	NA	0.0054	0.97	0.96	NA	NA	0.96	0.99	0.98	NA
33	ATPBD4	15	14q	0.016	0.76	4	0.99	1	0.91	1	0.93	0.036	0.86	0.35	NA	NA	NA	0.00031	NA	NA	0.039	1	NA	0.044	NA	0.96	NA	0.25	0.86	0.96	0.79	0.66	1	NA	0.97	NA
34	GIMAP5	7	36.1q	0.016	0.89	4	NA	0.0055	NA	1	0.79	NA	0.66	1	NA	0.016	0.47	0.027	NA	NA	1	NA	0.98	0.71	NA	0.96	NA	0.012	0.8	0.97	NA	NA	0.84	0.99	0.97	NA
35	IRF8	16	24.1q	0.017	0.15	4	1	0.005	0.89	1	0.95	1	0.81	0.83	NA	0.059	0.27	0.00088	0.23	0.64	1	1	0.98	0.043	0.72	0.96	NA	0.036	0.87	0.96	NA	0.82	0.86	0.99	0.97	NA
36	TLR3	4	35q	0.019	0.84	4	NA	0.044	0.95	1	0.89	0.13	1	0.07	NA	1	0.98	0.00022	NA	0.63	0.85	1	0.99	0.012	1	0.96	NA	0.003	1	0.96	NA	0.83	1	0.99	0.97	NA
37	DDX3X	X	11.3-p	0.055	0.61	4	NA	1	0.91	1	0.98	0.011	0.88	1	NA	1	1	0.008	NA	0.7	1	1	0.98	0.027	NA	0.96	NA	0.016	1	NA	0.81	NA	1	0.99	0.97	NA
38	AOAH	7	14-p	0.0018	0.96	3	NA	0.00021	0.8	1	0.94	1	0.62	0.66	NA	0.0059	1	0	NA	0.92	1	0.98	0.98	0.11	NA	0.96	NA	0.17	0.99	0.96	NA	0.96	0.98	0.99	0.97	NA
39	ADH5	4	23q	0.0018	0.56	3	NA	1	0.69	0.93	0.85	NA	0.45	1	NA	1	1	0	NA	NA	0.41	0.99	0.98	0.019	NA	0.96	NA	0.027	0.78	0.96	0.54	NA	0.97	0.99	0.97	NA
40	RAB27A	15	15-q	0.0018	0.93	3	0.91	9e-04	0.86	1	0.83	0.84	1	0.098	NA	0.98	1	0	NA	0.85	0.81	1	0.98	0.0058	NA	0.98	NA	0.078	0.92	0.96	1	NA	0.92	0.99	0.97	NA
41	SAMSN1	21	11q	0.0018	0.98	3	0.37	1	0.75	1	0.87	1	0.61	0.91	NA	0.057	0.44	0	NA	0.92	1	1	0.98	0.012	0.83	0.96	NA	0.026	0.76	0.96	NA	NA	0.84	0.99	0.98	NA
42	CCNH	5	13.3-q	0.002	0.77	3	NA	0.16	0.87	1	0.9	NA	0.89	0.044	NA	1	1	0	NA	NA	0.33	1	0.98	0.026	NA	NA	NA	0.4	0.46	0.96	0.98	0.85	1	0.99	0.97	NA
43	USP25	21	11.2q	0.0022	0.99	3	NA	1	0.94	1	0.96	0.91	0.93	0.39	NA	1	1	0	NA	1	0.1	1	0.98	0.0058	0.94	0.96	NA	0.0056	0.66	0.96	1	0.83	0.99	0.99	0.97	NA
44	RBX1	22	13.2q	0.0023	0.42	3	NA	1	0.89	1	0.91	NA	0.96	1	NA	0.024	1	0	NA	NA	1	0.98	0.98	0.038	NA	0.96	NA	0.65	0.54	0.96	0.72	0.81	1	0.99	0.97	NA
45	RPS27L	15	21.3q	0.0023	0.97	3	NA	0.076	0.87	1	0.72	NA	0.89	0.07	NA	0.024	0.97	0	NA	NA	1	1	0.98	0.98	NA	0.96	NA	0.0015	0.49	0.96	1	0.67	1	0.99	0.97	NA
46	KBTBD3	11	22.3q	0.0023	0.57	3	NA	1	0.89	1	0.95	0.11	1	0.34	NA	NA	NA	0	NA	0.5	0.71	1	NA	0.024	1	0.96	NA	0.039	0.67	0.96	0.43	0.69	0.98	NA	0.97	NA
47	MTM1	X	27.3-q	0.0023	0.72	3	NA	1	0.94	1	0.91	0.67	0.9	1	NA	0.46	1	0	NA	NA	0.58	1	0.98	0.012	NA	0.96	NA	0.0025	0.45	0.96	1	0.86	0.98	0.99	0.97	NA
48	MFAP1	15	15-q	0.0023	0.41	3	NA	0.9	0.74	1	0.94	NA	1	1	NA	1	1	0	NA	NA	0.13	0.96	0.98	0.036	NA	0.96	NA	0.0071	0.91	0.96	0.38	0.7	0.85	0.99	0.97	NA
49	HLA-DPA1	6	21.3p	0.0027	0.78	3	1	0.35	0.99	1	0.94	1	0.56	1	NA	0.065	0.54	0	NA	1	1	1	0.98	0.019	0.74	0.96	NA	0.0056	0.87	0.96	1	NA	0.86	0.99	0.97	NA
50	PSMC6	14	22.1q	0.0027	0.77	3	NA	1	0.89	1	0.94	NA	0.95	1	NA	1	1	0	NA	NA	0.13	0.99	0.98	0.038	NA	0.96	NA	0.01	0.44	0.96	0.4	NA	0.96	0.99	0.97	NA
51	SNX2	5	23.2q	0.0027	1	3	0.73	1	0.8	1	0.94	0.91	0.96	0.66	NA	0.72	1	0	NA	NA	1	1	0.98	0.027	NA	NA	NA	0.01	0.43	0.96	0.52	0.86	0.99	0.99	0.97	NA
52	RASA1	5	13q	0.0027	1	3	NA	0.98	0.89	1	0.95	0.18	1	1	NA	1	1	0	1	0.48	0.35	1	0.99	0.014	0.8	0.96	NA	0.021	0.98	0.96	0.81	0.92	0.99	1	0.97	NA
53	EEA1	12	22q	0.0034	0.9	3	NA	1	0.8	1	0.94	0.81	0.89	1	NA	0.97	1	0	1	0.87	0.11	0.99	0.98	0.029	0.88	0.96	NA	0.0032	0.88	0.96	0.65	0.81	0.97	0.99	0.98	NA
54	VPS26A	10	21.1q	0.0034	0.88	3	1	1	0.86	1	0.96	0.25	0.73	1	NA	1	1	0	NA	0.68	0.048	1	0.98	0.17	NA	0.96	NA	0.023	0.87	0.96	0.75	0.81	0.99	0.99	0.97	NA
55	ZNF330	4	31.21q	0.0067	1	3	1	1	0.69	1	0.86	0.14	0.96	1	NA	1	1	0	NA	0.64	1	0.96	0.98	0.041	0.67	0.96	NA	0.019	1	0.96	0.78	0.86	1	0.99	0.98	NA
56	ME2	18	21q	0.01	1	3	NA	1	0.89	1	0.91	0.37	1	1	NA	1	1	0	NA	NA	0.83	1	0.98	0.028	NA	1	NA	0.029	0.94	0.96	0.39	NA	1	0.99	0.97	NA
57	MRFAP1	4	16.1p	0.016	1	3	NA	0.00051	NA	1	0.71	NA	0.8	1	NA	NA	NA	1.2e-06	NA	NA	1	0.99	NA	0.18	NA	0.96	NA	0.028	1	0.96	0.67	0.82	1	NA	0.97	NA
58	RPL21	13	12.2q	0.016	0.46	3	NA	3e-05	NA	1	0.97	0.19	0.95	1	NA	0.16	0.37	6.6e-07	NA	NA	1	NA	0.98	0.021	NA	NA	NA	0.15	0.77	0.96	NA	0.97	1	0.99	0.97	NA
59	FOLR2	11	13.3-q	0.016	0.12	3	NA	0.0024	0.91	1	0.91	NA	0.66	1	NA	0.016	0.37	3.2e-06	NA	NA	1	0.98	0.98	0.8	NA	0.96	NA	0.19	0.39	0.96	1	0.99	0.84	0.99	0.97	NA
60	SLFN12	17	12q	0.016	1	3	NA	1	0.86	1	0.94	0.065	1	0.5	NA	NA	NA	1.6e-06	NA	NA	0.038	NA	0.98	0.0058	0.62	NA	NA	0.097	0.85	NA	NA	0.93	1	0.99	0.97	NA
61	SAP18	13	12.11q	0.016	0.38	3	NA	5.2e-05	0.9	1	0.9	NA	0.83	0.069	NA	0.1	0.44	5.2e-05	NA	NA	1	1	0.98	0.69	NA	0.96	NA	0.028	0.45	0.98	1	NA	0.97	0.99	0.97	NA
62	LYZ	12	15q	0.016	0.61	3	NA	0.12	NA	1	0.94	NA	0.7	0.83	NA	0.016	0.83	3.8e-06	NA	NA	1	1	0.98	0.038	NA	0.97	NA	0.31	0.92	0.96	NA	0.95	0.9	0.99	0.97	NA
63	FAS	10	24.1q	0.016	1	3	NA	1	0.42	1	0.92	NA	0.76	0.98	NA	0.13	1	1.7e-06	1	NA	0.41	0.96	0.98	0.037	NA	0.96	NA	0.0046	0.75	0.96	1	NA	0.93	0.99	0.97	NA
64	RNASE6	14	11q	0.016	0.97	3	NA	0.17	0.75	1	0.95	NA	0.56	1	NA	0.024	0.65	3e-05	NA	NA	1	0.98	0.98	0.029	NA	0.96	NA	0.097	0.96	0.96	NA	NA	0.84	0.99	0.97	NA
65	RTN4IP1	6	21q	0.016	0.4	3	NA	1	0.78	1	0.92	0.58	0.92	0.47	NA	NA	NA	3.1e-07	NA	NA	0.13	1	NA	0.035	NA	0.96	NA	0.0064	0.52	NA	0.84	0.74	0.98	NA	0.97	NA
66	PTGER4	5	13.1p	0.016	0.32	3	NA	0.13	0.9	1	0.96	NA	0.56	0.72	NA	0.028	0.45	0.00019	0.55	NA	0.23	1	0.98	0.051	NA	0.96	NA	0.0078	0.59	0.96	NA	0.9	1	0.99	0.97	NA
67	CMTM6	3	22.2p	0.016	0.88	3	NA	1	0.89	1	0.97	NA	0.41	0.96	NA	0.0032	0.66	0.0082	NA	NA	0.66	0.97	0.98	0.028	NA	0.96	NA	0.063	0.5	NA	1	0.83	0.95	0.99	0.97	NA
68	ST13	22	13.2q	0.016	0.51	3	NA	0.035	0.97	1	0.9	NA	0.8	0.66	NA	0.22	0.88	5.9e-06	NA	NA	0.79	NA	0.98	0.017	NA	NA	NA	0.77	1	0.96	0.46	0.6	0.98	0.99	0.97	NA
69	MLH1	3	22.3p	0.016	0.86	3	NA	0.97	0.8	1	0.94	NA	0.68	0.71	NA	0.98	0.99	9.3e-06	1	NA	0.76	0.96	0.98	0.0058	NA	0.96	NA	0.038	0.73	0.96	0.38	NA	0.84	0.99	0.97	NA
70	CYB5B	16	22.1q	0.016	0.15	3	0.28	1	0.86	0.89	0.94	0.042	0.81	0.045	NA	NA	NA	1.9e-07	NA	NA	0.17	NA	0.98	0.19	NA	NA	NA	0.16	0.87	0.96	1	0.78	1	0.99	0.97	NA
71	HLA-DMB	6	21.3p	0.016	0.54	3	NA	0.021	0.96	1	0.95	NA	0.63	0.33	NA	0.058	0.48	1.3e-05	NA	NA	1	1	0.98	0.036	NA	0.96	NA	0.22	0.94	NA	NA	NA	0.84	0.99	0.97	NA
72	DDX5	17	21q	0.016	1	3	NA	0.0022	0.95	1	0.96	NA	0.88	1	NA	0.65	0.37	5.2e-07	NA	NA	0.75	0.99	0.98	0.51	NA	0.96	NA	0.0071	1	0.96	0.47	0.9	0.97	0.99	0.97	NA
73	DYNC1I2	2	31.1q	0.016	1	3	NA	1	0.96	1	0.94	0.058	0.59	1	NA	1	1	3.3e-08	1	NA	0.55	NA	0.98	0.02	NA	NA	NA	0.0063	0.85	0.96	0.38	NA	1	0.99	0.97	NA
74	STX11	6	24.1q	0.016	0.64	3	NA	0.00072	0.89	1	0.84	1	0.83	0.13	NA	0.26	1	0.00015	1	0.33	0.43	0.99	0.98	0.028	0.63	0.96	NA	1	0.79	0.96	1	0.87	0.99	0.99	0.97	NA
75	ASCC1	10	22.1q	0.016	0.85	3	0.32	1	0.86	1	0.94	0.02	0.75	0.91	NA	1	1	5.3e-05	NA	0.16	0.081	1	0.98	0.0065	0.99	0.96	NA	0.28	0.95	0.96	0.81	0.6	1	0.99	0.97	NA
76	WDR36	5	22.2q	0.016	0.61	3	0.86	1	0.89	1	0.96	0.064	0.9	0.65	NA	NA	NA	6.3e-06	NA	0.51	0.079	1	NA	0.02	0.97	0.96	NA	0.00091	0.81	0.96	0.54	0.74	0.99	NA	0.97	NA
77	TM2D2	8	11.23p	0.016	0.89	3	NA	1	0.79	1	0.94	NA	0.74	1	NA	NA	NA	2.2e-05	NA	NA	0.1	1	NA	0.036	NA	0.96	NA	0.044	0.64	0.96	1	0.74	0.9	NA	0.97	NA
78	KIT	4	11-q	0.016	0.93	3	1	6.3e-05	0.93	1	0.89	0.87	0.67	0.57	NA	1	0.98	3.1e-07	1	1	1	0.99	0.98	0.24	0.74	0.96	NA	0.0094	0.79	0.96	0.95	0.84	0.84	0.99	0.97	NA
79	DHRS7B	17	12p	0.016	1	3	0.85	0.82	0.94	1	0.72	0.022	0.91	0.81	NA	NA	NA	1.1e-06	NA	NA	0.66	NA	0.98	0.041	NA	0.96	NA	0.65	0.82	0.96	1	0.81	0.84	0.99	0.97	NA
80	PSAP	10	21-q	0.016	0.71	3	0.28	0.005	0.87	1	0.97	0.62	0.81	0.88	NA	0.031	0.89	0.00014	NA	0.84	1	1	0.98	0.057	0.76	0.96	NA	0.12	1	0.96	0.58	0.82	0.84	0.99	0.97	NA
81	CD163	12	13p	0.016	0.84	3	NA	0.007	0.9	1	0.81	NA	0.65	0.63	NA	0.14	0.9	0.2	NA	NA	0.8	1	0.98	0.027	NA	0.96	NA	0.0035	0.38	0.96	NA	0.92	0.84	0.99	0.97	NA
82	GTF2H1	11	15.1-p	0.016	0.4	3	NA	0.79	0.86	1	0.93	0.31	1	0.16	NA	0.8	1	2.9e-07	NA	NA	0.72	1	0.98	0.022	NA	0.96	NA	0.032	0.82	0.96	1	NA	1	0.99	0.97	NA
83	DCN	12	23q	0.016	1	3	1	0.00035	0.86	1	0.71	0.99	0.99	1	NA	0.085	0.87	1.6e-05	NA	1	1	0.96	0.98	0.12	1	0.96	NA	0.0039	0.78	0.96	1	0.87	0.84	0.99	0.97	NA
84	SNX10	7	15.2p	0.016	0.73	3	0.0046	0.13	0.97	1	0.91	1	0.76	0.11	NA	0.8	1	0.018	0.59	0.96	0.19	0.99	0.98	0.011	0.64	0.96	NA	0.96	0.69	0.96	1	1	0.99	0.99	0.97	NA
85	AP1S2	X	22p	0.016	0.73	3	NA	1	0.89	1	0.94	NA	0.75	1	NA	0.018	0.36	5.5e-05	0.94	NA	0.096	0.99	0.98	0.48	NA	0.96	NA	0.023	0.67	0.96	0.62	NA	0.95	0.99	0.97	NA
86	PQLC3	2	25.1p	0.016	0.65	3	NA	0.65	0.89	1	0.93	NA	0.92	0.75	NA	0.86	0.87	4.3e-07	NA	NA	0.69	0.99	0.98	0.034	NA	0.96	NA	0.01	0.94	0.96	1	0.88	1	0.99	0.97	NA
87	HSD17B12	11	11q	0.016	0.56	3	NA	1	0.86	1	0.95	0.03	0.88	0.066	NA	0.45	0.67	0.00067	NA	NA	0.68	1	0.98	0.026	NA	0.96	NA	0.21	0.45	0.96	0.68	0.91	1	0.99	0.97	NA
88	FSTL1	3	13.33q	0.016	0.86	3	1	0.0066	0.87	1	NA	0.84	0.99	0.6	NA	0.31	1	1.4e-05	0.87	0.47	0.34	0.97	0.98	0.2	1	0.96	NA	0.0029	0.64	0.96	1	0.66	0.93	0.99	0.97	NA
89	VRK2	2	16.1p	0.016	0.84	3	0.83	1	0.79	1	0.94	1	0.5	0.86	NA	1	1	5.4e-05	0.16	1	0.072	1	0.98	0.0058	NA	NA	NA	0.002	0.76	0.96	1	0.74	1	0.99	0.97	NA
90	MYCBP2	13	22q	0.016	0.66	3	1	1.4e-06	0.86	1	0.94	0.29	0.6	0.23	NA	0.018	0.26	1	1	0.94	1	1	0.98	1	0.83	0.96	NA	0.026	1	0.96	0.48	0.91	0.96	0.99	0.98	NA
91	GDI2	10	15p	0.016	0.83	3	NA	1	0.86	1	0.97	0.42	0.81	1	NA	1	1	1.2e-05	1	NA	0.045	0.99	0.98	0.022	NA	0.96	NA	0.27	0.99	0.96	0.38	0.66	1	0.99	0.99	NA
92	RAB32	6	24.2q	0.016	0.49	3	NA	0.13	0.84	1	0.95	NA	0.82	0.79	NA	0.15	1	2e-04	0.49	NA	0.66	1	0.98	0.025	NA	0.96	NA	0.035	0.83	0.96	1	NA	0.94	0.99	0.97	NA
93	EMP1	12	12.3p	0.016	0.83	3	1	1	0.86	1	0.92	1	1	1	NA	0.0052	0.46	9.5e-07	NA	0.92	0.22	0.99	0.98	0.44	1	0.96	NA	0.034	0.77	NA	1	0.87	0.99	0.99	0.97	NA
94	PCGF5	10	23.33q	0.016	1	3	1	0.058	0.89	1	0.96	1	0.84	0.56	NA	NA	NA	0.00048	1	NA	0.1	1	NA	0.012	NA	0.98	NA	0.002	0.83	0.96	1	0.7	0.84	NA	0.97	NA
95	DPEP2	16	22.1q	0.016	0.24	3	NA	6.7e-05	0.92	1	0.96	NA	0.8	0.053	NA	0.021	0.31	0.096	NA	NA	1	0.99	0.98	0.66	NA	0.96	NA	0.018	0.85	0.96	NA	0.92	0.95	0.99	0.97	NA
96	HCLS1	3	13q	0.019	0.78	3	NA	0.17	0.87	1	0.94	NA	0.57	1	NA	0.014	0.48	0.0013	NA	NA	1	1	0.98	0.45	NA	0.96	NA	0.026	0.92	0.96	NA	0.92	0.84	0.99	0.97	NA
97	BIRC3	11	22q	0.019	0.32	3	NA	0.1	0.93	1	0.95	NA	0.7	0.59	NA	0.028	0.69	0.0012	NA	NA	0.53	1	0.98	0.15	NA	0.96	NA	0.0046	0.92	0.96	NA	0.99	0.93	0.99	0.97	NA
98	PSMA1	11	15.1p	0.019	0.9	3	NA	0.85	0.89	1	0.94	0.17	0.81	1	NA	0.97	1	0.00015	NA	1	0.19	1	0.98	0.047	NA	0.96	NA	0.0049	0.44	0.96	1	NA	0.9	0.99	0.97	NA
99	DNM1L	12	11.21p	0.02	1	3	NA	1	0.97	1	0.72	0.044	0.76	0.85	NA	1	1	5.7e-05	1	1	0.13	0.98	0.98	0.12	NA	0.96	NA	0.029	0.56	0.96	0.43	0.93	1	0.99	0.97	NA
100	USP8	15	21.1q	0.02	0.47	3	NA	0.95	0.86	1	0.95	0.038	0.96	0.21	NA	1	0.71	6.5e-06	NA	NA	0.17	0.96	0.98	0.72	NA	0.96	NA	0.00091	1	0.96	0.91	0.66	0.99	0.99	0.97	NA
101	TYROBP	19	13.1q	0.02	0.25	3	NA	0.19	NA	1	0.94	NA	0.57	0.33	NA	0.018	0.84	0.021	NA	NA	1	1	0.98	0.052	NA	0.96	NA	0.0082	0.83	0.96	1	0.87	0.84	0.99	0.97	NA
102	GOLT1B	12	13.1p	0.021	1	3	NA	1	0.96	1	0.97	NA	1	0.96	NA	NA	NA	3e-05	NA	NA	0.14	0.99	0.98	0.042	NA	0.96	NA	0.032	0.56	0.96	0.98	0.76	0.99	0.99	0.97	NA
103	PDCD6IP	3	22.3p	0.022	1	3	1	1	0.94	1	0.95	0.045	0.99	1	NA	1	1	0.00041	NA	0.024	1	1	0.98	0.091	1	0.96	NA	0.5	1	0.96	0.38	0.9	1	0.99	0.97	NA
104	API5	11	12p	0.023	0.54	3	NA	1	0.94	1	0.97	0.046	0.99	0.73	NA	1	1	3e-04	NA	NA	0.092	NA	0.98	0.041	NA	NA	NA	0.33	1	0.96	0.76	0.79	1	0.99	0.97	NA
105	ATP6AP2	X	11.4p	0.023	0.61	3	NA	1	0.87	1	0.92	0.74	0.7	1	NA	0.4	1	0.00019	NA	NA	0.73	1	0.98	0.019	NA	0.96	NA	0.0089	0.67	0.96	0.93	NA	0.96	0.99	0.97	NA
106	ARHGAP15	2	22.2-q	0.024	1	3	NA	0.18	0.97	1	0.95	1	0.57	0.039	NA	0.07	0.19	2.6e-05	NA	NA	1	1	0.98	0.2	NA	0.97	NA	0.035	1	0.98	NA	0.92	0.86	0.99	0.97	NA
107	DDX1	2	24p	0.028	1	3	NA	1	0.87	1	0.97	NA	0.99	0.85	NA	1	1	9.5e-07	1	NA	0.77	1	0.98	0.034	NA	0.96	NA	0.0045	0.97	0.96	0.71	0.94	1	0.99	0.99	NA
108	SSBP2	5	14.1q	0.03	1	3	NA	0.076	0.89	1	0.92	1	0.95	0.25	NA	1	0.54	1.1e-05	NA	0.89	1	1	0.98	0.042	NA	0.96	NA	0.0021	0.92	0.96	0.77	0.86	1	0.99	0.97	NA
109	ACSL4	X	22.3-q	0.031	0.85	3	NA	0.8	0.89	1	0.94	0.89	0.81	0.91	NA	0.29	0.99	0.00051	NA	0.71	0.038	1	0.98	0.65	NA	NA	NA	0.0019	0.85	0.96	0.49	0.97	1	0.99	0.97	NA
110	FBXL4	6	16.1-q	0.031	0.54	3	1	1	0.96	1	0.92	0.098	0.89	0.8	NA	1	1	0.0012	NA	0.73	0.033	1	0.98	0.086	1	0.96	NA	0.0088	0.95	0.97	1	0.66	0.93	0.99	0.97	NA
111	IDE	10	23-q	0.031	0.77	3	1	1	0.89	1	0.94	0.44	1	1	NA	1	1	8.8e-06	NA	0.85	0.78	1	0.98	0.0058	0.71	0.96	NA	0.018	0.96	0.96	1	0.74	1	0.99	0.97	NA
112	TLR2	4	32q	0.034	0.98	3	NA	0.71	0.94	1	0.95	NA	0.61	0.94	NA	0.74	0.52	0.00053	0.48	NA	0.71	1	0.98	0.03	NA	0.96	NA	0.0019	0.7	0.96	1	0.87	0.95	0.99	0.97	NA
113	FEZ1	11	24.2q	0.034	0.16	3	NA	0.61	0.94	1	0.92	NA	1	1	NA	0.018	0.18	0.00055	NA	NA	1	0.98	0.98	0.42	NA	0.96	NA	0.012	0.92	0.96	0.44	0.97	1	0.99	0.97	NA
114	FRY	13	13.1q	0.036	0.41	3	NA	0.68	0.95	1	0.96	0.025	0.83	0.85	NA	NA	NA	2.5e-05	NA	NA	1	NA	0.98	0.5	NA	NA	NA	0.015	1	0.96	0.51	0.92	0.84	0.99	0.97	NA
115	TXNRD1	12	23-q	0.037	1	3	NA	1	0.89	1	0.96	1	0.81	1	NA	1	1	0.0055	1	NA	0.5	1	0.98	0.0058	NA	0.96	NA	0.012	0.98	NA	0.72	0.88	1	0.99	0.97	NA
116	CPQ	8	22.2q	0.04	1	3	1	0.052	NA	1	0.78	0.9	0.99	0.027	NA	NA	NA	2.3e-06	NA	NA	1	NA	0.98	NA	NA	NA	NA	0.019	0.95	0.96	NA	0.73	1	0.99	0.97	NA
117	ITGB2	21	22.3q	0.042	0.88	3	1	0.17	0.86	1	0.96	1	0.59	0.83	NA	0.11	0.52	0.044	NA	1	0.15	0.96	0.98	0.041	1	0.96	NA	0.0025	0.94	0.96	NA	NA	0.84	0.99	0.97	NA
118	ITGAM	16	11.2p	0.05	0.71	3	NA	0.28	0.83	1	0.94	1	0.94	1	NA	0.036	0.69	0.00095	0.45	1	1	0.96	0.98	0.067	1	0.96	NA	0.011	1	0.99	NA	NA	0.86	0.99	0.97	NA
119	STAM2	2	23.3q	0.05	0.97	3	1	1	0.98	1	0.93	0.21	0.95	0.99	NA	1	1	0.00025	NA	0.99	0.094	0.98	0.98	0.039	0.88	0.96	NA	0.018	0.73	0.96	1	0.76	0.94	0.99	0.97	NA
120	NFYB	12	22-q	0.054	1	3	NA	1	0.99	1	0.94	NA	0.99	1	NA	1	1	0.0042	NA	NA	0.11	1	0.98	0.02	NA	0.96	NA	0.024	0.95	0.96	0.83	NA	0.99	0.99	0.97	NA
121	BRD7	16	12.1q	0.057	0.26	3	NA	1	0.92	1	0.92	0.018	0.61	0.22	NA	1	1	0.0077	NA	NA	0.97	NA	0.98	0.7	NA	0.96	NA	0.0021	0.92	0.96	0.86	0.91	0.96	0.99	0.97	NA
122	BLVRA	7	13p	0.058	0.46	4	0.28	1	0.96	1	0.96	1	0.75	0.2	NA	1	1	0.0047	NA	0.92	0.048	1	0.98	0.05	NA	0.96	NA	0.0025	1	0.96	1	0.86	1	0.99	0.97	NA
123	RIOK2	5	14q	0.059	1	3	NA	1	0.89	1	0.95	0.075	0.96	0.23	NA	1	1	0.011	NA	NA	0.38	1	0.98	0.029	NA	0.96	NA	0.0048	0.65	0.96	0.62	0.83	1	0.99	0.98	NA
124	NDUFA6	22	13.2q	0.069	0.24	3	NA	1	0.96	1	0.94	NA	0.89	0.71	NA	0.48	1	0.00046	0.75	NA	1	1	0.98	0.042	NA	0.96	NA	0.023	0.62	0.96	0.88	NA	0.84	0.99	0.97	NA
125	HS3ST3B1	17	12p	0.073	0.9	3	NA	1	0.75	1	0.92	1	0.98	1	NA	1	1	0.0049	NA	NA	1	0.96	0.98	0.025	0.87	0.96	NA	0.004	0.82	0.96	NA	0.77	0.99	0.99	0.97	NA
126	LAP3	4	15.33p	0.0018	0.17	2	NA	1	0.75	1	0.92	NA	0.68	0.75	NA	0.13	1	0	NA	NA	0.21	1	0.98	0.012	NA	0.96	NA	0.21	0.88	0.98	0.66	0.67	0.99	0.99	0.97	NA
127	ITFG1	16	12.1q	0.0018	0.13	2	0.099	0.065	0.95	0.74	0.92	0.11	0.41	0.75	NA	NA	NA	0	NA	NA	1	NA	0.98	0.026	1	NA	NA	0.083	0.32	0.96	0.98	0.82	0.99	0.99	0.97	NA
128	MORF4L1	15	25.1q	0.0018	0.95	3	NA	0.51	0.75	1	0.94	0.048	0.98	1	NA	0.23	0.41	0	NA	NA	0.079	NA	0.98	0.026	NA	NA	NA	0.069	0.71	NA	0.91	0.85	0.84	0.99	0.97	NA
129	SRBD1	2	21p	0.0018	1	2	0.77	1	0.89	1	0.95	0.072	0.52	1	NA	NA	NA	0	NA	NA	0.14	NA	0.98	0.0058	0.86	NA	NA	0.11	0.75	0.96	0.53	0.7	0.99	0.99	0.97	NA
130	PCMT1	6	22.3-q	0.0018	0.64	2	0.19	1	0.97	1	0.97	0.43	0.56	0.65	NA	0.78	1	0	NA	1	0.15	1	0.98	0.014	1	0.96	NA	0.14	0.48	0.96	0.75	0.75	0.9	0.99	0.97	NA
131	GPR65	14	31-q	0.0018	0.79	2	NA	0.32	0.89	1	0.77	NA	0.86	0.58	NA	0.05	0.97	0	NA	NA	1	0.99	0.98	0.019	NA	0.96	NA	0.28	0.43	0.96	NA	0.92	0.99	0.99	0.97	NA
132	CCNG1	5	32-q	0.0018	0.55	3	NA	0.05	0.86	1	0.93	0.37	0.62	0.78	NA	1	1	0	1	NA	0.083	1	0.98	0.039	NA	0.96	NA	0.39	0.48	0.96	1	0.86	1	0.99	0.97	NA
133	ABHD10	3	13.2q	0.0018	1	2	NA	1	0.94	1	0.95	NA	0.76	0.44	NA	NA	NA	0	NA	NA	0.54	1	0.98	0.0058	NA	0.96	NA	0.32	0.62	0.96	0.76	0.76	0.84	0.99	0.97	NA
134	ANAPC13	3	22.1q	0.0018	0.74	2	NA	0.11	0.92	1	0.95	NA	0.86	0.81	NA	1	1	0	NA	NA	0.3	0.98	0.98	0.0067	NA	0.96	NA	0.086	0.55	NA	1	0.85	0.93	0.99	0.97	NA
135	EIF2S1	14	21.3q	0.002	0.63	2	0.53	0.57	0.87	1	0.96	0.53	0.97	0.75	NA	1	1	0	NA	0.73	0.066	0.99	0.98	0.018	NA	0.96	NA	0.058	0.9	0.96	0.71	NA	1	0.99	0.97	NA
136	MRPL46	15	25.3q	0.002	0.65	2	NA	1	0.52	1	0.81	NA	1	0.092	NA	0.79	1	0	NA	NA	0.092	1	0.98	0.017	NA	0.96	NA	0.1	1	NA	1	0.72	0.85	0.99	0.97	NA
137	TMEM47	X	11.4p	0.002	0.69	2	NA	1	0.9	0.96	0.81	0.053	0.96	0.9	NA	0.64	0.38	0	NA	0.31	0.9	0.99	0.98	0.18	NA	NA	NA	0.0043	0.78	0.96	NA	0.9	0.95	0.99	0.97	NA
138	TM9SF2	13	32.2q	0.002	0.72	2	0.95	0.076	0.86	1	0.96	0.46	0.95	1	NA	1	1	0	1	0.57	1	1	0.98	0.015	NA	0.96	NA	0.69	0.5	0.96	0.43	0.75	1	0.99	0.97	NA
139	ATP6V1E1	22	11.2q	0.002	0.61	2	NA	1	0.69	1	0.88	NA	0.91	0.96	NA	0.066	1	0	NA	NA	0.52	1	0.98	0.1	NA	0.96	NA	0.0077	0.77	0.96	1	NA	0.99	0.99	0.97	NA
140	BTBD10	11	15.2p	0.002	0.52	2	NA	1	0.89	1	0.93	0.008	1	0.2	NA	NA	NA	0	NA	NA	0.17	1	NA	0.16	NA	0.96	NA	0.35	0.76	0.96	0.58	0.98	0.99	NA	0.98	NA
141	FBXO3	11	13p	0.0022	0.75	2	0.93	0.2	0.99	1	0.93	0.027	0.96	0.54	NA	1	0.96	0	1	0.74	0.22	0.98	0.98	0.061	1	0.97	NA	0.11	0.67	0.96	0.91	0.67	0.99	0.99	0.97	NA
142	NPM1	5	35.1q	0.0023	0.8	2	NA	0.072	0.75	1	1	NA	0.92	1	NA	1	1	0	1	NA	0.06	NA	0.98	0.29	NA	0.96	NA	0.046	0.95	0.96	0.81	NA	1	0.99	0.97	NA
143	COPS8	2	37.3q	0.0023	0.9	2	NA	1	0.89	1	0.93	0.53	1	0.63	NA	1	1	0	NA	NA	0.13	1	0.98	0.016	NA	0.96	NA	0.28	0.48	0.96	1	0.67	1	0.99	0.97	NA
144	NCOA4	10	11.2q	0.0023	0.96	2	NA	0.86	0.86	1	0.91	NA	0.95	1	NA	0.76	1	0	NA	NA	0.21	NA	0.98	0.02	NA	0.96	NA	0.14	1	0.96	0.83	0.66	0.86	0.99	0.97	NA
145	HDC	15	NA	0.0023	0.24	2	NA	0.3	0.98	1	0.97	NA	0.41	0.28	NA	0.2	0.19	0	NA	NA	1	0.97	0.98	0.75	NA	0.96	NA	0.0066	0.54	NA	NA	0.97	0.99	0.99	0.97	NA
146	RAB8B	15	22q	0.0027	0.7	2	NA	0.061	0.89	1	0.9	NA	0.93	0.63	NA	1	0.72	0	NA	NA	0.34	0.96	0.98	0.047	NA	0.96	NA	0.075	0.71	0.96	1	NA	1	0.99	0.97	NA
147	TCEAL1	X	22.1q	0.0027	0.83	2	NA	1	NA	1	0.93	NA	0.76	1	NA	1	0.85	0	NA	NA	0.12	1	0.98	0.064	NA	NA	NA	0.0037	0.53	0.96	NA	0.81	1	0.99	0.97	NA
148	GFM2	5	13q	0.0029	0.86	2	NA	1	0.89	1	0.96	NA	0.96	0.83	NA	NA	NA	0	NA	NA	0.12	1	NA	0.014	NA	0.96	NA	0.73	1	0.96	0.43	NA	1	NA	0.97	NA
149	HAT1	2	31.2-q	0.0033	0.95	2	1	1	0.89	1	0.96	0.79	0.81	1	NA	1	1	0	NA	1	0.06	1	0.98	0.01	0.81	0.96	NA	0.13	0.78	0.96	0.84	0.84	1	0.99	0.97	NA
150	ARL14EP	11	14.1p	0.0033	0.91	2	NA	1	NA	1	0.92	NA	0.96	0.29	NA	NA	NA	0	NA	NA	0.057	1	NA	0.15	NA	NA	NA	0.0046	0.76	0.96	0.69	0.67	0.91	NA	0.97	NA
151	WRB	21	22.3q	0.0033	0.27	2	NA	1	0.92	1	0.96	NA	1	0.96	NA	1	1	0	NA	NA	0.19	0.97	0.98	0.012	NA	0.96	NA	0.16	0.65	0.96	0.94	0.94	0.84	0.99	0.97	NA
152	ATXN10	22	13q	0.0034	0.31	2	0.97	1	0.97	1	0.96	0.067	0.91	1	NA	0.52	1	0	0.95	0.85	0.26	1	0.98	0.033	1	0.97	NA	0.25	0.92	0.96	0.78	0.6	1	0.99	0.97	NA
153	FAIM	3	23q	0.0035	0.39	2	NA	1	0.92	1	0.88	NA	0.86	0.2	NA	1	1	0	NA	NA	0.077	1	0.98	0.069	NA	0.96	NA	0.016	0.57	0.96	0.61	0.87	0.98	0.99	0.97	NA
154	SC5D	11	23.3q	0.004	0.71	2	0.87	0.13	0.97	1	0.89	0.94	0.7	0.78	NA	1	1	0	NA	1	0.82	1	0.98	0.012	1	0.96	NA	0.093	0.73	0.96	0.67	NA	1	0.99	0.97	NA
155	BBS7	4	27q	0.004	1	2	0.24	1	0.98	1	0.95	0.75	0.97	0.96	NA	1	1	0	NA	0.59	0.057	1	0.98	0.13	1	0.96	NA	0.0054	0.88	0.96	0.45	0.86	1	0.99	0.97	NA
156	ACSM3	16	13.11p	0.004	0.72	2	NA	1	0.54	1	0.77	NA	0.93	0.38	NA	1	1	0	NA	NA	1	1	0.98	0.036	NA	0.96	NA	1	1	0.96	NA	0.68	0.98	0.99	0.97	NA
157	DHX15	4	15.3p	0.0041	0.97	2	0.28	1	0.79	1	0.98	0.082	1	1	NA	1	1	0	1	1	0.95	1	0.98	0.027	1	0.96	NA	0.56	0.99	0.96	0.44	0.74	1	0.99	0.97	NA
158	CPA3	3	24q	0.0044	0.84	2	NA	0.75	0.99	1	0.89	1	0.52	0.65	NA	0.29	0.36	0	NA	NA	1	1	0.98	0.099	0.97	0.96	NA	0.0021	0.91	0.96	NA	0.84	0.93	0.99	0.97	NA
159	COMMD1	2	15p	0.0052	0.33	2	0.15	1	0.96	1	0.77	1	0.99	0.87	NA	NA	NA	0	NA	0.94	0.64	1	NA	0.19	1	0.98	NA	0.023	0.38	0.96	1	0.92	1	NA	0.97	NA
160	RAB23	6	12.1p	0.0064	0.8	2	1	1	0.96	1	0.83	0.83	0.99	1	NA	1	1	0	NA	1	0.088	0.99	0.98	0.095	1	0.96	NA	0.013	0.56	0.96	1	NA	0.97	0.99	0.97	NA
161	LMAN1	18	21.3-q	0.0074	0.32	2	1	1	0.89	1	0.94	0.75	0.88	1	NA	1	1	0	NA	1	0.47	1	0.98	0.012	0.89	0.96	NA	1	0.82	0.96	0.66	NA	1	0.99	0.97	NA
162	IL13RA2	X	13.1-q	0.009	0.97	2	NA	1	0.87	1	0.83	NA	0.82	1	NA	0.52	0.86	0	NA	NA	1	0.99	0.98	0.057	NA	0.97	NA	0.0083	0.98	0.98	NA	NA	1	0.99	0.97	NA
163	PI4K2B	4	15.31p	0.016	1	2	1	1	0.92	1	0.97	0.9	1	0.99	NA	NA	NA	0	NA	NA	0.63	1	NA	0.033	0.63	0.96	NA	0.3	1	0.96	1	0.94	1	NA	0.97	NA
164	BTD	3	25p	0.016	0.68	2	1	0.048	0.87	1	0.8	0.82	0.83	0.055	NA	1	1	0	0.86	1	0.77	0.96	0.99	0.48	1	0.96	NA	0.47	1	0.96	0.55	0.74	0.96	0.99	0.97	NA
165	ZMYND8	20	13.12q	0.016	0.36	2	8e-06	NA	0.92	NA	NA	3.7e-05	NA	NA	NA	1	0.49	NA	NA	0.16	NA	1	NA	NA	0.76	0.96	NA	NA	1	1	NA	NA	0.89	NA	0.97	NA
166	CTSG	14	12q	0.016	1	2	NA	5.3e-05	NA	1	0.94	NA	0.74	1	NA	0.61	0.97	3.9e-05	1	NA	1	0.94	0.98	0.72	NA	0.96	NA	0.13	0.38	0.96	1	0.92	1	0.99	0.97	NA
167	TSPAN32	11	15p	0.016	0.64	2	NA	6.9e-06	0.84	1	0.92	NA	0.41	0.8	NA	0.77	0.81	0.00018	0.99	NA	1	1	0.98	0.46	NA	0.96	NA	0.3	0.92	0.96	NA	0.9	0.9	0.99	0.97	NA
168	C11orf1	11	23.1q	0.016	0.31	2	NA	0.0031	0.82	1	0.9	NA	0.96	0.17	NA	1	1	9.4e-07	NA	NA	0.79	1	0.98	NA	NA	NA	NA	0.96	0.48	NA	0.62	0.67	NA	0.99	0.97	NA
169	DHRS9	2	31.1q	0.016	1	2	NA	1	0.82	1	0.93	NA	0.45	1	NA	0.013	0.89	2.6e-05	NA	NA	0.97	0.96	0.98	0.37	NA	0.96	NA	1	0.56	0.96	NA	0.98	1	0.99	0.97	NA
170	EIF4A2	3	28q	0.016	0.68	2	NA	1	0.9	1	0.95	NA	0.41	1	NA	1	0.19	7.5e-07	NA	NA	0.21	1	0.98	0.026	NA	0.96	NA	0.083	0.89	0.96	0.46	NA	0.84	0.99	0.97	NA
171	USP12	13	12.13q	0.016	0.5	2	NA	0.00084	0.86	1	0.96	0.7	0.88	0.29	NA	0.43	0.48	3.5e-05	NA	NA	0.06	NA	0.98	0.73	NA	NA	NA	0.059	0.99	0.96	1	1	1	0.99	0.97	NA
172	GHITM	10	23.1q	0.016	1	2	NA	1	0.8	1	0.91	NA	0.81	1	NA	0.98	1	3.6e-05	1	NA	0.56	1	0.98	0.0092	NA	0.96	NA	0.086	0.38	0.96	1	0.71	0.84	0.99	0.97	NA
173	B3GNT2	2	15p	0.016	0.47	2	0.14	0.67	0.75	1	0.97	1	0.52	0.41	NA	NA	NA	0.00084	NA	0.99	0.63	1	0.98	0.012	0.63	NA	NA	0.89	0.38	0.96	1	NA	1	0.99	0.97	NA
174	SMEK2	2	16.1p	0.016	0.75	2	NA	1	0.86	1	0.94	0.9	0.55	1	NA	NA	NA	1.6e-05	1	NA	0.13	1	0.98	0.014	NA	NA	NA	0.13	0.84	NA	0.95	NA	0.96	0.99	0.97	NA
175	SOGA2	18	11.22p	0.016	0.93	2	NA	1	NA	1	0.94	0.0013	NA	1	NA	1	1	NA	1	0.41	0.022	1	0.98	NA	NA	0.96	NA	NA	1	0.96	NA	0.93	0.84	0.99	0.97	NA
176	OSTF1	9	13-q	0.016	0.8	2	0.03	1	0.72	1	0.94	0.064	0.59	0.77	NA	0.48	0.98	0.22	NA	1	0.78	1	0.98	0.0066	1	0.96	NA	1	0.38	0.96	1	0.84	0.99	0.99	0.97	NA
177	ADAM9	8	11.23p	0.016	0.89	2	1	1	0.72	1	0.93	0.056	0.56	1	NA	0.071	1	0.0021	NA	0.23	0.34	1	0.98	0.032	0.97	0.96	NA	0.13	0.56	0.96	1	0.7	0.91	0.99	0.97	NA
178	TIMM23	10	11.21-q	0.016	0.44	2	NA	1	0.93	1	0.94	0.17	0.81	0.9	NA	1	1	9.8e-08	NA	NA	0.36	1	0.98	0.019	NA	0.96	NA	0.77	0.97	NA	1	0.66	1	0.99	0.97	NA
179	TMEM30A	6	14.1q	0.016	0.95	2	NA	1	0.86	1	0.95	NA	0.95	1	NA	0.68	1	5.3e-06	NA	NA	0.086	0.96	0.98	0.036	NA	0.96	NA	0.15	0.5	0.96	1	0.79	1	0.99	0.97	NA
180	POLR3K	16	13.3p	0.016	0.38	2	NA	1	NA	1	0.96	NA	0.89	1	NA	1	1	6.1e-06	1	NA	0.58	1	0.98	0.017	NA	0.96	NA	1	0.38	0.96	0.5	NA	NA	0.99	0.97	NA
181	AEBP2	12	12.3p	0.016	1	2	0.57	1	0.95	1	0.94	9.5e-06	1	1	NA	NA	NA	1	NA	0.16	0.13	1	NA	0.1	1	0.96	NA	0.018	0.96	0.96	1	0.7	0.84	NA	0.97	NA
182	NAGK	2	24.3-p	0.016	0.34	2	NA	1	0.89	1	0.87	NA	0.75	0.76	NA	0.15	1	7.2e-05	NA	NA	0.36	0.99	0.98	0.019	NA	NA	NA	0.73	0.8	NA	0.93	0.9	0.9	0.99	0.97	NA
183	TMED2	12	24.31q	0.016	0.96	2	NA	1	0.89	1	0.98	0.14	0.81	1	NA	NA	NA	1.7e-06	NA	NA	0.29	1	0.98	0.024	NA	0.96	NA	1	1	0.96	1	0.67	0.97	0.99	0.97	NA
184	KARS	16	23.1q	0.016	0.4	2	NA	1	0.86	1	0.92	0.017	0.95	0.23	NA	0.55	1	5.5e-07	NA	1	0.54	1	0.98	0.64	NA	0.96	NA	0.61	1	0.96	0.9	0.94	0.94	0.99	0.97	NA
185	SNAPC5	15	22q	0.016	0.15	2	NA	0.65	0.87	1	0.93	NA	1	0.11	NA	1	1	1.6e-06	NA	NA	0.43	0.99	0.98	0.0089	NA	0.96	NA	0.22	0.84	0.96	1	NA	0.9	0.99	0.97	NA
186	SH2D1A	X	25q	0.016	0.34	2	NA	0.004	0.89	1	1	NA	0.72	0.36	NA	0.18	0.96	1.8e-05	NA	NA	1	0.99	0.98	0.31	NA	0.96	NA	0.061	0.95	0.96	NA	NA	0.89	0.99	0.97	NA
187	HSPA8	11	24.1q	0.016	0.13	2	NA	0.61	0.8	1	0.99	NA	0.93	1	NA	1	1	1.5e-06	0.94	NA	0.2	1	0.98	0.042	NA	0.96	NA	0.42	0.93	0.96	0.49	0.9	1	0.99	0.97	NA
188	ATP6V1B2	8	21.3p	0.016	1	2	NA	1	0.86	1	0.95	NA	0.99	1	NA	0.32	0.74	2.1e-05	NA	NA	0.76	1	0.98	0.0058	NA	0.96	NA	0.18	1	0.96	0.4	NA	0.85	0.99	0.97	NA
189	DNAJA1	9	13.3p	0.016	0.5	2	NA	0.26	0.72	1	0.94	NA	0.69	1	NA	1	1	5.7e-05	NA	NA	0.29	1	0.98	0.038	NA	0.96	NA	0.62	1	0.96	0.39	NA	0.99	0.99	0.97	NA
190	NUP37	12	23q	0.016	1	2	NA	1	0.92	1	0.96	NA	0.96	0.98	NA	1	1	0.00013	NA	NA	0.068	1	0.98	0.007	NA	0.96	NA	1	0.64	0.96	0.74	0.9	0.86	0.99	0.97	NA
191	DYNC1LI1	3	23p	0.016	0.91	2	0.18	1	0.75	1	0.94	0.98	0.92	0.22	NA	1	1	3.8e-06	NA	0.6	0.56	1	0.98	0.036	1	0.96	NA	1	0.75	0.96	0.52	NA	1	0.99	0.97	NA
192	ZNF595	4	16.3p	0.016	1	2	NA	1	0.97	1	0.96	NA	0.97	0.51	NA	NA	NA	3.9e-06	1	NA	0.13	0.96	NA	0.02	NA	0.96	NA	0.52	0.99	0.96	0.54	0.75	1	NA	0.97	NA
193	NANS	9	24.1-p	0.016	0.93	2	NA	0.097	0.94	1	0.83	NA	0.81	0.038	NA	0.94	1	9.8e-08	0.5	NA	1	1	0.98	0.12	NA	0.96	NA	1	1	0.97	0.94	0.79	1	0.99	0.97	NA
194	RABL3	3	13.33q	0.016	1	2	NA	1	0.86	1	0.95	0.91	0.85	0.11	NA	1	1	3.6e-05	NA	NA	0.11	1	0.98	0.022	NA	NA	NA	0.64	0.45	NA	1	NA	0.95	0.99	0.97	NA
195	C12orf5	12	13.32p	0.016	0.72	2	0.37	1	0.89	1	0.95	0.72	0.78	0.98	NA	1	1	2.5e-06	NA	1	0.27	0.99	0.98	0.024	NA	NA	NA	0.056	0.45	NA	0.98	0.96	1	0.99	0.97	NA
196	RAB1A	2	14p	0.016	0.49	2	1	1	0.86	1	0.96	0.31	0.97	1	NA	1	1	8.8e-08	1	0.84	0.39	1	0.98	0.036	0.76	0.96	NA	0.77	0.94	0.96	0.7	NA	1	0.99	0.97	NA
197	VCL	10	22.1-q	0.016	0.93	2	0.82	0.86	0.89	1	0.84	0.0021	1	1	NA	0.66	1	0.086	0.58	0.089	0.18	1	0.98	0.087	NA	0.96	NA	0.03	1	0.96	1	0.93	1	0.99	0.97	NA
198	ADK	10	22.2q	0.016	0.91	2	0.41	1	0.89	1	0.96	0.13	0.88	0.38	NA	1	1	0.00058	1	0.75	0.089	1	0.98	0.0066	NA	0.96	NA	0.18	0.78	0.96	1	0.82	1	0.99	0.97	NA
199	LHFPL2	5	13q	0.016	0.94	2	0.98	1	0.97	0.96	0.94	0.095	0.71	1	NA	0.13	1	0.083	NA	0.31	0.91	1	0.98	0.012	NA	0.96	NA	0.0082	0.59	0.96	1	0.84	1	1	0.97	NA
200	NRBF2	10	22.1q	0.016	0.49	2	NA	1	0.89	1	0.86	NA	0.99	0.77	NA	1	1	1.7e-06	NA	NA	0.25	0.99	0.98	0.018	NA	0.96	NA	0.085	0.88	0.96	1	0.95	1	0.99	0.97	NA
201	RRM2B	8	23.1q	0.017	1	2	NA	1	0.97	1	0.95	NA	0.78	1	NA	NA	NA	2e-04	NA	NA	0.061	0.96	NA	0.052	NA	0.96	NA	0.003	0.68	0.96	1	0.81	1	NA	0.97	NA
202	RNF20	9	22q	0.017	0.96	2	NA	1	1	1	0.96	NA	0.99	1	NA	NA	NA	6.3e-08	1	NA	1	0.98	NA	0.022	NA	0.96	NA	0.44	1	0.96	0.55	0.67	0.97	NA	0.98	NA
203	SACS	13	11q	0.017	0.66	2	1	1	0.79	1	0.87	1	0.85	1	NA	1	1	8.4e-07	NA	0.16	0.39	1	0.98	0.11	0.64	0.96	NA	0.0035	0.88	0.96	0.45	0.83	1	0.99	0.97	NA
204	GOLGA7	8	11.21p	0.017	0.99	2	0.65	1	0.8	1	0.96	0.33	0.91	1	NA	0.51	0.8	5.3e-06	NA	0.59	0.37	0.99	0.98	0.26	0.63	0.96	NA	0.014	0.9	0.96	1	NA	0.85	0.99	0.97	NA
205	RAB5A	3	24-p	0.017	0.92	2	1	0.85	0.87	1	0.95	0.41	0.72	1	NA	1	1	0.0012	0.45	0.31	1	1	0.98	0.0058	0.99	0.96	NA	1	0.59	0.96	0.57	NA	0.99	0.99	0.97	NA
206	PSMC3	11	11.2p	0.017	0.12	2	NA	0.73	0.89	1	0.94	NA	0.93	0.38	NA	0.47	1	3.8e-05	NA	NA	0.27	1	0.98	0.018	NA	0.96	NA	0.11	0.94	0.96	0.78	NA	1	0.99	0.97	NA
207	PIN4	X	13.1q	0.018	0.67	2	NA	1	0.91	1	0.94	NA	0.7	1	NA	1	1	1.3e-05	NA	NA	0.036	1	0.98	0.37	NA	0.96	NA	0.64	0.75	0.96	0.91	NA	0.96	0.99	0.97	NA
208	BTK	X	21.33-q	0.018	0.92	2	NA	0.42	NA	1	0.94	NA	0.62	0.25	NA	0.051	0.33	6.9e-05	NA	NA	1	NA	0.98	0.16	NA	0.96	NA	0.0043	0.89	0.96	NA	0.98	0.84	0.99	0.97	NA
209	SIGLEC1	20	13p	0.018	0.64	2	NA	7.5e-05	0.92	1	0.87	NA	0.96	1	NA	0.014	1	1	NA	NA	1	1	0.98	0.24	NA	0.96	NA	0.96	1	0.96	NA	NA	0.96	0.99	0.97	NA
210	RAP1GDS1	4	23-q	0.018	1	2	0.7	1	0.82	1	0.97	0.64	0.6	1	NA	1	1	8.7e-07	1	1	0.78	1	0.98	0.039	0.84	0.96	NA	0.31	0.66	0.96	0.81	NA	1	0.99	0.97	NA
211	STX7	6	23.1q	0.018	0.61	2	1	0.29	0.92	1	0.92	0.96	0.66	0.87	NA	0.23	0.34	0.028	0.73	NA	0.099	1	0.98	0.012	1	0.96	NA	0.084	0.76	0.96	1	0.78	1	0.99	0.97	NA
212	MRPL50	9	31.1q	0.019	1	2	NA	1	0.93	1	0.98	NA	0.79	0.66	NA	NA	NA	7.6e-06	NA	NA	0.57	1	NA	0.014	NA	0.96	NA	0.065	0.95	0.96	1	0.67	0.99	NA	0.97	NA
213	NCKAP1L	12	13.1q	0.019	0.91	2	0.21	0.35	0.89	1	0.96	1	0.7	1	NA	0.049	0.45	2.1e-05	0.66	1	1	0.99	0.98	0.12	1	0.96	NA	0.82	0.97	0.96	NA	0.97	0.84	0.99	0.97	NA
214	COPZ2	17	21.2q	0.019	0.15	2	NA	0.056	0.8	1	0.71	NA	1	0.93	NA	0.011	0.74	0.077	NA	NA	0.23	0.97	0.98	0.81	NA	0.96	NA	0.019	0.75	0.96	1	NA	1	0.99	0.97	NA
215	C6orf203	6	21q	0.019	0.16	2	NA	1	0.89	1	0.95	NA	0.91	0.081	NA	NA	NA	0.00013	NA	NA	0.033	0.99	NA	0.4	NA	NA	NA	0.12	0.5	0.96	0.93	0.67	1	NA	0.97	NA
216	DDX24	14	32q	0.019	0.87	2	1	0.48	0.8	1	0.9	0.07	1	1	NA	0.13	0.65	1.2e-06	NA	0.99	0.6	1	0.98	1	0.8	0.96	NA	0.0082	1	0.96	0.51	0.95	1	0.99	0.97	NA
217	ABAT	16	13.2p	0.019	0.85	2	1	0.7	0.89	1	0.93	0.0016	0.96	0.14	NA	0.97	0.9	7.2e-05	1	0.29	1	1	0.98	0.81	1	0.96	NA	1	0.94	0.96	0.55	0.9	0.96	0.99	0.98	NA
218	SCO1	17	13.1p	0.02	0.95	2	NA	1	0.74	1	0.94	NA	0.99	1	NA	NA	NA	0.00098	NA	NA	0.53	0.96	NA	0.0058	NA	0.96	NA	0.77	0.87	0.96	1	0.83	0.99	NA	0.97	NA
219	HIGD1A	3	22.1p	0.02	1	2	NA	1	0.85	1	0.92	NA	1	0.38	NA	NA	NA	4.7e-05	NA	NA	0.55	1	0.98	0.02	NA	NA	NA	0.098	0.59	0.96	0.73	NA	1	0.99	0.97	NA
220	PLEKHB2	2	22.1q	0.021	0.63	2	0.37	1	0.89	1	0.9	0.021	0.91	1	NA	0.81	1	0.0027	NA	0.31	0.13	1	0.98	0.16	NA	0.96	NA	0.34	1	0.96	1	NA	0.85	0.99	0.97	NA
221	RPL36AL	14	21q	0.021	0.82	2	NA	0.00073	0.8	1	0.97	NA	0.89	0.95	NA	0.43	1	1	0.75	NA	0.46	NA	0.98	0.2	NA	0.96	NA	0.0025	0.39	0.96	1	0.93	1	0.99	0.98	NA
222	SUB1	5	13.3p	0.022	1	2	NA	1	0.69	1	0.96	NA	1	1	NA	NA	NA	0.00032	NA	NA	0.25	1	0.98	0.028	NA	0.96	NA	0.085	0.76	0.96	1	0.6	0.92	0.99	0.97	NA
223	SAMD9L	7	21.2q	0.022	1	2	NA	0.83	0.8	1	0.92	NA	0.81	0.84	NA	NA	NA	1.1e-05	NA	NA	0.72	1	NA	0.16	NA	0.96	NA	0.0032	1	0.96	NA	0.94	1	NA	0.97	NA
224	THUMPD3	3	25.3p	0.023	0.97	2	NA	1	0.93	1	0.95	NA	0.95	0.8	NA	NA	NA	7.2e-05	NA	NA	0.32	1	NA	0.019	NA	0.96	NA	0.93	0.66	0.96	0.54	0.78	0.98	NA	0.97	NA
225	MAN1A1	6	22q	0.023	0.51	2	NA	0.61	0.93	0.91	0.9	0.97	0.99	0.69	NA	0.18	0.76	0.00064	0.36	NA	1	1	0.98	0.029	NA	0.96	NA	0.14	0.62	0.96	0.98	NA	1	0.99	0.97	NA
226	ZNF189	9	22-q	0.024	1	2	NA	0.9	0.99	1	0.96	NA	0.83	0.76	NA	1	0.95	9.4e-07	NA	NA	1	0.99	0.98	0.027	NA	0.96	NA	0.096	0.9	0.97	0.93	0.7	0.88	0.99	0.97	NA
227	NSUN3	3	11.2q	0.024	0.69	2	NA	1	0.89	1	0.94	1	0.99	1	NA	1	1	2.7e-06	NA	1	0.098	1	0.98	0.029	NA	0.96	NA	0.6	0.81	0.96	1	NA	0.9	0.99	0.97	NA
228	TOR1A	9	32-q	0.024	0.24	2	NA	0.69	0.93	1	0.98	NA	0.87	0.27	NA	1	1	2.8e-06	NA	NA	0.79	1	0.98	0.03	NA	0.96	NA	1	0.96	0.96	1	NA	0.96	0.99	0.97	NA
229	MBTPS2	X	22.12-p	0.024	0.82	2	NA	1	0.95	1	0.98	NA	1	0.93	NA	1	1	1.4e-05	NA	NA	0.44	1	0.98	0.0076	NA	0.96	NA	0.57	1	0.96	1	NA	0.99	0.99	0.97	NA
230	MAD2L1BP	6	21.1p	0.024	0.36	2	NA	1	0.89	1	0.96	NA	0.97	0.64	NA	1	1	6.2e-07	NA	NA	0.85	1	0.98	0.038	NA	0.96	NA	0.87	0.9	0.96	1	0.79	0.84	0.99	0.97	NA
231	PPA2	4	25q	0.025	0.78	2	1	0.97	0.87	1	0.87	0.19	0.63	1	NA	1	1	0.0014	NA	NA	0.62	0.99	0.98	0.012	NA	0.96	NA	0.45	0.48	0.96	1	0.84	1	0.99	0.97	NA
232	YAF2	12	12q	0.025	1	2	0.59	0.84	0.99	1	0.91	0.72	0.95	0.67	NA	1	1	0.0039	1	1	0.091	1	0.98	0.0058	0.74	0.96	NA	0.14	0.48	0.96	0.83	NA	0.97	0.99	0.97	NA
233	RHOA	3	21.3p	0.025	0.99	2	1	1	0.87	1	0.96	0.53	0.99	1	NA	0.88	1	1.1e-05	1	NA	1	1	0.98	0.0083	NA	0.96	NA	0.074	0.78	0.96	1	NA	1	0.99	0.97	NA
234	DUS4L	7	22-q	0.025	0.92	2	NA	1	0.96	1	0.94	NA	1	0.92	NA	NA	NA	1.1e-05	NA	NA	0.12	0.99	0.99	0.029	NA	0.96	NA	1	1	0.96	0.93	0.72	0.93	0.99	0.97	NA
235	GZMA	5	11-q	0.028	0.3	2	NA	0.66	0.92	1	0.89	NA	0.67	1	NA	0.62	1	1.6e-05	NA	NA	1	0.97	0.98	0.044	NA	0.96	NA	0.062	0.95	0.96	NA	NA	0.94	0.99	0.97	NA
236	INPP5D	2	37.1q	0.029	1	2	NA	0.00074	0.99	1	0.97	0.56	0.56	0.54	NA	0.0059	0.34	0.57	NA	0.91	1	0.98	0.98	0.97	NA	0.96	NA	0.14	1	0.96	0.88	NA	0.96	0.99	0.97	NA
237	FAM83B	6	12.1p	0.029	0.98	2	NA	1	0.89	1	0.87	0.035	0.97	1	NA	NA	NA	1	0.9	0.76	0.23	1	NA	0.0054	NA	NA	NA	1	0.97	NA	NA	NA	1	NA	0.97	NA
238	GLUD2	X	24-q	0.029	0.53	2	NA	1	NA	1	0.94	0.66	0.86	0.7	NA	1	1	2.1e-06	NA	NA	1	NA	0.98	0.02	NA	NA	NA	1	0.94	NA	NA	0.67	NA	0.99	0.97	NA
239	TNPO1	5	13.1q	0.029	0.81	2	0.95	1	0.87	1	0.97	0.16	0.95	1	NA	1	1	1.2e-05	NA	0.85	0.17	1	0.98	0.039	1	0.96	NA	0.059	1	0.96	0.41	0.72	0.98	0.99	0.97	NA
240	HSD17B4	5	2q	0.03	1	2	1	0.17	0.87	1	0.98	0.053	0.95	0.025	NA	1	0.67	0.00054	NA	0.85	1	1	0.98	0.057	0.92	0.96	NA	0.42	0.47	0.96	0.4	0.94	0.96	0.99	0.98	NA
241	CHCHD3	7	33q	0.03	1	2	NA	1	0.89	1	0.95	0.64	0.86	1	NA	1	1	3.1e-05	1	NA	0.63	0.98	0.98	0.023	NA	NA	NA	0.98	0.94	0.99	0.87	0.62	0.94	0.99	0.97	NA
242	B2M	15	21-q	0.03	0.6	2	NA	0.14	0.86	1	0.95	NA	0.81	1	NA	0.13	0.54	0.057	NA	NA	0.92	0.98	0.98	0.012	NA	0.96	NA	0.0026	1	0.96	1	0.97	0.99	0.99	0.97	NA
243	HLA-DRA	6	21.3p	0.031	0.84	2	NA	0.034	0.98	1	0.87	NA	0.56	0.85	NA	0.14	0.47	NA	NA	NA	1	NA	0.98	0.012	NA	NA	NA	NA	0.99	0.96	NA	NA	0.87	0.99	0.97	NA
244	PRDX4	X	22.11p	0.032	0.59	2	NA	1	0.92	1	0.97	1	1	1	NA	0.92	1	6e-07	NA	1	1	1	0.98	0.023	NA	0.96	NA	1	0.77	0.96	0.95	0.72	0.99	0.99	0.97	NA
245	SLC9A9	3	23-q	0.034	0.84	2	NA	1	0.75	1	0.76	1	0.84	1	NA	NA	NA	9.7e-06	0.42	0.72	1	0.98	NA	0.27	NA	0.96	NA	0.0043	0.79	0.99	NA	NA	1	NA	0.97	NA
246	CORIN	4	13-p	0.035	0.92	2	0.68	0.66	0.86	1	0.93	0.83	1	1	NA	1	1	9.7e-07	NA	0.87	1	1	0.99	0.092	0.85	0.96	NA	0.0025	0.97	0.96	NA	NA	0.85	0.99	0.97	NA
247	CCDC6	10	21.2q	0.037	0.98	2	1	1	0.9	0.98	0.95	0.33	0.78	1	NA	1	1	0.055	NA	1	0.073	NA	0.98	0.0058	1	0.96	NA	0.0073	1	0.96	1	0.79	0.96	0.99	0.97	NA
248	LSM3	3	25.1p	0.038	0.94	2	NA	1	0.91	1	0.95	NA	0.91	0.85	NA	1	1	0.0059	NA	NA	0.93	1	0.98	0.0066	NA	0.96	NA	0.33	0.49	0.96	1	NA	0.93	0.99	0.97	NA
249	C14orf119	14	11.2q	0.039	0.67	2	NA	1	0.48	1	0.95	NA	1	1	NA	NA	NA	0.00063	NA	NA	0.55	1	NA	0.046	NA	NA	NA	0.73	1	0.96	1	0.98	0.89	NA	0.97	NA
250	SLC30A5	5	13.1q	0.039	0.97	2	0.86	1	0.86	1	0.97	0.86	1	0.61	NA	1	1	2.2e-05	NA	0.9	0.45	1	0.98	0.012	0.99	0.96	NA	0.63	0.96	0.96	1	NA	1	0.99	0.97	NA
251	XRCC5	2	35q	0.039	1	2	0.96	1	0.86	1	0.96	0.28	1	1	NA	1	1	0.013	1	0.79	0.35	1	0.98	0.0058	0.92	0.96	NA	0.76	0.91	0.96	0.84	NA	1	0.99	0.97	NA
252	HNRPLL	2	22p	0.039	0.96	2	1	1	0.98	1	0.95	1	0.57	0.65	NA	NA	NA	8.9e-05	NA	NA	0.92	1	NA	0.037	0.83	0.96	NA	0.068	0.58	0.96	1	0.83	1	NA	0.98	NA
253	COPS2	15	21.2q	0.04	0.99	2	NA	0.71	0.89	1	0.96	NA	1	1	NA	1	1	5.7e-06	NA	NA	0.68	0.99	0.98	0.057	NA	0.96	NA	0.005	0.94	0.96	1	0.66	1	0.99	0.97	NA
254	WDR44	X	24q	0.041	0.72	2	NA	1	0.97	1	0.94	0.62	0.69	1	NA	1	1	0.58	NA	1	0.15	1	0.99	0.0058	NA	0.96	NA	0.0029	0.48	0.96	0.57	0.95	1	0.99	0.98	NA
255	GPM6B	X	22.2p	0.042	0.49	2	NA	1	0.89	1	0.71	1	0.92	1	NA	0.59	1	6.9e-06	NA	0.72	1	1	0.98	0.28	NA	0.96	NA	0.00091	0.58	0.96	0.43	0.84	0.97	0.99	0.97	NA
256	ATG3	3	13.2q	0.042	1	2	NA	1	0.93	1	0.96	NA	0.99	0.9	NA	0.95	1	0.00065	NA	NA	0.25	1	0.98	0.01	NA	0.96	NA	0.46	1	0.96	1	0.84	0.87	0.99	0.97	NA
257	GFM1	3	25q	0.043	0.79	2	0.28	1	0.89	1	0.96	0.96	1	0.76	NA	1	1	0.001	NA	NA	0.22	1	0.98	0.0085	NA	0.96	NA	0.42	0.96	0.96	0.73	NA	0.84	0.99	0.97	NA
258	WAPAL	10	23.31q	0.043	0.97	2	NA	1	0.86	1	0.94	0.053	1	1	NA	1	1	0.56	1	1	0.099	1	0.98	0.0058	1	0.96	NA	0.0035	1	0.96	1	0.74	0.96	0.99	0.97	NA
259	TOMM70A	3	12.2q	0.043	0.91	2	NA	1	0.94	1	0.99	NA	1	0.95	NA	1	1	0.00055	NA	NA	0.35	1	0.98	0.0096	NA	0.96	NA	0.32	1	0.96	0.38	0.81	0.84	0.99	0.97	NA
260	CHCHD2	7	11.2p	0.045	0.83	2	NA	1	0.95	1	0.96	NA	0.87	1	NA	0.99	1	0.00018	NA	NA	0.5	NA	0.98	0.017	NA	0.96	NA	0.94	0.88	0.96	0.81	0.93	1	0.99	0.97	NA
261	LRRC49	15	23q	0.045	0.83	2	NA	0.95	0.94	1	0.77	0.54	0.99	1	NA	NA	NA	1.3e-05	NA	NA	0.22	1	0.98	0.18	NA	0.96	NA	0.0025	0.95	0.96	0.38	0.73	0.93	0.99	0.98	NA
262	ASNSD1	2	32.2q	0.047	0.24	2	NA	1	0.94	1	0.95	NA	0.92	0.99	NA	NA	NA	1.4e-06	NA	NA	0.55	NA	0.98	0.34	NA	NA	NA	0.0046	1	0.96	0.73	0.88	0.95	0.99	0.97	NA
263	PKD2	4	22.1q	0.047	0.84	2	1	0.29	0.86	1	0.9	0.18	0.83	0.75	NA	0.3	0.58	0.00028	0.54	0.91	1	0.96	0.98	0.25	1	0.96	NA	0.0029	1	0.96	1	0.64	0.99	0.99	0.97	NA
264	LMO3	12	13p	0.05	0.98	2	NA	1	0.83	1	0.79	1	0.8	0.56	NA	1	0.95	2.9e-06	NA	NA	1	0.96	0.98	0.14	1	0.97	NA	0.0044	0.88	0.96	0.99	0.83	0.99	0.99	0.97	NA
265	GTPBP8	3	13.2q	0.055	1	2	NA	0.76	0.91	1	0.97	NA	0.95	0.34	NA	NA	NA	0.16	NA	NA	0.033	NA	0.98	0.041	NA	NA	NA	0.11	0.81	0.96	1	NA	0.93	0.99	0.97	NA
266	PSMB8	6	21.3p	0.055	0.35	2	NA	0.36	0.89	1	0.96	NA	0.87	0.46	NA	0.73	1	0.0015	NA	NA	0.89	1	0.98	0.029	NA	0.96	NA	0.055	0.85	0.96	NA	NA	0.99	0.99	0.97	NA
267	NGRN	15	26.1q	0.057	0.49	2	NA	0.38	0.89	1	0.96	NA	0.96	0.84	NA	NA	NA	0.0015	NA	NA	0.34	0.99	0.98	0.041	NA	0.96	NA	0.29	1	NA	0.75	NA	0.84	0.99	0.97	NA
268	MINA	3	22.1q	0.058	0.82	2	NA	1	0.99	1	0.95	NA	1	0.55	NA	1	1	2.1e-05	NA	NA	0.24	0.99	0.98	0.047	NA	0.96	NA	1	0.97	0.97	1	0.81	1	0.99	0.97	NA
269	PAFAH1B2	11	23q	0.059	0.24	3	NA	1	0.88	1	0.97	NA	0.89	1	NA	1	1	0.21	0.41	NA	0.033	0.97	0.98	0.048	NA	NA	NA	0.0021	0.79	0.96	1	NA	1	0.99	0.97	NA
270	PON2	7	21.3q	0.061	0.98	2	NA	1	0.97	1	0.95	NA	1	0.13	NA	1	1	0.00032	NA	NA	1	1	0.98	0.0058	NA	0.96	NA	0.3	1	0.96	1	0.73	0.99	0.99	0.97	NA
271	SCRN3	2	31q	0.063	1	2	NA	1	0.92	1	0.96	NA	0.95	0.89	NA	1	1	4.5e-05	NA	NA	0.83	1	0.98	0.021	NA	0.96	NA	0.15	0.94	NA	0.7	0.67	1	0.99	0.97	NA
272	TBK1	12	14.2q	0.064	1	2	NA	1	0.89	1	0.97	NA	0.92	1	NA	1	1	1.1e-05	NA	NA	0.88	1	0.98	0.1	NA	0.96	NA	0.00091	0.82	0.96	0.91	0.83	0.85	0.99	0.97	NA
273	KPNA1	3	21q	0.065	0.98	2	0.26	1	0.97	1	0.93	0.89	0.96	0.71	NA	1	1	0.011	NA	NA	0.2	0.99	0.98	0.012	NA	NA	NA	1	0.97	0.96	0.65	0.82	0.9	0.99	0.97	NA
274	TBC1D7	6	23p	0.068	0.97	2	NA	1	0.84	1	0.79	NA	0.95	0.83	NA	NA	NA	0.0013	1	NA	1	1	NA	0.024	NA	NA	NA	1	0.95	0.96	1	NA	0.96	NA	0.97	NA
275	PKD2L1	10	24.31q	0.072	0.74	2	NA	0.0096	0.95	1	0.96	0.72	0.95	0.58	NA	0.018	0.44	0.9	NA	0.56	1	1	0.98	0.56	0.92	0.96	NA	0.67	0.94	0.96	NA	0.95	0.84	0.99	0.97	NA
276	SGCE	7	21.3q	0.073	0.97	2	1	1	0.99	1	0.95	1	1	1	NA	1	1	7.3e-05	NA	1	0.14	0.99	0.98	0.033	0.97	0.96	NA	0.28	0.96	0.96	1	NA	0.85	0.99	0.97	NA
277	DCTN3	9	13p	0.074	0.48	2	NA	0.3	0.79	1	0.96	NA	0.99	0.74	NA	1	1	0.0016	NA	NA	1	0.96	0.98	0.03	NA	0.96	NA	1	0.95	0.96	1	0.93	0.96	0.99	0.97	NA
278	DAD1	14	11.2q	0.076	0.81	2	0.79	1	0.89	1	0.97	0.56	0.94	1	NA	1	1	0.00025	NA	0.94	1	1	0.98	0.014	NA	0.96	NA	0.3	0.78	0.96	1	0.98	0.93	0.99	0.97	NA
279	ATIC	2	35q	0.079	0.42	2	0.59	1	0.87	1	1	0.15	1	1	NA	1	1	9.9e-05	NA	1	1	1	0.98	0.025	0.99	0.96	NA	0.35	1	NA	0.45	0.99	1	0.99	0.97	NA
280	IL13RA1	X	24q	0.081	0.75	2	NA	0.53	0.83	1	0.97	0.97	0.72	0.42	NA	0.87	1	0.78	NA	1	0.22	1	0.98	0.014	NA	0.96	NA	0.041	0.61	0.96	1	NA	1	0.99	0.97	NA
281	UMPS	3	13q	0.082	0.68	2	NA	1	0.97	1	0.96	NA	1	1	NA	1	1	0.00054	NA	NA	0.29	0.99	0.98	0.018	NA	0.96	NA	0.54	0.9	0.96	NA	0.91	0.99	0.99	0.97	NA
282	PARP9	3	13-q	0.088	0.97	2	NA	1	0.86	1	0.94	NA	0.78	1	NA	NA	NA	0.00012	NA	NA	1	1	NA	0.28	NA	0.96	NA	0.012	1	0.96	1	NA	0.98	NA	0.97	NA
283	RAD17	5	13q	0.0027	0.81	1	NA	0.12	0.89	1	0.97	0.12	0.99	0.62	NA	1	1	0	NA	0.7	0.23	1	0.99	0.16	NA	NA	NA	0.22	0.99	0.96	0.7	0.82	0.96	0.99	0.97	NA
284	PSMB5	14	11.2q	0.014	1	1	NA	1	0.75	1	0.97	NA	0.98	0.53	NA	1	1	0	NA	NA	0.68	1	0.98	0.15	NA	0.96	NA	0.92	1	0.96	0.98	NA	0.99	0.99	0.99	NA
285	CCNT2	2	21.3q	0.016	0.49	1	NA	0.23	0.97	1	0.96	NA	0.82	0.47	NA	1	0.87	5.5e-09	NA	NA	0.17	0.97	0.98	0.11	NA	0.96	NA	0.76	0.86	0.96	0.4	0.74	0.99	0.99	1	NA
286	CYP24A1	20	13.2-q	0.016	0.44	1	0.19	1	0.86	1	0.97	5.8e-06	0.91	1	NA	1	1	0.82	0.97	0.21	0.73	1	0.98	0.059	1	0.96	NA	1	1	0.96	1	NA	0.93	0.99	0.97	NA
287	UBLCP1	5	33.3q	0.016	1	1	NA	0.16	0.93	1	0.96	NA	0.85	0.46	NA	NA	NA	2.3e-05	NA	NA	0.057	1	NA	0.13	NA	0.96	NA	0.098	0.82	0.96	0.66	0.85	1	NA	0.97	NA
288	TMEM86A	11	15.1p	0.016	0.9	1	NA	0.44	0.79	1	0.77	NA	0.95	0.72	NA	NA	NA	5.8e-06	NA	NA	0.98	0.96	NA	0.075	NA	0.96	NA	1	0.79	0.96	1	0.87	1	NA	0.97	NA
289	MYOF	10	24q	0.017	0.74	1	1	NA	0.89	NA	NA	0.00037	NA	NA	NA	1	1	NA	0.24	0.08	NA	1	NA	NA	1	0.96	NA	NA	1	0.96	NA	NA	1	NA	0.97	NA
290	PLA2R1	2	23-q	0.02	0.92	1	NA	1	0.92	1	0.87	0.78	0.94	1	NA	1	1	6.7e-09	NA	NA	0.42	0.99	0.98	0.26	NA	0.96	NA	0.48	0.93	0.98	NA	NA	1	0.99	0.97	NA
291	HS3ST2	16	12p	0.022	1	1	NA	7e-04	0.91	0.91	0.89	1	0.99	1	NA	0.11	0.19	1	1	0.87	0.099	0.96	0.98	0.31	1	0.96	NA	1	0.77	0.96	NA	0.99	0.96	0.99	0.97	NA
292	ZSCAN31	6	NA	0.024	0.95	1	NA	1	0.96	1	0.97	NA	0.89	0.68	NA	1	1	9.4e-07	NA	NA	0.14	1	0.98	1	NA	0.96	NA	1	0.72	0.96	1	0.62	1	0.99	0.97	NA
293	KLB	4	14p	0.028	0.91	1	NA	0.84	1	1	0.99	0.7	0.57	0.5	NA	NA	NA	3.6e-07	NA	NA	1	0.96	NA	0.47	NA	0.96	NA	1	0.8	0.96	NA	0.79	0.99	NA	0.97	NA
294	FAM19A2	12	14.1q	0.03	1	1	NA	1	0.8	1	0.99	0.27	0.85	1	NA	NA	NA	1.6e-06	1	NA	1	0.99	NA	0.59	NA	0.96	NA	0.52	0.88	NA	0.95	NA	0.95	NA	0.97	NA
295	ANKRD29	18	11.2q	0.03	0.92	1	NA	1	0.98	1	0.96	1	0.57	1	NA	NA	NA	5.5e-06	NA	0.43	0.29	0.99	NA	0.46	0.92	0.96	NA	0.082	0.93	0.96	NA	0.74	1	NA	0.97	NA
296	GM2A	5	33.1q	0.034	0.12	1	NA	0.9	0.8	1	0.97	NA	0.98	0.66	NA	0.88	0.92	1	NA	NA	0.27	1	0.98	0.0058	NA	0.96	NA	0.94	0.38	0.96	1	0.73	1	0.99	0.97	NA
297	POLR2B	4	12q	0.034	0.81	1	NA	1	0.86	1	0.97	NA	0.91	1	NA	1	1	8.5e-07	NA	NA	1	0.97	0.98	0.1	NA	0.96	NA	0.57	0.95	0.96	0.4	NA	0.85	0.99	0.97	NA
298	DDIT4L	4	23q	0.035	0.73	1	NA	1	0.97	1	0.92	1	0.99	0.94	NA	NA	NA	1.8e-07	NA	0.97	1	0.97	NA	0.2	0.83	0.96	NA	0.084	0.55	0.96	NA	0.72	0.92	NA	0.97	NA
299	ITGA4	2	31-q	0.036	0.98	1	0.21	0.89	0.91	1	0.95	1	0.77	1	NA	0.4	0.57	1.4e-05	0.49	1	1	0.99	0.98	0.072	0.66	0.96	NA	0.51	0.96	0.96	NA	NA	0.84	0.99	0.98	NA
300	CMAS	12	12.1p	0.037	1	1	1	1	0.89	1	0.81	0.68	0.92	0.53	NA	0.97	1	3.8e-07	NA	1	1	1	0.98	0.33	1	0.96	NA	1	0.81	0.96	0.68	0.9	1	0.99	0.97	NA
301	CHIC1	X	13.2q	0.041	1	1	NA	1	0.89	1	0.9	0.48	1	0.75	NA	NA	NA	1.1e-06	1	NA	0.63	1	NA	0.35	NA	NA	NA	0.79	0.85	0.96	1	0.82	0.94	NA	0.97	NA
302	PPIF	10	22-q	0.042	0.6	1	NA	1	0.86	1	0.94	NA	0.49	0.17	NA	1	1	1	NA	NA	0.37	1	0.98	0.0058	NA	0.96	NA	1	0.67	0.96	0.38	0.86	1	0.99	0.97	NA
303	CCDC176	14	24.3q	0.046	0.4	1	NA	1	NA	1	0.83	NA	1	1	NA	1	0.63	8.6e-07	NA	NA	1	0.97	0.98	0.17	NA	NA	NA	0.35	1	0.96	1	0.85	0.89	0.99	0.97	NA
304	GSTA4	6	12.2p	0.049	0.61	1	NA	1	0.94	1	0.68	NA	0.82	1	NA	1	0.86	2.2e-07	1	NA	1	1	0.98	0.83	NA	0.97	NA	0.76	0.92	0.96	0.4	0.9	1	0.99	1	NA
305	UBE2V2	8	11.21q	0.049	1	1	NA	1	0.89	1	0.95	0.64	1	1	NA	1	1	1.8e-05	NA	0.42	0.11	1	0.98	0.26	NA	0.96	NA	0.19	0.99	0.96	1	0.87	1	0.99	0.97	NA
306	HBS1L	6	23.3q	0.05	0.68	1	0.83	1	0.93	1	0.95	0.85	0.97	0.92	NA	1	1	1.8e-05	NA	0.29	0.31	1	0.98	0.58	0.83	0.96	NA	0.42	1	0.96	1	0.66	0.99	0.99	0.97	NA
307	EXOC2	6	25.3p	0.052	1	1	0.98	1	0.91	1	0.93	0.49	0.73	1	NA	1	1	2.8e-06	NA	1	0.14	1	0.98	0.31	0.65	0.96	NA	0.14	0.95	0.97	1	0.76	1	0.99	0.97	NA
308	SMC2	9	31.1q	0.052	0.97	1	0.14	NA	0.93	NA	NA	1	NA	NA	NA	1	1	NA	NA	1	NA	1	NA	0.0058	1	0.96	NA	NA	NA	0.96	NA	0.71	0.95	NA	NA	NA
309	SUCLG2	3	14.3p	0.062	1	1	NA	1	0.94	1	0.91	0.44	1	0.16	NA	1	1	3e-06	NA	NA	0.69	1	0.98	0.11	NA	NA	NA	0.12	0.98	0.96	1	NA	1	0.99	0.97	NA
310	OSBP	11	12-q	0.087	0.62	1	0.52	0.13	0.97	1	0.91	0.63	0.42	1	NA	1	1	1	NA	1	1	1	0.98	0.0067	1	0.96	NA	1	1	0.96	0.73	0.6	0.99	0.99	0.97	NA
311	SMARCA5	4	31.1-q	0.09	1	1	NA	1	0.87	1	0.94	NA	0.91	0.51	NA	1	0.63	0.52	NA	NA	0.18	NA	0.98	0.0085	NA	0.96	NA	0.49	0.76	0.96	0.4	NA	1	0.99	0.97	NA

## Sheet: NFATC3
A meta-analysis of multiple matched copy number and transcriptomics datasets for inferring gene regulatory relationships
Richard Newton & Lorenz Wernisch
E-mail: richard.newton@mrc-bsu.cam.ac.uk
Supplementary File S6
NFATC3: List of predicted targets, negative regulation (transcription factor)
(p-value-rev = p-value of correlation of target's aCGH with regulator's expression)
	Gene	Chr	Locus	p-value	p-value-rev	N	jons	chap	lenz	bekh	tayl	lin2	ell	zho	parr	ch.s	ch.w	gra.1	toed	lin1	shai	hoac	bott	sirc	mura	myll	coco	gra.2	crow	beck	ooi	vain	micc	brag	junn	med
Pathology							breast	myeloma	lymphoma	breast	prostate	urothelial	breast	myeloma	breast	lung	lung	prostate	glioma	urothelial	pancreatic	oesophag.	mesothel.	breast	breast	gastric	neuroblas.	prostate	breast	leiomyo.	neuroblas.	prostate	vulva	macroglob.	gastric	lung
Number of samples							356	245	203	173	155	131	124	115	97	94	91	85	74	72	68	54	53	51	47	46	36	34	31	18	14	13	12	11	10	8
1	KIF13B	8	21p	0.03	1	4	4.5e-07	1	1	9.1e-07	1	0.031	0.11	1	0.021	1	0.94	1	0.93	0.3	0.52	0.99	1	0.9	0.51	1	0.53	1	0.74	0.19	0.91	NA	1	0.86	1	0.93
2	EPB41L5	2	14.2q	0.03	0.8	3	6e-06	0.67	1	0.0015	0.95	0.45	0.015	1	0.4	1	0.92	1	1	0.78	0.93	0.99	1	0.14	0.19	1	1	1	0.79	0.08	1	NA	1	0.98	1	NA
3	PTK2	8	24.3q	0.041	0.26	3	0.00024	0.96	1	0.048	0.88	0.17	0.79	0.86	0.078	1	1	0.0086	0.93	0.69	1	0.99	1	0.39	0.87	1	0.85	1	0.82	0.08	1	NA	1	0.99	0.76	0.93
4	SYBU	8	23.2q	0.03	0.71	2	6.7e-08	NA	1	NA	NA	0.79	NA	NA	0.022	NA	NA	NA	NA	NA	NA	NA	NA	NA	NA	NA	NA	NA	0.75	0.13	NA	NA	1	NA	0.98	NA
5	LRRC48	17	11.2p	0.03	0.69	2	NA	0.9	1	2.3e-07	1	NA	0.016	0.79	NA	NA	NA	0.93	NA	NA	1	1	1	0.86	NA	1	NA	1	0.88	1	1	NA	1	0.97	0.9	NA
6	LURAP1L	9	22.3p	0.03	0.55	2	1.8e-06	0.77	NA	8.1e-05	0.75	1	0.061	1	0.25	NA	NA	1	NA	1	0.89	0.99	NA	NA	0.9	NA	NA	1	0.83	NA	0.94	NA	1	NA	1	0.93
7	ABI2	2	33q	0.03	0.9	2	1.3e-05	0.98	1	0.00094	0.98	0.26	0.086	1	NA	0.8	0.58	0.48	NA	0.58	1	0.99	1	0.22	NA	1	NA	0.94	0.82	0.24	0.91	NA	1	1	0.84	0.93
8	IKBKB	8	11.2p	0.03	0.76	2	4e-06	0.2	1	6.3e-07	0.79	0.63	0.33	1	0.15	1	1	0.77	NA	0.56	0.91	0.99	1	0.17	0.29	1	NA	1	0.86	0.51	0.95	NA	1	1	0.97	0.95
9	TRPS1	8	23.3q	0.03	0.33	2	2.6e-07	0.56	0.83	0.0011	1	0.68	0.93	0.38	0.16	0.99	1	1	NA	1	0.95	0.99	1	0.13	0.27	NA	0.77	1	0.91	0.97	NA	NA	1	0.98	1	NA
10	SUMF1	3	26.1p	0.03	0.58	2	9e-07	1	0.99	0.021	1	0.29	0.82	0.88	0.14	NA	NA	1	NA	0.59	1	0.99	NA	0.4	0.52	0.9	NA	1	0.88	0.92	1	NA	1	NA	1	0.93
11	THTPA	14	11.2q	0.03	0.78	2	2.1e-05	0.86	1	0.0011	1	0.66	0.2	0.93	NA	1	1	1	NA	1	1	1	1	0.13	0.51	1	NA	1	0.84	1	1	NA	1	0.89	1	NA
12	FAM84B	8	24.13q	0.03	0.44	2	1.6e-06	0.96	1	0.012	0.83	0.6	0.85	0.89	0.14	NA	NA	1	0.93	NA	1	0.99	NA	0.45	NA	NA	NA	1	0.93	0.75	NA	NA	1	NA	0.72	0.95
13	LIMD1	3	21.31p	0.03	0.37	2	0.32	0.73	1	0.0035	0.61	0.45	0.55	0.65	0.0027	1	0.89	0.16	NA	0.94	1	0.99	1	0.29	1	1	0.53	1	0.87	0.14	NA	NA	1	0.95	0.83	NA
14	PTPN13	4	21.3q	0.033	1	2	4.7e-08	0.99	1	0.005	1	0.68	0.61	1	NA	1	1	1	0.93	1	1	0.99	1	0.7	0.16	1	NA	1	0.91	1	1	NA	1	0.8	1	0.94
15	DDAH1	1	22p	0.033	0.85	2	2.1e-05	0.89	0.96	0.4	0.84	0.52	0.29	1	0.02	1	1	1	NA	NA	0.97	0.99	1	0.5	0.74	1	1	1	0.91	0.22	0.93	NA	1	0.98	0.78	0.93
16	BRD8	5	31q	0.039	0.18	2	0.0021	0.7	1	0.51	0.97	0.067	0.11	0.86	0.82	0.36	1	0.4	NA	0.76	0.96	0.99	1	1	0.045	1	NA	0.98	0.82	0.21	1	NA	1	0.98	1	0.96
17	LNX1	4	12q	0.041	0.9	2	0.00014	0.41	0.96	0.018	1	0.15	1	1	NA	NA	NA	1	0.93	1	0.94	0.99	NA	0.95	0.93	1	0.53	1	0.79	NA	NA	NA	1	NA	1	0.93
18	ARHGAP35	19	13.32q	0.049	0.5	2	3.6e-06	0.66	NA	0.0013	1	1	NA	1	0.89	1	1	NA	0.96	0.99	1	0.99	1	NA	NA	1	NA	NA	0.91	0.85	NA	NA	1	0.99	0.92	NA
19	MPDZ	9	23p	0.078	0.49	2	0.00016	0.97	1	0.034	1	0.69	0.58	1	0.5	0.95	0.77	1	NA	1	1	0.99	1	0.83	0.36	1	0.54	1	0.8	0.22	1	NA	1	0.98	1	0.93
20	KANSL3	2	11.2q	0.03	0.58	1	1.9e-05	NA	NA	NA	NA	0.2	NA	NA	0.24	NA	NA	NA	NA	NA	NA	NA	NA	NA	NA	NA	NA	NA	0.87	0.37	NA	NA	1	NA	0.93	NA
21	TRERF1	6	21.1-p	0.03	0.94	1	4e-08	0.75	1	0.28	1	1	0.11	0.38	1	NA	NA	0.59	NA	0.2	0.75	0.99	NA	0.64	0.98	1	NA	0.98	0.95	0.93	1	NA	1	NA	0.84	NA
22	TNFAIP1	17	22-q	0.073	1	1	NA	0.23	1	0.72	1	NA	1	0.4	1	1	0.0048	1	NA	NA	1	0.99	1	0.78	NA	NA	0.75	1	0.91	1	0.91	NA	1	0.82	0.83	0.93
23	EML2	19	13.32q	0.098	0.66	1	1.9e-06	0.72	1	1	0.65	NA	0.74	1	NA	1	0.69	1	0.93	0.95	1	0.99	1	0.99	NA	1	0.77	0.99	0.95	0.81	1	NA	1	0.98	0.78	0.93

## Sheet: RB1
A meta-analysis of multiple matched copy number and transcriptomics datasets for inferring gene regulatory relationships
Richard Newton & Lorenz Wernisch
E-mail: richard.newton@mrc-bsu.cam.ac.uk
Supplementary File S6
RB1: List of predicted targets, negative regulation (transcription factor)
(p-value-rev = p-value of correlation of target's aCGH with regulator's expression)
	Gene	Chr	Locus	p-value	p-value-rev	N	jons	chap	lenz	bekh	tayl	lin2	ell	zho	parr	ch.s	ch.w	gra.1	toed	lin1	shai	hoac	bott	sirc	mura	myll	coco	gra.2	crow	beck	ooi	vain	micc	brag	junn	med
Pathology							breast	myeloma	lymphoma	breast	prostate	urothelial	breast	myeloma	breast	lung	lung	prostate	glioma	urothelial	pancreatic	oesophag.	mesothel.	breast	breast	gastric	neuroblas.	prostate	breast	leiomyo.	neuroblas.	prostate	vulva	macroglob.	gastric	lung
Number of samples							356	245	203	173	155	131	124	115	97	94	91	85	74	72	68	54	53	51	47	46	36	34	31	18	14	13	12	11	10	8
1	RUSC1	1	21-q	0.088	0.8	4	NA	0.0066	1	0.97	0.46	NA	0.78	0.004	0.99	1	0.23	0.0015	0.93	NA	0.61	0.97	0.24	0.9	NA	1	0.99	0.00086	0.99	NA	0.94	1	0.98	1	0.97	NA
2	UHMK1	1	23.1q	0.088	0.7	3	0.95	5.9e-07	0.87	0.81	0.64	1	0.41	0.0019	0.99	NA	NA	0.012	0.93	NA	0.65	0.98	NA	0.88	NA	1	0.71	1	0.99	NA	0.95	1	0.99	NA	0.97	NA
3	USP13	3	26.2-q	0.088	0.96	3	0.0025	0.00048	1	0.17	0.23	0.48	0.77	0.44	0.99	0.75	0.48	0.18	0.93	0.95	0.84	0.99	1	0.72	0.91	0.98	0.71	0.035	0.99	NA	0.93	1	1	1	0.97	0.99
4	ADAR	1	21.3q	0.088	0.69	2	0.072	2e-04	1	0.65	0.84	1	0.4	0.011	NA	0.89	0.39	0.16	NA	0.71	0.64	0.94	0.051	0.9	0.94	1	NA	1	0.99	NA	0.93	NA	1	1	0.97	NA

## Sheet: E2F5
A meta-analysis of multiple matched copy number and transcriptomics datasets for inferring gene regulatory relationships
Richard Newton & Lorenz Wernisch
E-mail: richard.newton@mrc-bsu.cam.ac.uk
Supplementary File S6
E2F5: List of predicted targets, negative regulation (transcription factor)
(p-value-rev = p-value of correlation of target's aCGH with regulator's expression)
	Gene	Chr	Locus	p-value	p-value-rev	N	jons	chap	lenz	bekh	tayl	lin2	ell	zho	parr	ch.s	ch.w	gra.1	toed	lin1	shai	hoac	bott	sirc	mura	myll	coco	gra.2	crow	beck	ooi	vain	micc	brag	junn	med
Pathology							breast	myeloma	lymphoma	breast	prostate	urothelial	breast	myeloma	breast	lung	lung	prostate	glioma	urothelial	pancreatic	oesophag.	mesothel.	breast	breast	gastric	neuroblas.	prostate	breast	leiomyo.	neuroblas.	prostate	vulva	macroglob.	gastric	lung
Number of samples							356	245	203	173	155	131	124	115	97	94	91	85	74	72	68	54	53	51	47	46	36	34	31	18	14	13	12	11	10	8
1	ITGB3	17	21.32q	0.057	0.87	3	0.73	0.37	0.99	1	0.0044	1	0.016	1	0.87	0.61	0.49	2e-04	NA	1	0.89	0.97	1	0.84	NA	0.93	0.93	0.24	0.94	0.95	NA	NA	0.99	1	1	NA
2	EPHB6	7	33-q	0.057	0.64	3	0.78	0.21	0.98	0.019	0.0061	0.16	0.68	0.9	0.98	0.96	0.54	0.029	NA	0.82	1	0.99	0.18	0.68	NA	0.95	0.92	0.14	0.97	1	0.99	NA	0.99	1	0.74	NA
3	ITGA1	5	11.1q	0.082	0.78	3	0.68	1	0.98	1	0.041	1	0.51	0.71	NA	0.71	1	0.00097	NA	NA	0.92	NA	0.035	0.77	NA	NA	1	0.23	0.94	NA	0.99	NA	0.99	1	1	NA
4	SPERT	13	14.13q	0.057	0.53	2	1	0.14	1	1	0.51	0.039	1	1	1	NA	NA	0	NA	NA	1	NA	NA	0.81	NA	NA	NA	1	0.98	NA	NA	NA	0.99	NA	1	NA
5	ATP2B4	1	32.1q	0.057	1	2	0.29	1	0.98	0.95	0.0017	0.055	0.65	0.95	1	0.72	0.72	0.00051	NA	0.69	0.76	1	0.34	0.77	NA	0.97	1	0.4	0.97	0.95	0.99	NA	0.99	1	1	NA
6	CPAMD8	19	13.12p	0.057	1	2	0.91	0.73	0.98	0.024	0.18	0.7	1	1	1	NA	NA	8.3e-05	0.65	0.81	1	0.99	NA	0.62	NA	0.96	1	0.28	0.99	NA	0.99	NA	1	NA	0.76	NA
7	ITGA5	12	11-q	0.057	0.72	2	NA	0.52	0.98	0.76	0.0024	NA	0.49	0.92	1	1	0.71	0.0015	NA	NA	1	0.99	1	0.77	NA	0.94	0.96	0.96	0.94	1	0.99	NA	0.99	1	0.57	NA
8	HLA-F	6	21.3p	0.057	1	2	NA	0.76	NA	1	0.0019	NA	0.1	0.84	1	0.88	0.66	0.0097	NA	NA	0.93	0.98	1	0.86	NA	0.98	1	0.19	0.95	0.99	0.99	NA	0.99	1	0.81	NA
9	FUT4	11	21q	0.058	1	2	NA	1	NA	0.0025	1	NA	0.044	0.95	1	1	0.49	0.067	0.47	NA	1	0.95	1	0.58	NA	0.99	0.97	0.33	0.97	0.82	NA	NA	0.99	1	0.42	NA
10	GPRC5B	16	12p	0.06	0.98	2	0.69	0.69	0.98	0.00074	0.06	1	1	0.67	1	0.74	1	0.03	NA	1	0.72	0.92	0.19	0.58	NA	1	NA	0.69	0.95	0.82	0.99	NA	0.99	1	0.69	NA
11	PTGFRN	1	13.1p	0.06	1	2	0.11	0.82	0.98	0.14	0.011	0.21	0.2	0.66	1	NA	NA	0.019	NA	1	0.89	0.95	NA	0.66	NA	0.96	NA	1	0.94	0.92	0.99	NA	0.99	NA	0.5	NA
12	PSMB10	16	22.1q	0.068	0.93	2	NA	1	NA	0.95	0.76	NA	0.015	1	1	1	0.95	0.0025	NA	NA	0.91	0.92	1	0.75	NA	0.93	NA	0.43	0.94	0.87	0.99	NA	0.99	1	1	NA
13	PPM1M	3	21.31p	0.079	0.88	2	NA	0.99	0.98	0.48	0.027	NA	0.016	0.8	1	NA	NA	1	0.58	NA	1	1	NA	0.79	NA	0.93	0.92	1	0.97	0.82	0.99	NA	0.99	NA	0.5	NA
14	CDH3	16	22.1q	0.09	0.91	2	0.38	0.8	0.98	0.096	0.022	0.85	0.96	0.47	0.94	1	1	0.0026	1	1	1	0.99	0.55	0.7	NA	0.96	NA	0.92	0.99	0.82	0.99	NA	0.99	1	1	NA
15	TMEM246	9	31.1q	0.057	0.97	1	NA	1	NA	0.49	0.32	NA	0.21	0.46	1	0.33	0.82	1.1e-05	NA	NA	0.89	0.9	1	0.82	NA	NA	NA	0.4	0.97	1	0.99	NA	0.99	1	0.27	NA

## Sheet: ADAR
A meta-analysis of multiple matched copy number and transcriptomics datasets for inferring gene regulatory relationships
Richard Newton & Lorenz Wernisch
E-mail: richard.newton@mrc-bsu.cam.ac.uk
Supplementary File S6
ADAR: List of predicted targets, negative regulation (transcription factor)
(p-value-rev = p-value of correlation of target's aCGH with regulator's expression)
	Gene	Chr	Locus	p-value	p-value-rev	N	jons	chap	lenz	bekh	tayl	lin2	ell	zho	parr	ch.s	ch.w	gra.1	toed	lin1	shai	hoac	bott	sirc	mura	myll	coco	gra.2	crow	beck	ooi	vain	micc	brag	junn	med
Pathology							breast	myeloma	lymphoma	breast	prostate	urothelial	breast	myeloma	breast	lung	lung	prostate	glioma	urothelial	pancreatic	oesophag.	mesothel.	breast	breast	gastric	neuroblas.	prostate	breast	leiomyo.	neuroblas.	prostate	vulva	macroglob.	gastric	lung
Number of samples							356	245	203	173	155	131	124	115	97	94	91	85	74	72	68	54	53	51	47	46	36	34	31	18	14	13	12	11	10	8
1	JUNB	19	13.13p	0.093	0.5	2	NA	1.3e-05	NA	1	0.5	NA	0.95	0.47	NA	0.021	1	NA	NA	NA	1	1	0.93	0.84	NA	0.9	NA	NA	1	1	1	NA	0.99	0.99	0.98	NA

## Sheet: SMAD5
A meta-analysis of multiple matched copy number and transcriptomics datasets for inferring gene regulatory relationships
Richard Newton & Lorenz Wernisch
E-mail: richard.newton@mrc-bsu.cam.ac.uk
Supplementary File S6
SMAD5: List of predicted targets, negative regulation (transcription factor)
(p-value-rev = p-value of correlation of target's aCGH with regulator's expression)
	Gene	Chr	Locus	p-value	p-value-rev	N	jons	chap	lenz	bekh	tayl	lin2	ell	zho	parr	ch.s	ch.w	gra.1	toed	lin1	shai	hoac	bott	sirc	mura	myll	coco	gra.2	crow	beck	ooi	vain	micc	brag	junn	med
Pathology							breast	myeloma	lymphoma	breast	prostate	urothelial	breast	myeloma	breast	lung	lung	prostate	glioma	urothelial	pancreatic	oesophag.	mesothel.	breast	breast	gastric	neuroblas.	prostate	breast	leiomyo.	neuroblas.	prostate	vulva	macroglob.	gastric	lung
Number of samples							356	245	203	173	155	131	124	115	97	94	91	85	74	72	68	54	53	51	47	46	36	34	31	18	14	13	12	11	10	8
1	ECT2	3	26.1-q	0.01	0.22	3	1.6e-05	1	0.9	0.74	0.92	0	0.82	1	0.98	0.43	0.021	0.19	NA	0.11	0.95	0.99	0.94	0.93	0.48	0.99	0.77	0.95	0.94	NA	1	0.92	0.97	1	1	1
2	KIF11	10	24.1q	0.026	1	3	1.1e-06	0.24	0.98	0.26	0.91	0.0025	0.96	1	0.88	0.39	0.0073	0.99	NA	NA	1	0.99	0.86	0.95	NA	1	0.79	0.97	0.94	0.93	0.74	0.92	0.96	1	1	1
3	SNX8	7	22.3p	0.01	0.86	2	3.3e-08	0.67	1	0.18	0.92	0	0.16	1	0.96	NA	NA	1	NA	0.058	0.87	0.99	NA	0.87	0.24	1	NA	0.92	0.95	NA	1	1	0.97	NA	0.84	NA
4	RMI2	16	13.13p	0.026	0.89	2	6.8e-07	NA	NA	NA	NA	8e-04	NA	NA	0.8	NA	NA	NA	NA	NA	NA	NA	NA	NA	NA	NA	NA	NA	NA	0.93	NA	0.92	0.97	NA	0.68	NA
5	GATAD2A	19	13.11p	0.026	0.88	2	2.3e-07	1	0.94	0.89	0.94	0.28	0.0039	1	NA	NA	NA	1	NA	NA	0.99	0.99	1	0.84	NA	0.99	NA	0.96	0.94	0.93	0.6	0.92	0.96	1	1	NA
6	MEX3C	18	21.1q	0.026	0.96	2	5.1e-05	NA	0.86	NA	NA	1	NA	NA	0.98	0.83	0.0073	NA	NA	0.55	NA	0.99	NA	NA	NA	0.99	NA	NA	0.98	0.93	NA	0.92	0.96	NA	1	NA
7	TAF2	8	24q	0.026	0.67	2	9.7e-07	1e-04	0.86	0.36	0.91	1	0.13	0.86	0.87	0.61	0.49	0.61	NA	1	0.58	0.99	1	1	1	1	NA	0.92	0.94	0.93	1	NA	0.96	1	1	NA
8	IMPDH1	7	31.3-q	0.026	0.38	2	NA	0.64	0.98	0.064	0.98	NA	0.042	0.93	0.93	0.37	0.046	1	NA	NA	0.7	0.99	0.95	0.59	NA	1	0.82	0.92	0.94	0.95	1	0.92	0.96	1	1	1
9	AGTPBP1	9	21.33q	0.026	0.22	2	2.7e-08	1	0.86	0.33	0.91	0.47	0.96	1	NA	0.8	0.97	0.21	NA	0.87	0.62	0.99	1	0.71	0.032	0.99	NA	0.93	0.94	0.93	0.72	0.95	0.97	1	0.98	NA
10	PYCRL	8	24.3q	0.03	0.61	2	NA	0.024	0.98	1	0.95	NA	0.016	0.91	0.85	0.59	0.24	1	NA	NA	0.73	1	1	0.98	NA	1	NA	0.96	0.94	NA	1	0.93	0.97	1	0.99	NA
11	URI1	19	12q	0.032	0.44	2	0.00029	1	NA	0.84	0.91	1	0.68	1	NA	0.75	0.36	0.88	NA	1	0.64	0.99	0.97	NA	0.0089	NA	0.92	0.96	0.94	0.94	1	0.92	0.96	1	1	1
12	TTC27	2	22.3p	0.026	0.19	1	6.5e-09	NA	0.99	NA	NA	1	NA	NA	1	NA	NA	NA	NA	NA	NA	NA	NA	0.98	NA	NA	NA	NA	NA	0.93	NA	0.92	0.99	NA	0.87	1
13	SMARCA4	19	13.3p	0.026	0.73	1	3e-07	1	0.99	0.2	0.94	0.91	0.24	0.95	0.89	0.93	1	1	NA	0.27	0.58	0.99	1	0.89	0.41	1	NA	0.98	0.94	0.95	0.72	NA	0.96	1	1	1
14	FBL	19	13.1q	0.027	0.62	1	1.5e-09	1	0.98	0.65	0.94	1	0.93	1	0.89	0.52	0.12	0.19	NA	1	0.82	0.99	0.95	0.98	0.65	1	0.79	0.96	0.94	0.93	0.65	0.92	0.96	1	0.83	NA
15	DNM1	9	34q	0.027	0.64	1	NA	0.66	1	0.8	0.94	1.7e-05	0.69	1	0.88	0.35	0.12	1	NA	NA	0.83	0.99	0.88	0.76	NA	0.99	0.9	0.98	0.95	0.94	0.69	0.92	0.98	1	0.87	1
16	POLD3	11	14q	0.027	0.38	1	1.6e-05	0.058	1	0.37	0.94	0.46	0.49	0.8	0.89	0.58	0.38	1	NA	0.6	1	0.99	1	0.99	0.32	1	NA	0.96	0.95	NA	0.54	NA	0.97	1	1	1
17	MRE11A	11	21q	0.027	0.14	1	1.6e-06	1	0.76	0.62	0.91	1	0.88	1	0.88	0.67	0.098	0.77	NA	0.75	0.83	0.99	1	0.99	0.11	1	NA	1	0.94	0.93	0.56	0.94	0.96	1	1	NA
18	SLC52A2	8	24.3q	0.028	0.65	1	NA	0.16	NA	0.32	0.91	NA	0.0039	0.89	0.88	NA	NA	1	NA	NA	0.89	0.99	0.97	NA	NA	1	NA	0.97	0.94	NA	NA	0.95	0.96	1	0.95	NA
19	S100A7	1	21q	0.053	1	1	NA	1	NA	0.26	0.93	NA	0.59	0.58	NA	0.41	0.017	0.15	NA	NA	0.54	0.99	0.96	0.79	NA	1	NA	0.96	0.94	0.93	NA	1	0.96	1	0.96	NA
20	TNR	1	24q	0.058	1	1	7.7e-08	1	0.97	0.99	0.94	1	0.95	0.95	0.95	0.63	0.71	0.79	NA	1	1	0.99	0.88	0.99	0.71	0.98	NA	0.97	0.94	NA	0.88	NA	0.96	1	1	1
21	DSG2	18	12.1q	0.06	1	1	8.1e-07	0.24	1	0.56	0.94	1	0.97	0.89	0.9	0.96	0.87	0.59	NA	0.6	0.97	0.99	1	0.79	1	1	NA	0.98	0.94	0.93	NA	0.92	0.96	1	1	1
22	NFKB2	10	24q	0.074	0.43	1	NA	0.55	NA	0.25	0.98	NA	0.59	0.98	0.97	0.43	0.014	1	NA	NA	1	0.99	0.99	0.68	NA	0.98	NA	0.94	0.94	0.93	1	0.92	0.96	1	1	1
23	ACSL1	4	35q	0.083	0.85	1	0.6	0.5	0.94	0.4	0.91	7.6e-05	1	0.63	0.97	1	1	1	NA	NA	0.95	0.99	0.94	0.7	0.46	1	0.94	0.99	0.94	0.93	0.88	0.92	0.97	1	1	NA
24	TSNARE1	8	24.3q	0.086	0.73	1	NA	1	0.87	0.64	0.95	NA	0.016	0.97	0.88	NA	NA	0.86	NA	NA	0.83	0.99	NA	0.9	NA	1	NA	0.98	0.98	0.93	1	0.92	0.98	NA	0.83	NA

## Sheet: NCOA6
A meta-analysis of multiple matched copy number and transcriptomics datasets for inferring gene regulatory relationships
Richard Newton & Lorenz Wernisch
E-mail: richard.newton@mrc-bsu.cam.ac.uk
Supplementary File S6
NCOA6: List of predicted targets, negative regulation (transcription factor)
(p-value-rev = p-value of correlation of target's aCGH with regulator's expression)
	Gene	Chr	Locus	p-value	p-value-rev	N	jons	chap	lenz	bekh	tayl	lin2	ell	zho	parr	ch.s	ch.w	gra.1	toed	lin1	shai	hoac	bott	sirc	mura	myll	coco	gra.2	crow	beck	ooi	vain	micc	brag	junn	med
Pathology							breast	myeloma	lymphoma	breast	prostate	urothelial	breast	myeloma	breast	lung	lung	prostate	glioma	urothelial	pancreatic	oesophag.	mesothel.	breast	breast	gastric	neuroblas.	prostate	breast	leiomyo.	neuroblas.	prostate	vulva	macroglob.	gastric	lung
Number of samples							356	245	203	173	155	131	124	115	97	94	91	85	74	72	68	54	53	51	47	46	36	34	31	18	14	13	12	11	10	8
1	ABLIM1	10	25q	0.03	0.21	2	0.35	0.24	1	0.9	0.97	0	0.59	1	1	1	1	1	NA	0.0037	0.12	0.32	1	0.82	1	1	NA	1	0.97	1	0.86	0.97	1	1	0.99	0.81

[truncated: 1 more sheets: ARNT]
